# Supplementary material for: Intertumoral heterogeneity impacts oncolytic vesicular stomatitis virus efficacy in mouse pancreatic cancer cells
Source: J Virol. 2023 Sep 28;97(9):e01005-23. doi: 10.1128/jvi.01005-23 (PMC10537684; doi:10.1128/jvi.01005-23)
Supplement: Supplemental Table S1 — Cytokine array data. [file jvi.01005-23-s0002.xlsx]

## Sheet: Results Raw
	Supplementary Table S1. Cytokine array data
	Cells were either infected at MOI 1 or 0.1 or mock infected . At 24 h p.i., cell supernatants were collected and sent to EVE Technologies Corp for Mouse/Chemokine 44-Plex Discovery Assay® (MD44)
	LEGEND
	ENTRY	DEFINITION		DESCRIPTION
	FI	Fluorescent Intensity		Fluorescent Intensity is the median FI value of the bead population for a specific analyte.
	Obs Conc	Observed Concentration		The corresponding concentration of the FI calculated with the standard curve.
	Exp Conc	Expected Concentration		The assay's designated concentration values.
	OOR	Out of Range (cubic spline curve)		Check the FI value to determine if the result is above or below the curve. See OOR > and OOR < below.
	OOR >	Out of Range Above the 4 or 5		For data analysis purposes, OOR > can either be designated at the highest standard curve
		Parameter Logistic Standard Curve		value or as the highest extrapolated value obtained for the particular analyte.
	OOR <	Out of Range Below the 4 or 5		For data analysis purposes, OOR < can either be designated as 0 pg/mL or as the lowest
		Parameter Logistic Standard Curve		value obtained for the particular analyte.
	Orange Data	Extrapolated Value		Extrapolated data means the sample's signals were outside of the curve, yet the
				mathematical formula of the curve allowed for a calculation of the FI value.
	Blank Cell or ---	Value Not Available		Standard curve point eliminated as insignificant or
				sample interfered with the analyte's beads rendering the beads unreadable.
		Low Bead Count Or No Beads		Sample interfered with the analyte's beads resulting in low (or no) bead count - data may be less accurate.
	Blue Data	Partially Filtered		Sample did not pass through 0.22µm filter, filter was pierced to allow remaining sample volume through.
		Possible Sample Saturation		Saturation may be occurring due to high analyte concentrations. Retesting with a dilution factor may be
				necessary to distinguish sample trends
		Low Sample Volume		Insufficient sample volume, sample was run with less volume than necessary.
	Notes:
	1. Due to assay limitations, high %CV’s are common for low signal results (i.e. Low FI values) for replicate samples.
	2. If your results are very high (i.e. FI values are close to the high standard values), saturation may be occurring due to high analyte concentrations. Retesting with a dilution factor may be necessary to distinguish sample trends. For cost-effective retesting, It may be possible to retest using a smaller panel or custom-plex kit.
	3. The typical regression applied against standard curve FI to calculate observed concentration is cubic spline.
	4. For samples which exhibit an FI below the lowest standard point for a particluar analyte a point-to-point semi-log regression may be applied if detectable trends between samples are observed: even though FI is below the first standard point this is not below the assays lowest point of detection for the analyte.
	5. If your samples have a dilution factor, the observed concentration results are multiplied by the dilution factor. Low signal results (i.e. Low FI values) from a diluted sample may generate an inflated observed concentration due to this multiplication.
	6. It is not recommended to directly analyze and compare individual analyte results from samples that have different dilutions for the same analyte. Different dilutions cause an uncontrolled variable such as sample matrix changes and changes with the range of signals and how it compares to a non-linear standard curve.
	RESULTS
				Units: pg/mL			Units: pg/mL			Units: pg/mL			Units: pg/mL			Units: pg/mL			Units: pg/mL			Units: pg/mL			Units: pg/mL			Units: pg/mL			Units: pg/mL			Units: pg/mL			Units: pg/mL			Units: pg/mL			Units: pg/mL			Units: pg/mL			Units: pg/mL
				Eotaxin			G-CSF			GM-CSF			IFNγ			IL-1α			IL-1β			IL-2			IL-3			IL-4			IL-5			IL-6			IL-7			IL-9			IL-10			IL-12p40			IL-12p70
	Description	Dilution Factor	FI	Obs Conc.	Exp Conc.	FI	Obs Conc.	Exp Conc.	FI	Obs Conc.	Exp Conc.	FI	Obs Conc.	Exp Conc.	FI	Obs Conc.	Exp Conc.	FI	Obs Conc.	Exp Conc.	FI	Obs Conc.	Exp Conc.	FI	Obs Conc.	Exp Conc.	FI	Obs Conc.	Exp Conc.	FI	Obs Conc.	Exp Conc.	FI	Obs Conc.	Exp Conc.	FI	Obs Conc.	Exp Conc.	FI	Obs Conc.	Exp Conc.	FI	Obs Conc.	Exp Conc.	FI	Obs Conc.	Exp Conc.	FI	Obs Conc.
	Standard 1	1	76	0.41	0.64	21	0.6	0.64	24	OOR <	0.64	25	0.52	0.64	21	OOR <	0.64	12	0.53	0.64	20	0.54	0.64	43	0.64	0.64	42	0.63	0.64	26.5	0.57	0.64	37	0.64	0.64	23.5	0.52	0.64	---		0.64	37.5	0.64	0.64	35.5	0.64	0.64	---
	Standard 2	1	140.8	3.65	3.2	40.3	3.31	3.2	29.5	5.36	3.2	51.8	3.68	3.2	26.5	6.97	3.2	23	3.52	3.2	46.5	3.65	3.2	104	3.21	3.2	205.3	3.27	3.2	87.5	3.72	3.2	95	3.23	3.2	39.8	3.55	3.2	19	3.2	3.2	51.8	3.2	3.2	42	3.2	3.2	25	3.2
	Standard 3	1	538	15.17	16	132.3	16.44	16	52.8	16.55	16	155.5	16.37	16	35.3	18.14	16	75	16.45	16	163.5	15.19	16	382.3	15.93	16	919	15.6	16	389.8	14.66	16	357.3	15.66	16	105.5	16.06	16	31	16	16	111	16	16	86.5	16	16	42	16
	Standard 4	1	3752.3	83.84	80	543.5	76.08	80	423.5	78.34	80	598.3	72.7	80	100	76.37	80	325.8	74.27	80	937	79.87	80	1560.5	80.42	80	4220	82.04	80	3117	83.57	80	1644.5	82.44	80	400	75.5	80	120.5	80	80	411.5	80	80	367	80	80	134.3	80
	Standard 5	1	11721	375.92	400	2758.5	412.85	400	5114.5	407.73	400	3188.8	433.85	400	658	407.02	400	1830	427.31	400	5031.5	407.32	400	5456.5	398.24	400	13169.5	387.71	400	14610	394.77	400	6363.3	391.27	400	1817.5	429.85	400	954.3	400	400	1802.3	400	400	1676	400	400	705	400
	Standard 6	1	18324	2565.69	2000	10773.5	1983.87	2000	18158.5	1906.73	2000	11131	1951.93	2000	4122.3	1994.05	2000	5421	1911.1	2000	16146.3	1963.76	2000	14205.5	2006.1	2000	23669	2242.08	2000	24541.5	2100.19	2000	17416	2043.33	2000	5233.5	1916.75	2000	5972.3	2000	2000	7105.3	2000	2000	5917	2000	2000	4258	2000
	Standard 7	1	19203	6964.43	10000	23985.5	10037.4	10000	24106	13218.4	10000	24755.5	10114.1	10000	14168	10007.5	10000	8160	11066.6	10000	24619	10347.2	10000	25210	9986.08	10000	26305.5	7749.9	10000	25507	8340.67	10000	25001.5	9728.76	10000	10636	10228.2	10000	16795	10000	10000	19747.5	10000	10000	16223	10000	10000	13821	10000
	S1 (KPC-Luc-A no virus)	1	156.5	4.25		57	5.69		62.5	19.74		26	0.64		23	0.67		12	0.53		14	OOR <		33	0.23		12	0.17		15	OOR <		40	0.77		20.5	OOR <		14	OOR		38.5	0.82		37	1.25		18.5	OOR
	S2 (KPC-Luc-A no virus)	1	164	4.52		56	5.54		53	16.63		21	0.07		27	7.7		13	0.81		18	0.26		27.5	0.02		12	0.17		15	OOR <		32	0.43		21	0.06		16.5	0.45		43	1.62		33	OOR		19.5	OOR
	S3 (KPC-Luc-4580 no virus)	1	73	0.09		90	10.39		621	99.53		25	0.52		24	2.86		10	OOR <		13	OOR <		37	0.4		10	0.14		12	OOR <		28	0.26		19	OOR <		16	OOR		36	0.37		27	OOR		19.5	OOR
	S4 (KPC-Luc-4580 no virus)	1	74	0.22		105	12.53		578	95.17		28	0.87		27	7.7		10.5	0.07		14	OOR <		34.5	0.29		11	0.16		13	OOR <		33	0.47		20	OOR <		19	3.2		42	1.44		27	OOR		21	0.17
	S5 (PANC02-Luc no virus)	1	67	OOR <		18	0.18		21	OOR <		26	0.64		45.5	29.12		10.5	0.07		19	0.41		31	0.15		10	0.14		13	OOR <		117	4.23		23	0.43		188	116.16		38	0.73		27	OOR		21	0.17
	S6 (PANC02-Luc no virus)	1	72	OOR <		19	0.32		18	OOR <		25	0.52		43.5	27.08		12	0.53		22.5	0.87		36.5	0.37		12	0.17		13	OOR <		117.5	4.26		23	0.43		200	122.1		44	1.79		26	OOR		20	OOR
	S7 (KPC-Luc-A VSV-ΔM51-GFP MOI 0.1)	1	227	6.65		64	6.68		5040	403.06		36	1.8		40	23.4		16	1.65		29	1.67		41	0.56		13	0.19		18	OOR <		18279	2317.9		21	0.06		27	11.89		48	2.51		39	2.05		22	0.93
	S8 (KPC-Luc-A VSV-ΔM51-GFP MOI 0.1)	1	234	6.87		59	5.97		3854	329.07		36	1.8		37	20.12		17	1.92		30	1.79		38	0.44		15	0.22		18	OOR <		16726	1852.71		25.5	0.89		28	12.94		51	3.06		44	3.93		23	1.69
	S9 (KPC-Luc-4580 VSV-ΔM51-GFP MOI 0.1)	1	70	OOR <		32.5	2.22		273.5	59.35		27	0.75		28	9.12		13	0.81		31	1.91		29	0.08		10	0.14		11	OOR <		3393.5	184.44		23	0.43		29.5	14.48		41	1.26		29	OOR		15	OOR
	S10 (KPC-Luc-4580 VSV-ΔM51-GFP MOI 0.1)	1	82	0.86		39	3.13		240.5	54.61		29	0.98		25	4.62		13	0.81		25	1.19		33	0.23		14	0.2		17.5	OOR <		3813	210.9		19	OOR <		32.5	17.48		45.5	2.06		30	OOR		20	OOR
	S11 (PANC02-Luc VSV-ΔM51-GFP MOI 0.1)	1	85	1.05		28	1.58		40	11.48		50.5	3.53		52	35.5		14	1.1		30	1.79		41	0.56		17	0.25		16	OOR <		24802	9047.07		19	OOR <		106	71.42		42	1.44		25.5	OOR		25	3.2
	S12 (PANC02-Luc VSV-ΔM51-GFP MOI 0.1)	1	77	0.5		29	1.72		43	12.81		37	1.92		42	25.52		15	1.38		28	1.55		43	0.64		14	0.2		18	OOR <		24106	7238.9		21	0.06		101.5	68.68		49	2.7		32	OOR		27	4.71
	S13 (KPC-Luc-A VSV-ΔM51-GFP MOI 1)	1	119	2.75		53	5.12		1570.5	178.67		25	0.52		43	26.56		14	1.1		28.5	1.61		39.5	0.5		13	0.19		21	0.14		16222	1726.9		23	0.43		24.5	9.22		47.5	2.42		39	2.05		23	1.69
	S14 (KPC-Luc-A VSV-ΔM51-GFP MOI 1)	1	116.5	2.65		58.5	5.9		1990	208.49		30	1.1		34	16.69		14	1.1		31	1.91		29	0.08		14	0.2		19	OOR <		15382	1538.38		23	0.43		25	9.76		47	2.33		36	0.84		23	1.69
	S15 KPC-Luc-4580 VSV-ΔM51-GFP MOI 1)	1	67	OOR <		28	1.58		215	50.74		25.5	0.58		27	7.7		12	0.53		25	1.19		30.5	0.13		12	0.17		15	OOR <		4904	283.71		20.5	OOR <		39	23.59		46	2.15		31	OOR		19	OOR
	S16 KPC-Luc-4580 VSV-ΔM51-GFP MOI 1)	1	65	OOR <		27	1.44		219.5	51.44		31	1.22		34.5	17.28		11	0.23		24	1.06		30	0.11		11	0.16		13	OOR <		4797.5	276.34		21	0.06		41.5	25.81		44.5	1.88		36.5	1.05		19	OOR
	S17 (PANC02-Luc VSV-ΔM51-GFP MOI 1)	1	77	0.5		28	1.58		34.5	8.69		41	2.39		45	28.61		12.5	0.67		27	1.43		38	0.44		15	0.22		12	OOR <		24230	7510.3		21	0.06		96	65.27		42.5	1.53		28	OOR		23	1.69
	S18 (PANC02-Luc VSV-ΔM51-GFP MOI 1)	1	71	OOR <		22.5	0.81		39.5	11.25		33	1.45		50	33.57		15	1.38		39	2.83		41	0.56		15	0.22		14	OOR <		24678	8666.84		21	0.06		80	54.92		47	2.33		29	OOR		25	3.2
[truncated: 90 more columns]

## Sheet: Table for paper
Supplementary Table S1. Cytokine array data
Cells were either infected at MOI 1 or 0.1 or mock infected . At 24 h p.i., cell supernatants were collected and sent to EVE Technologies Corp for Mouse/Chemokine 44-Plex Discovery Assay® (MD44)
		Units: pg/mL			Units: pg/mL			Units: pg/mL			Units: pg/mL			Units: pg/mL			Units: pg/mL			Units: pg/mL			Units: pg/mL			Units: pg/mL			Units: pg/mL			Units: pg/mL			Units: pg/mL			Units: pg/mL			Units: pg/mL			Units: pg/mL			Units: pg/mL
		Eotaxin			G-CSF			GM-CSF			IFNγ			IL-1α			IL-1β			IL-2			IL-3			IL-4			IL-5			IL-6			IL-7			IL-9			IL-10			IL-12p40			IL-12p70
Samples		Concentration			Concentration			Concentration			Concentration			Concentration			Concentration			Concentration			Concentration			Concentration			Concentration			Concentration			Concentration			Concentration			Concentration			Concentration			Concentration
S1 (KPC-Luc-A no virus)		4.25			5.69			19.74			0.64			0.67			0.53			OOR <			0.23			0.17			OOR <			0.77			OOR <			OOR			0.82			1.25			OOR
S2 (KPC-Luc-A no virus)		4.52			5.54			16.63			0.07			7.7			0.81			0.26			0.02			0.17			OOR <			0.43			0.06			0.45			1.62			OOR			OOR
S3 (KPC-Luc-4580 no virus)		0.09			10.39			99.53			0.52			2.86			OOR <			OOR <			0.4			0.14			OOR <			0.26			OOR <			OOR			0.37			OOR			OOR
S4 (KPC-Luc-4580 no virus)		0.22			12.53			95.17			0.87			7.7			0.07			OOR <			0.29			0.16			OOR <			0.47			OOR <			3.2			1.44			OOR			0.17
S5 (PANC02-Luc no virus)		OOR <			0.18			OOR <			0.64			29.12			0.07			0.41			0.15			0.14			OOR <			4.23			0.43			116.16			0.73			OOR			0.17
S6 (PANC02-Luc no virus)		OOR <			0.32			OOR <			0.52			27.08			0.53			0.87			0.37			0.17			OOR <			4.26			0.43			122.1			1.79			OOR			OOR
S7 (KPC-Luc-A VSV-ΔM51-GFP MOI 0.1)		6.65			6.68			403.06			1.8			23.4			1.65			1.67			0.56			0.19			OOR <			2317.9			0.06			11.89			2.51			2.05			0.93
S8 (KPC-Luc-A VSV-ΔM51-GFP MOI 0.1)		6.87			5.97			329.07			1.8			20.12			1.92			1.79			0.44			0.22			OOR <			1852.71			0.89			12.94			3.06			3.93			1.69
S9 (KPC-Luc-4580 VSV-ΔM51-GFP MOI 0.1)		OOR <			2.22			59.35			0.75			9.12			0.81			1.91			0.08			0.14			OOR <			184.44			0.43			14.48			1.26			OOR			OOR
S10 (KPC-Luc-4580 VSV-ΔM51-GFP MOI 0.1)		0.86			3.13			54.61			0.98			4.62			0.81			1.19			0.23			0.2			OOR <			210.9			OOR <			17.48			2.06			OOR			OOR
S11 (PANC02-Luc VSV-ΔM51-GFP MOI 0.1)		1.05			1.58			11.48			3.53			35.5			1.1			1.79			0.56			0.25			OOR <			9047.07			OOR <			71.42			1.44			OOR			3.2
S12 (PANC02-Luc VSV-ΔM51-GFP MOI 0.1)		0.5			1.72			12.81			1.92			25.52			1.38			1.55			0.64			0.2			OOR <			7238.9			0.06			68.68			2.7			OOR			4.71
S13 (KPC-Luc-A VSV-ΔM51-GFP MOI 1)		2.75			5.12			178.67			0.52			26.56			1.1			1.61			0.5			0.19			0.14			1726.9			0.43			9.22			2.42			2.05			1.69
S14 (KPC-Luc-A VSV-ΔM51-GFP MOI 1)		2.65			5.9			208.49			1.1			16.69			1.1			1.91			0.08			0.2			OOR <			1538.38			0.43			9.76			2.33			0.84			1.69
S15 KPC-Luc-4580 VSV-ΔM51-GFP MOI 1)		OOR <			1.58			50.74			0.58			7.7			0.53			1.19			0.13			0.17			OOR <			283.71			OOR <			23.59			2.15			OOR			OOR
S16 KPC-Luc-4580 VSV-ΔM51-GFP MOI 1)		OOR <			1.44			51.44			1.22			17.28			0.23			1.06			0.11			0.16			OOR <			276.34			0.06			25.81			1.88			1.05			OOR
S17 (PANC02-Luc VSV-ΔM51-GFP MOI 1)		0.5			1.58			8.69			2.39			28.61			0.67			1.43			0.44			0.22			OOR <			7510.3			0.06			65.27			1.53			OOR			1.69
S18 (PANC02-Luc VSV-ΔM51-GFP MOI 1)		OOR <			0.81			11.25			1.45			33.57			1.38			2.83			0.56			0.22			OOR <			8666.84			0.06			54.92			2.33			OOR			3.2
[truncated: 29 more columns]
