# Supplementary material for: Intertumoral heterogeneity impacts oncolytic vesicular stomatitis virus efficacy in mouse pancreatic cancer cells
Source: J Virol. 2023 Sep 28;97(9):e01005-23. doi: 10.1128/jvi.01005-23 (PMC10537684; doi:10.1128/jvi.01005-23)
Supplement: Supplemental Table S2 — Exome analysis identifies mutations in genes associated with cancer and innate immunity. [file jvi.01005-23-s0003.xlsx]

## Sheet: Supplemenrary Table S2 (Exome D
Supplementary Table 2. Exome analysis identifies mutations in genes associated with cancer and innate immunity (the list was generated using the NanoString PanCancer IO 360 Panel, PanCancer Pathways Panel, and the PanCancer Immune Profiling Panel)
	Gene	Tumor_Sample_Barcode	Chromosome	Start_Position	End_Position	Variant_Classification	Variant_Type	Reference_Allele	Tumor_Seq_Allele1	Tumor_Seq_Allele2	dbSNP_RS	Match_Norm_Seq_Allele1	Match_Norm_Seq_Allele2	HGVSc	HGVSp	HGVSp_Short	Transcript_ID	Exon_Number	t_depth	t_ref_count	t_alt_count	all_effects	Allele	Gene.y	Feature	Feature_type	Consequence	cDNA_position	CDS_position	Protein_position	Amino_acids	Codons	Existing_variation	DISTANCE	STRAND_VEP	SYMBOL	SYMBOL_SOURCE	HGNC_ID	BIOTYPE	CANONICAL	CCDS	ENSP	SWISSPROT	TREMBL	UNIPARC	RefSeq	SIFT	DOMAINS	PUBMED
1	A2m	KPC-Luc-A	6	121660099	121660099	Missense_Mutation	SNP	C	C	T	rs30127457	C	C	c.2420C>T	p.Ala807Val	p.A807V	ENSMUST00000032203	19/36	154	58	96	A2m,missense_variant,p.Ala807Val,ENSMUST00000032203,NM_175628.3;A2m,non_coding_transcript_exon_variant,,ENSMUST00000203413,;	T	ENSMUSG00000030111	ENSMUST00000032203	Transcript	missense_variant	2481/4605	2420/4425	807/1474	A/V	gCc/gTc	rs30127457	NA	1	A2m	MGI		protein_coding	YES	CCDS39617.1	ENSMUSP00000032203	Q6GQT1		UPI0000357362	NM_175628.3	tolerated(0.08)	PANTHER:PTHR11412,PANTHER:PTHR11412:SF153,Pfam:PF00207,Gene3D:2.60.40.10,SMART:SM01360,Superfamily:SSF81296
2	A2m	KPC-Luc-A	6	121661507	121661507	Missense_Mutation	SNP	C	C	T	rs30797629	C	C	c.2677C>T	p.Arg893Cys	p.R893C	ENSMUST00000032203	21/36	200	70	130	A2m,missense_variant,p.Arg893Cys,ENSMUST00000032203,NM_175628.3;A2m,downstream_gene_variant,,ENSMUST00000203413,;	T	ENSMUSG00000030111	ENSMUST00000032203	Transcript	missense_variant	2738/4605	2677/4425	893/1474	R/C	Cgt/Tgt	rs30797629	NA	1	A2m	MGI		protein_coding	YES	CCDS39617.1	ENSMUSP00000032203	Q6GQT1		UPI0000357362	NM_175628.3	tolerated(0.17)	PANTHER:PTHR11412,PANTHER:PTHR11412:SF153,Gene3D:2.60.40.10,Superfamily:SSF81296
3	A2m	KPC-Luc-A	6	121662419	121662419	Silent	SNP	A	A	G	rs51191862	A	A	c.2745A>G	p.Thr915=	p.T915=	ENSMUST00000032203	22/36	178	59	119	A2m,synonymous_variant,p.Thr915=,ENSMUST00000032203,NM_175628.3;A2m,downstream_gene_variant,,ENSMUST00000203413,;	G	ENSMUSG00000030111	ENSMUST00000032203	Transcript	synonymous_variant	2806/4605	2745/4425	915/1474	T	acA/acG	rs51191862	NA	1	A2m	MGI		protein_coding	YES	CCDS39617.1	ENSMUSP00000032203	Q6GQT1		UPI0000357362	NM_175628.3		PANTHER:PTHR11412,PANTHER:PTHR11412:SF153
4	A2m	KPC-Luc-A	6	121671068	121671068	Missense_Mutation	SNP	A	A	C	rs50350755	A	A	c.3518A>C	p.Glu1173Ala	p.E1173A	ENSMUST00000032203	28/36	173	59	114	A2m,missense_variant,p.Glu1173Ala,ENSMUST00000032203,NM_175628.3;	C	ENSMUSG00000030111	ENSMUST00000032203	Transcript	missense_variant	3579/4605	3518/4425	1173/1474	E/A	gAg/gCg	rs50350755	NA	1	A2m	MGI		protein_coding	YES	CCDS39617.1	ENSMUSP00000032203	Q6GQT1		UPI0000357362	NM_175628.3	deleterious(0.04)	CDD:cd02897,PANTHER:PTHR11412,PANTHER:PTHR11412:SF153,Gene3D:2.60.120.1540,Pfam:PF07678,Gene3D:1.50.10.20,Superfamily:SSF48239
5	A2m	KPC-Luc-A	6	121677995	121677995	Missense_Mutation	SNP	T	T	C	rs30709786	T	T	c.4277T>C	p.Met1426Thr	p.M1426T	ENSMUST00000032203	34/36	180	63	117	A2m,missense_variant,p.Met1426Thr,ENSMUST00000032203,NM_175628.3;	C	ENSMUSG00000030111	ENSMUST00000032203	Transcript	missense_variant	4338/4605	4277/4425	1426/1474	M/T	aTg/aCg	rs30709786	NA	1	A2m	MGI		protein_coding	YES	CCDS39617.1	ENSMUSP00000032203	Q6GQT1		UPI0000357362	NM_175628.3	tolerated(1)	PANTHER:PTHR11412,PANTHER:PTHR11412:SF153,Pfam:PF07677,Gene3D:2.60.40.690,SMART:SM01361,Superfamily:SSF49410
6	Abcb1a	PANC02-Luc	5	8702182	8702182	Missense_Mutation	SNP	G	G	T	novel	G	G	c.1242G>T	p.Lys414Asn	p.K414N	ENSMUST00000047753	2023-12-28	253	120	133	Abcb1a,missense_variant,p.Lys414Asn,ENSMUST00000047753,NM_011076.3;	T	ENSMUSG00000040584	ENSMUST00000047753	Transcript	missense_variant	1394/4997	1242/3831	414/1276	K/N	aaG/aaT		NA	1	Abcb1a	MGI		protein_coding	YES	CCDS19084.1	ENSMUSP00000041204	P21447		UPI000043539C	NM_011076.3	tolerated(0.36)	PROSITE_profiles:PS50893,CDD:cd03249,PANTHER:PTHR24221,PANTHER:PTHR24221:SF251,Pfam:PF00005,Superfamily:SSF52540
7	Abcg1	KPC-Luc-4580	17	31098297	31098297	Silent	SNP	A	A	G	rs33345493	A	A	c.582A>G	p.Arg194=	p.R194=	ENSMUST00000024829	2023-05-15	163	0	163	Abcg1,synonymous_variant,p.Arg194=,ENSMUST00000024829,NM_009593.2;Abcg1,intron_variant,,ENSMUST00000236391,;Abcg1,non_coding_transcript_exon_variant,,ENSMUST00000139013,;	G	ENSMUSG00000024030	ENSMUST00000024829	Transcript	synonymous_variant	710/5832	582/2001	194/666	R	cgA/cgG	rs33345493	NA	1	Abcg1	MGI		protein_coding	YES	CCDS28602.1	ENSMUSP00000024829	Q64343	Q0VDW9	UPI0000029AA0	NM_009593.2		PROSITE_profiles:PS50893,CDD:cd03213,PANTHER:PTHR19241,PANTHER:PTHR19241:SF211,Gene3D:3.40.50.300,TIGRFAM:TIGR00955,Pfam:PF00005,SMART:SM00382,Superfamily:SSF52540
8	Abcg1	KPC-Luc-4580	17	31110976	31110976	Silent	SNP	T	T	C	rs48785266	T	T	c.1413T>C	p.Val471=	p.V471=	ENSMUST00000024829	2023-12-15	128	0	128	Abcg1,synonymous_variant,p.Val471=,ENSMUST00000024829,NM_009593.2;Abcg1,synonymous_variant,p.Val4=,ENSMUST00000236241,;	C	ENSMUSG00000024030	ENSMUST00000024829	Transcript	synonymous_variant	1541/5832	1413/2001	471/666	V	gtT/gtC	rs48785266	NA	1	Abcg1	MGI		protein_coding	YES	CCDS28602.1	ENSMUSP00000024829	Q64343	Q0VDW9	UPI0000029AA0	NM_009593.2		PANTHER:PTHR19241,PANTHER:PTHR19241:SF211,TIGRFAM:TIGR00955,Pfam:PF01061
9	Abcg1	KPC-Luc-4580	17	31111346	31111346	Silent	SNP	C	C	A	rs51943892	C	C	c.1620C>A	p.Gly540=	p.G540=	ENSMUST00000024829	13/15	159	0	159	Abcg1,synonymous_variant,p.Gly540=,ENSMUST00000024829,NM_009593.2;Abcg1,intron_variant,,ENSMUST00000236241,;	A	ENSMUSG00000024030	ENSMUST00000024829	Transcript	synonymous_variant	1748/5832	1620/2001	540/666	G	ggC/ggA	rs51943892	NA	1	Abcg1	MGI		protein_coding	YES	CCDS28602.1	ENSMUSP00000024829	Q64343	Q0VDW9	UPI0000029AA0	NM_009593.2		PANTHER:PTHR19241,PANTHER:PTHR19241:SF211,TIGRFAM:TIGR00955,Pfam:PF01061,Transmembrane_helices:TMhelix
10	Abcg1	KPC-Luc-4580	17	31114163	31114163	Silent	SNP	C	C	A	rs33090866	C	C	c.1879C>A	p.Arg627=	p.R627=	ENSMUST00000024829	15/15	190	0	190	Abcg1,synonymous_variant,p.Arg627=,ENSMUST00000024829,NM_009593.2;Abcg1,synonymous_variant,p.Arg107=,ENSMUST00000236241,;,regulatory_region_variant,,ENSMUSR00000594072,;	A	ENSMUSG00000024030	ENSMUST00000024829	Transcript	synonymous_variant	2007/5832	1879/2001	627/666	R	Cgg/Agg	rs33090866	NA	1	Abcg1	MGI		protein_coding	YES	CCDS28602.1	ENSMUSP00000024829	Q64343	Q0VDW9	UPI0000029AA0	NM_009593.2		PANTHER:PTHR19241,PANTHER:PTHR19241:SF211,TIGRFAM:TIGR00955
11	Abcg1	KPC-Luc-A	17	31098297	31098297	Silent	SNP	A	A	G	rs33345493	A	A	c.582A>G	p.Arg194=	p.R194=	ENSMUST00000024829	2023-05-15	266	138	128	Abcg1,synonymous_variant,p.Arg194=,ENSMUST00000024829,NM_009593.2;Abcg1,intron_variant,,ENSMUST00000236391,;Abcg1,non_coding_transcript_exon_variant,,ENSMUST00000139013,;	G	ENSMUSG00000024030	ENSMUST00000024829	Transcript	synonymous_variant	710/5832	582/2001	194/666	R	cgA/cgG	rs33345493	NA	1	Abcg1	MGI		protein_coding	YES	CCDS28602.1	ENSMUSP00000024829	Q64343	Q0VDW9	UPI0000029AA0	NM_009593.2		PROSITE_profiles:PS50893,CDD:cd03213,PANTHER:PTHR19241,PANTHER:PTHR19241:SF211,Gene3D:3.40.50.300,TIGRFAM:TIGR00955,Pfam:PF00005,SMART:SM00382,Superfamily:SSF52540
12	Abcg1	KPC-Luc-A	17	31110976	31110976	Silent	SNP	T	T	C	rs48785266	T	T	c.1413T>C	p.Val471=	p.V471=	ENSMUST00000024829	2023-12-15	214	124	90	Abcg1,synonymous_variant,p.Val471=,ENSMUST00000024829,NM_009593.2;Abcg1,synonymous_variant,p.Val4=,ENSMUST00000236241,;	C	ENSMUSG00000024030	ENSMUST00000024829	Transcript	synonymous_variant	1541/5832	1413/2001	471/666	V	gtT/gtC	rs48785266	NA	1	Abcg1	MGI		protein_coding	YES	CCDS28602.1	ENSMUSP00000024829	Q64343	Q0VDW9	UPI0000029AA0	NM_009593.2		PANTHER:PTHR19241,PANTHER:PTHR19241:SF211,TIGRFAM:TIGR00955,Pfam:PF01061
13	Abcg1	KPC-Luc-A	17	31111346	31111346	Silent	SNP	C	C	A	rs51943892	C	C	c.1620C>A	p.Gly540=	p.G540=	ENSMUST00000024829	13/15	240	130	110	Abcg1,synonymous_variant,p.Gly540=,ENSMUST00000024829,NM_009593.2;Abcg1,intron_variant,,ENSMUST00000236241,;	A	ENSMUSG00000024030	ENSMUST00000024829	Transcript	synonymous_variant	1748/5832	1620/2001	540/666	G	ggC/ggA	rs51943892	NA	1	Abcg1	MGI		protein_coding	YES	CCDS28602.1	ENSMUSP00000024829	Q64343	Q0VDW9	UPI0000029AA0	NM_009593.2		PANTHER:PTHR19241,PANTHER:PTHR19241:SF211,TIGRFAM:TIGR00955,Pfam:PF01061,Transmembrane_helices:TMhelix
14	Abcg1	KPC-Luc-A	17	31114163	31114163	Silent	SNP	C	C	A	rs33090866	C	C	c.1879C>A	p.Arg627=	p.R627=	ENSMUST00000024829	15/15	307	160	147	Abcg1,synonymous_variant,p.Arg627=,ENSMUST00000024829,NM_009593.2;Abcg1,synonymous_variant,p.Arg107=,ENSMUST00000236241,;,regulatory_region_variant,,ENSMUSR00000594072,;	A	ENSMUSG00000024030	ENSMUST00000024829	Transcript	synonymous_variant	2007/5832	1879/2001	627/666	R	Cgg/Agg	rs33090866	NA	1	Abcg1	MGI		protein_coding	YES	CCDS28602.1	ENSMUSP00000024829	Q64343	Q0VDW9	UPI0000029AA0	NM_009593.2		PANTHER:PTHR19241,PANTHER:PTHR19241:SF211,TIGRFAM:TIGR00955
15	Abl1	PANC02-Luc	2	31801049	31801049	Missense_Mutation	SNP	G	G	T	novel	G	G	c.2579G>T	p.Gly860Val	p.G860V	ENSMUST00000075759	2023-11-11	278	129	149	Abl1,missense_variant,p.Gly860Val,ENSMUST00000075759,NM_001283046.1,NM_001283047.1,NM_001112703.2;Abl1,missense_variant,p.Gly841Val,ENSMUST00000028190,NM_009594.4,NM_001283045.1;Abl1,downstream_gene_variant,,ENSMUST00000124726,;Abl1,downstream_gene_variant,,ENSMUST00000142554,;	T	ENSMUSG00000026842	ENSMUST00000075759	Transcript	missense_variant	3835/6327	2579/3429	860/1142	G/V	gGc/gTc		NA	1	Abl1	MGI		protein_coding	YES	CCDS50563.1	ENSMUSP00000075167	P00520	Q3SYK5	UPI00001D6FBD	NM_001283046.1,NM_001283047.1,NM_001112703.2	deleterious_low_confidence(0.02)	MobiDB_lite:mobidb-lite
16	Acaca	KPC-Luc-4580	11	84238987	84238987	Silent	SNP	A	A	G	rs264315738	A	A	c.1167A>G	p.Glu389=	p.E389=	ENSMUST00000103201	1956-11-01	166	0	166	Acaca,synonymous_variant,p.Glu389=,ENSMUST00000103201,;Acaca,synonymous_variant,p.Glu389=,ENSMUST00000020843,NM_133360.2;Acaca,downstream_gene_variant,,ENSMUST00000183548,;	G	ENSMUSG00000020532	ENSMUST00000103201	Transcript	synonymous_variant	1674/9513	1167/7038	389/2345	E	gaA/gaG	rs264315738	NA	1	Acaca	MGI		protein_coding	YES	CCDS25185.1	ENSMUSP00000099490	Q5SWU9		UPI0000470483			Low_complexity_(Seg):seg,PROSITE_profiles:PS50975,PROSITE_profiles:PS50979,PANTHER:PTHR45728:SF5,PANTHER:PTHR45728,Pfam:PF02786,Gene3D:3.30.470.20,Superfamily:SSF56059
17	Acaca	KPC-Luc-4580	11	84257292	84257292	Silent	SNP	C	C	T	rs29466732	C	C	c.2166C>T	p.Tyr722=	p.Y722=	ENSMUST00000103201	18/56	135	1	134	Acaca,synonymous_variant,p.Tyr722=,ENSMUST00000103201,;Acaca,synonymous_variant,p.Tyr722=,ENSMUST00000020843,NM_133360.2;	T	ENSMUSG00000020532	ENSMUST00000103201	Transcript	synonymous_variant	2673/9513	2166/7038	722/2345	Y	taC/taT	rs29466732	NA	1	Acaca	MGI		protein_coding	YES	CCDS25185.1	ENSMUSP00000099490	Q5SWU9		UPI0000470483			Low_complexity_(Seg):seg,PANTHER:PTHR45728:SF5,PANTHER:PTHR45728
18	Acaca	KPC-Luc-4580	11	84382438	84382438	Silent	SNP	T	T	C	rs28188442	T	T	c.6345T>C	p.Ser2115=	p.S2115=	ENSMUST00000103201	52/56	154	0	154	Acaca,synonymous_variant,p.Ser2115=,ENSMUST00000103201,;Acaca,synonymous_variant,p.Ser2115=,ENSMUST00000020843,NM_133360.2;,regulatory_region_variant,,ENSMUSR00000521759,;	C	ENSMUSG00000020532	ENSMUST00000103201	Transcript	synonymous_variant	6852/9513	6345/7038	2115/2345	S	tcT/tcC	rs28188442	NA	1	Acaca	MGI		protein_coding	YES	CCDS25185.1	ENSMUSP00000099490	Q5SWU9		UPI0000470483			PROSITE_profiles:PS50989,PANTHER:PTHR45728:SF5,PANTHER:PTHR45728,Pfam:PF01039,Gene3D:3.90.226.10,Superfamily:SSF52096
19	Acaca	KPC-Luc-4580	11	84382519	84382519	Silent	SNP	T	T	C	rs28188441	T	T	c.6426T>C	p.Val2142=	p.V2142=	ENSMUST00000103201	52/56	199	0	199	Acaca,synonymous_variant,p.Val2142=,ENSMUST00000103201,;Acaca,synonymous_variant,p.Val2142=,ENSMUST00000020843,NM_133360.2;,regulatory_region_variant,,ENSMUSR00000521759,;	C	ENSMUSG00000020532	ENSMUST00000103201	Transcript	synonymous_variant	6933/9513	6426/7038	2142/2345	V	gtT/gtC	rs28188441	NA	1	Acaca	MGI		protein_coding	YES	CCDS25185.1	ENSMUSP00000099490	Q5SWU9		UPI0000470483			PROSITE_profiles:PS50989,PANTHER:PTHR45728:SF5,PANTHER:PTHR45728,Pfam:PF01039,Gene3D:3.90.226.10,Superfamily:SSF52096
20	Acaca	KPC-Luc-A	11	84238987	84238987	Silent	SNP	A	A	G	rs264315738	A	A	c.1167A>G	p.Glu389=	p.E389=	ENSMUST00000103201	1956-11-01	233	0	233	Acaca,synonymous_variant,p.Glu389=,ENSMUST00000103201,;Acaca,synonymous_variant,p.Glu389=,ENSMUST00000020843,NM_133360.2;Acaca,downstream_gene_variant,,ENSMUST00000183548,;	G	ENSMUSG00000020532	ENSMUST00000103201	Transcript	synonymous_variant	1674/9513	1167/7038	389/2345	E	gaA/gaG	rs264315738	NA	1	Acaca	MGI		protein_coding	YES	CCDS25185.1	ENSMUSP00000099490	Q5SWU9		UPI0000470483			Low_complexity_(Seg):seg,PROSITE_profiles:PS50975,PROSITE_profiles:PS50979,PANTHER:PTHR45728:SF5,PANTHER:PTHR45728,Pfam:PF02786,Gene3D:3.30.470.20,Superfamily:SSF56059
21	Acaca	KPC-Luc-A	11	84257292	84257292	Silent	SNP	C	C	T	rs29466732	C	C	c.2166C>T	p.Tyr722=	p.Y722=	ENSMUST00000103201	18/56	231	0	231	Acaca,synonymous_variant,p.Tyr722=,ENSMUST00000103201,;Acaca,synonymous_variant,p.Tyr722=,ENSMUST00000020843,NM_133360.2;	T	ENSMUSG00000020532	ENSMUST00000103201	Transcript	synonymous_variant	2673/9513	2166/7038	722/2345	Y	taC/taT	rs29466732	NA	1	Acaca	MGI		protein_coding	YES	CCDS25185.1	ENSMUSP00000099490	Q5SWU9		UPI0000470483			Low_complexity_(Seg):seg,PANTHER:PTHR45728:SF5,PANTHER:PTHR45728
22	Acaca	KPC-Luc-A	11	84382438	84382438	Silent	SNP	T	T	C	rs28188442	T	T	c.6345T>C	p.Ser2115=	p.S2115=	ENSMUST00000103201	52/56	213	0	213	Acaca,synonymous_variant,p.Ser2115=,ENSMUST00000103201,;Acaca,synonymous_variant,p.Ser2115=,ENSMUST00000020843,NM_133360.2;,regulatory_region_variant,,ENSMUSR00000521759,;	C	ENSMUSG00000020532	ENSMUST00000103201	Transcript	synonymous_variant	6852/9513	6345/7038	2115/2345	S	tcT/tcC	rs28188442	NA	1	Acaca	MGI		protein_coding	YES	CCDS25185.1	ENSMUSP00000099490	Q5SWU9		UPI0000470483			PROSITE_profiles:PS50989,PANTHER:PTHR45728:SF5,PANTHER:PTHR45728,Pfam:PF01039,Gene3D:3.90.226.10,Superfamily:SSF52096
23	Acaca	KPC-Luc-A	11	84382519	84382519	Silent	SNP	T	T	C	rs28188441	T	T	c.6426T>C	p.Val2142=	p.V2142=	ENSMUST00000103201	52/56	257	0	257	Acaca,synonymous_variant,p.Val2142=,ENSMUST00000103201,;Acaca,synonymous_variant,p.Val2142=,ENSMUST00000020843,NM_133360.2;,regulatory_region_variant,,ENSMUSR00000521759,;	C	ENSMUSG00000020532	ENSMUST00000103201	Transcript	synonymous_variant	6933/9513	6426/7038	2142/2345	V	gtT/gtC	rs28188441	NA	1	Acaca	MGI		protein_coding	YES	CCDS25185.1	ENSMUSP00000099490	Q5SWU9		UPI0000470483			PROSITE_profiles:PS50989,PANTHER:PTHR45728:SF5,PANTHER:PTHR45728,Pfam:PF01039,Gene3D:3.90.226.10,Superfamily:SSF52096
24	Acacb	KPC-Luc-A	5	114184128	114184128	Silent	SNP	C	C	T	rs3666800	C	C	c.702C>T	p.Val234=	p.V234=	ENSMUST00000102582	1953-03-01	233	0	233	Acacb,synonymous_variant,p.Val234=,ENSMUST00000102582,;Acacb,synonymous_variant,p.Val234=,ENSMUST00000031583,NM_133904.2;Acacb,synonymous_variant,p.Val42=,ENSMUST00000146841,;	T	ENSMUSG00000042010	ENSMUST00000102582	Transcript	synonymous_variant	1002/8788	702/7347	234/2448	V	gtC/gtT	rs3666800	NA	1	Acacb	MGI		protein_coding	YES	CCDS19561.1	ENSMUSP00000099642	E9Q4Z2		UPI0000D77AB2			Gene3D:3.40.50.12210,PANTHER:PTHR45728,PANTHER:PTHR45728:SF1,Superfamily:SSF52440
25	Acacb	KPC-Luc-A	5	114184155	114184155	Silent	SNP	G	G	C	rs29521323	G	G	c.729G>C	p.Arg243=	p.R243=	ENSMUST00000102582	1953-03-01	212	0	212	Acacb,synonymous_variant,p.Arg243=,ENSMUST00000102582,;Acacb,synonymous_variant,p.Arg243=,ENSMUST00000031583,NM_133904.2;Acacb,synonymous_variant,p.Arg51=,ENSMUST00000146841,;	C	ENSMUSG00000042010	ENSMUST00000102582	Transcript	synonymous_variant	1029/8788	729/7347	243/2448	R	cgG/cgC	rs29521323	NA	1	Acacb	MGI		protein_coding	YES	CCDS19561.1	ENSMUSP00000099642	E9Q4Z2		UPI0000D77AB2			Gene3D:3.40.50.12210,PANTHER:PTHR45728,PANTHER:PTHR45728:SF1,Superfamily:SSF52440
26	Acacb	KPC-Luc-A	5	114188447	114188447	Silent	SNP	C	C	T	rs33597554	C	C	c.873C>T	p.Pro291=	p.P291=	ENSMUST00000102582	1953-04-01	178	0	178	Acacb,synonymous_variant,p.Pro291=,ENSMUST00000102582,;Acacb,synonymous_variant,p.Pro291=,ENSMUST00000031583,NM_133904.2;Acacb,synonymous_variant,p.Pro99=,ENSMUST00000146841,;	T	ENSMUSG00000042010	ENSMUST00000102582	Transcript	synonymous_variant	1173/8788	873/7347	291/2448	P	ccC/ccT	rs33597554	NA	1	Acacb	MGI		protein_coding	YES	CCDS19561.1	ENSMUSP00000099642	E9Q4Z2		UPI0000D77AB2			Gene3D:3.40.50.12210,Pfam:PF00289,PROSITE_profiles:PS50979,PANTHER:PTHR45728,PANTHER:PTHR45728:SF1,Superfamily:SSF52440
27	Acacb	KPC-Luc-A	5	114190137	114190137	Silent	SNP	T	T	C	rs29779021	T	T	c.957T>C	p.Tyr319=	p.Y319=	ENSMUST00000102582	1953-05-01	227	0	227	Acacb,synonymous_variant,p.Tyr319=,ENSMUST00000102582,;Acacb,synonymous_variant,p.Tyr319=,ENSMUST00000031583,NM_133904.2;Acacb,synonymous_variant,p.Tyr127=,ENSMUST00000146841,;	C	ENSMUSG00000042010	ENSMUST00000102582	Transcript	synonymous_variant	1257/8788	957/7347	319/2448	Y	taT/taC	rs29779021	NA	1	Acacb	MGI		protein_coding	YES	CCDS19561.1	ENSMUSP00000099642	E9Q4Z2		UPI0000D77AB2			Gene3D:3.40.50.12210,Pfam:PF00289,PROSITE_profiles:PS50979,PANTHER:PTHR45728,PANTHER:PTHR45728:SF1,Superfamily:SSF52440,Low_complexity_(Seg):seg
28	Acacb	KPC-Luc-A	5	114192115	114192115	Silent	SNP	C	C	T	rs226170367	C	C	c.1338C>T	p.Ser446=	p.S446=	ENSMUST00000102582	1953-09-01	210	1	209	Acacb,synonymous_variant,p.Ser446=,ENSMUST00000102582,;Acacb,synonymous_variant,p.Ser446=,ENSMUST00000031583,NM_133904.2;Acacb,downstream_gene_variant,,ENSMUST00000146841,;,regulatory_region_variant,,ENSMUSR00000215862,;	T	ENSMUSG00000042010	ENSMUST00000102582	Transcript	synonymous_variant	1638/8788	1338/7347	446/2448	S	tcC/tcT	rs226170367	NA	1	Acacb	MGI		protein_coding	YES	CCDS19561.1	ENSMUSP00000099642	E9Q4Z2		UPI0000D77AB2			Gene3D:3.30.1490.20,Pfam:PF02786,PROSITE_patterns:PS00866,PROSITE_profiles:PS50975,PROSITE_profiles:PS50979,PANTHER:PTHR45728,PANTHER:PTHR45728:SF1,Superfamily:SSF56059
29	Acacb	KPC-Luc-A	5	114192127	114192127	Silent	SNP	C	C	T	rs51164522	C	C	c.1350C>T	p.Gly450=	p.G450=	ENSMUST00000102582	1953-09-01	214	0	214	Acacb,synonymous_variant,p.Gly450=,ENSMUST00000102582,;Acacb,synonymous_variant,p.Gly450=,ENSMUST00000031583,NM_133904.2;Acacb,downstream_gene_variant,,ENSMUST00000146841,;,regulatory_region_variant,,ENSMUSR00000215862,;	T	ENSMUSG00000042010	ENSMUST00000102582	Transcript	synonymous_variant	1650/8788	1350/7347	450/2448	G	ggC/ggT	rs51164522	NA	1	Acacb	MGI		protein_coding	YES	CCDS19561.1	ENSMUSP00000099642	E9Q4Z2		UPI0000D77AB2			Gene3D:3.30.1490.20,Pfam:PF02786,PROSITE_patterns:PS00866,PROSITE_profiles:PS50975,PROSITE_profiles:PS50979,PANTHER:PTHR45728,PANTHER:PTHR45728:SF1,Superfamily:SSF56059
30	Acacb	KPC-Luc-A	5	114223858	114223858	Missense_Mutation	SNP	T	T	C	rs47121625	T	T	c.4160T>C	p.Leu1387Pro	p.L1387P	ENSMUST00000102582	30/53	242	0	242	Acacb,missense_variant,p.Leu1387Pro,ENSMUST00000102582,;Acacb,missense_variant,p.Leu1387Pro,ENSMUST00000031583,NM_133904.2;Acacb,non_coding_transcript_exon_variant,,ENSMUST00000143276,;	C	ENSMUSG00000042010	ENSMUST00000102582	Transcript	missense_variant	4460/8788	4160/7347	1387/2448	L/P	cTt/cCt	rs47121625	NA	1	Acacb	MGI		protein_coding	YES	CCDS19561.1	ENSMUSP00000099642	E9Q4Z2		UPI0000D77AB2		tolerated(0.96)	Pfam:PF08326,PANTHER:PTHR45728,PANTHER:PTHR45728:SF1
31	Acacb	KPC-Luc-A	5	114224054	114224054	Silent	SNP	C	C	T	rs33579470	C	C	c.4275C>T	p.Asp1425=	p.D1425=	ENSMUST00000102582	31/53	227	0	227	Acacb,synonymous_variant,p.Asp1425=,ENSMUST00000102582,;Acacb,synonymous_variant,p.Asp1425=,ENSMUST00000031583,NM_133904.2;Acacb,non_coding_transcript_exon_variant,,ENSMUST00000143276,;	T	ENSMUSG00000042010	ENSMUST00000102582	Transcript	synonymous_variant	4575/8788	4275/7347	1425/2448	D	gaC/gaT	rs33579470	NA	1	Acacb	MGI		protein_coding	YES	CCDS19561.1	ENSMUSP00000099642	E9Q4Z2		UPI0000D77AB2			Pfam:PF08326,PANTHER:PTHR45728,PANTHER:PTHR45728:SF1
32	Acacb	KPC-Luc-A	5	114226763	114226763	Silent	SNP	C	C	T	rs33679614	C	C	c.4503C>T	p.Thr1501=	p.T1501=	ENSMUST00000102582	34/53	285	0	285	Acacb,synonymous_variant,p.Thr1501=,ENSMUST00000102582,;Acacb,synonymous_variant,p.Thr1501=,ENSMUST00000031583,NM_133904.2;Acacb,non_coding_transcript_exon_variant,,ENSMUST00000143276,;	T	ENSMUSG00000042010	ENSMUST00000102582	Transcript	synonymous_variant	4803/8788	4503/7347	1501/2448	T	acC/acT	rs33679614	NA	1	Acacb	MGI		protein_coding	YES	CCDS19561.1	ENSMUSP00000099642	E9Q4Z2		UPI0000D77AB2			Pfam:PF08326,PANTHER:PTHR45728,PANTHER:PTHR45728:SF1
33	Acacb	KPC-Luc-A	5	114230774	114230774	Silent	SNP	A	A	G	rs33220115	A	A	c.5052A>G	p.Thr1684=	p.T1684=	ENSMUST00000102582	37/53	233	0	233	Acacb,synonymous_variant,p.Thr1684=,ENSMUST00000102582,;Acacb,synonymous_variant,p.Thr1684=,ENSMUST00000031583,NM_133904.2;Acacb,non_coding_transcript_exon_variant,,ENSMUST00000143276,;	G	ENSMUSG00000042010	ENSMUST00000102582	Transcript	synonymous_variant	5352/8788	5052/7347	1684/2448	T	acA/acG	rs33220115	NA	1	Acacb	MGI		protein_coding	YES	CCDS19561.1	ENSMUSP00000099642	E9Q4Z2		UPI0000D77AB2			PANTHER:PTHR45728,PANTHER:PTHR45728:SF1
34	Acacb	KPC-Luc-A	5	114238630	114238630	Missense_Mutation	SNP	G	G	A	rs33236572	G	G	c.5773G>A	p.Ala1925Thr	p.A1925T	ENSMUST00000102582	42/53	231	0	231	Acacb,missense_variant,p.Ala1925Thr,ENSMUST00000102582,;Acacb,missense_variant,p.Ala1925Thr,ENSMUST00000031583,NM_133904.2;Acacb,non_coding_transcript_exon_variant,,ENSMUST00000143276,;,regulatory_region_variant,,ENSMUSR00000687274,;Gm13784,upstream_gene_variant,,ENSMUST00000119639,;	A	ENSMUSG00000042010	ENSMUST00000102582	Transcript	missense_variant	6073/8788	5773/7347	1925/2448	A/T	Gcc/Acc	rs33236572	NA	1	Acacb	MGI		protein_coding	YES	CCDS19561.1	ENSMUSP00000099642	E9Q4Z2		UPI0000D77AB2		tolerated(0.1)	Gene3D:3.90.226.10,Pfam:PF01039,PROSITE_profiles:PS50980,PANTHER:PTHR45728,PANTHER:PTHR45728:SF1,Superfamily:SSF52096
35	Acadl	KPC-Luc-A	1	66837009	66837009	Silent	SNP	C	C	A	rs229401791	C	C	c.1152G>T	p.Val384=	p.V384=	ENSMUST00000027153	2023-10-11	221	149	72	Acadl,synonymous_variant,p.Val384=,ENSMUST00000027153,NM_007381.4;	A	ENSMUSG00000026003	ENSMUST00000027153	Transcript	synonymous_variant	1180/1916	1152/1293	384/430	V	gtG/gtT	rs229401791	NA	-1	Acadl	MGI		protein_coding	YES	CCDS15023.1	ENSMUSP00000027153		A0A0R4J083	UPI0000022785	NM_007381.4		CDD:cd01160,PANTHER:PTHR43604:SF5,PANTHER:PTHR43604,Gene3D:1.20.140.10,Pfam:PF00441,Superfamily:SSF47203
36	Acadl	KPC-Luc-A	1	66838299	66838299	Silent	SNP	A	A	G	rs48429169	A	A	c.1092T>C	p.Ser364=	p.S364=	ENSMUST00000027153	2023-09-11	195	140	55	Acadl,synonymous_variant,p.Ser364=,ENSMUST00000027153,NM_007381.4;,regulatory_region_variant,,ENSMUSR00000005992,;,regulatory_region_variant,,ENSMUSR00000297084,;	G	ENSMUSG00000026003	ENSMUST00000027153	Transcript	synonymous_variant	1120/1916	1092/1293	364/430	S	tcT/tcC	rs48429169	NA	-1	Acadl	MGI		protein_coding	YES	CCDS15023.1	ENSMUSP00000027153		A0A0R4J083	UPI0000022785	NM_007381.4		CDD:cd01160,PANTHER:PTHR43604:SF5,PANTHER:PTHR43604,Gene3D:1.20.140.10,Pfam:PF00441,Superfamily:SSF47203
37	Acadl	KPC-Luc-A	1	66838338	66838338	Silent	SNP	A	A	G	rs48695209	A	A	c.1053T>C	p.Cys351=	p.C351=	ENSMUST00000027153	2023-09-11	212	155	57	Acadl,synonymous_variant,p.Cys351=,ENSMUST00000027153,NM_007381.4;,regulatory_region_variant,,ENSMUSR00000005992,;,regulatory_region_variant,,ENSMUSR00000297084,;	G	ENSMUSG00000026003	ENSMUST00000027153	Transcript	synonymous_variant	1081/1916	1053/1293	351/430	C	tgT/tgC	rs48695209	NA	-1	Acadl	MGI		protein_coding	YES	CCDS15023.1	ENSMUSP00000027153		A0A0R4J083	UPI0000022785	NM_007381.4		CDD:cd01160,PANTHER:PTHR43604:SF5,PANTHER:PTHR43604,Gene3D:1.20.140.10,Pfam:PF00441,Superfamily:SSF47203
38	Acadl	KPC-Luc-A	1	66843087	66843087	Silent	SNP	A	A	G	rs30327821	A	A	c.864T>C	p.Leu288=	p.L288=	ENSMUST00000027153	2023-07-11	223	167	56	Acadl,synonymous_variant,p.Leu288=,ENSMUST00000027153,NM_007381.4;Acadl,downstream_gene_variant,,ENSMUST00000139208,;	G	ENSMUSG00000026003	ENSMUST00000027153	Transcript	synonymous_variant	892/1916	864/1293	288/430	L	ctT/ctC	rs30327821	NA	-1	Acadl	MGI		protein_coding	YES	CCDS15023.1	ENSMUSP00000027153		A0A0R4J083	UPI0000022785	NM_007381.4		CDD:cd01160,PANTHER:PTHR43604:SF5,PANTHER:PTHR43604,Gene3D:1.20.140.10,Pfam:PF00441,Superfamily:SSF56645,Superfamily:SSF47203
39	Acadl	KPC-Luc-A	1	66845225	66845225	Silent	SNP	G	G	A	rs30327860	G	G	c.711C>T	p.Asn237=	p.N237=	ENSMUST00000027153	2023-06-11	205	147	58	Acadl,synonymous_variant,p.Asn237=,ENSMUST00000027153,NM_007381.4;Acadl,downstream_gene_variant,,ENSMUST00000139208,;Gm15793,downstream_gene_variant,,ENSMUST00000121857,;	A	ENSMUSG00000026003	ENSMUST00000027153	Transcript	synonymous_variant	739/1916	711/1293	237/430	N	aaC/aaT	rs30327860	NA	-1	Acadl	MGI		protein_coding	YES	CCDS15023.1	ENSMUSP00000027153		A0A0R4J083	UPI0000022785	NM_007381.4		CDD:cd01160,PANTHER:PTHR43604:SF5,PANTHER:PTHR43604,Gene3D:2.40.110.10,Pfam:PF02770,Superfamily:SSF56645
40	Acadl	KPC-Luc-A	1	66857493	66857493	Missense_Mutation	SNP	T	T	C	rs49722726	T	T	c.139A>G	p.Ile47Val	p.I47V	ENSMUST00000027153	2023-02-11	218	161	57	Acadl,missense_variant,p.Ile47Val,ENSMUST00000027153,NM_007381.4;Gm27934,downstream_gene_variant,,ENSMUST00000158795,;Acadl,non_coding_transcript_exon_variant,,ENSMUST00000139208,;	C	ENSMUSG00000026003	ENSMUST00000027153	Transcript	missense_variant	167/1916	139/1293	47/430	I/V	Att/Gtt	rs49722726	NA	-1	Acadl	MGI		protein_coding	YES	CCDS15023.1	ENSMUSP00000027153		A0A0R4J083	UPI0000022785	NM_007381.4	tolerated(0.17)	PANTHER:PTHR43604:SF5,PANTHER:PTHR43604,Gene3D:1.10.540.10
41	Acadl	KPC-Luc-A	1	66863185	66863185	Missense_Mutation	SNP	A	A	G	rs213345728	A	A	c.65T>C	p.Leu22Pro	p.L22P	ENSMUST00000027153	2023-01-11	257	194	63	Acadl,missense_variant,p.Leu22Pro,ENSMUST00000027153,NM_007381.4;Gm25832,upstream_gene_variant,,ENSMUST00000104140,;Acadl,upstream_gene_variant,,ENSMUST00000139208,;,regulatory_region_variant,,ENSMUSR00000005996,;	G	ENSMUSG00000026003	ENSMUST00000027153	Transcript	missense_variant	93/1916	65/1293	22/430	L/P	cTg/cCg	rs213345728	NA	-1	Acadl	MGI		protein_coding	YES	CCDS15023.1	ENSMUSP00000027153		A0A0R4J083	UPI0000022785	NM_007381.4	tolerated_low_confidence(0.22)
42	Acadl	KPC-Luc-A	1	66863208	66863209	Missense_Mutation	DNP	GC	GC	TT	rs579299506	GC	GC	c.41_42delinsAA	p.Ser14Lys	p.S14K	ENSMUST00000027153	2023-01-11	273	205	68	Acadl,missense_variant,p.Ser14Lys,ENSMUST00000027153,NM_007381.4;Gm25832,upstream_gene_variant,,ENSMUST00000104140,;Acadl,upstream_gene_variant,,ENSMUST00000139208,;,regulatory_region_variant,,ENSMUSR00000005996,;	TT	ENSMUSG00000026003	ENSMUST00000027153	Transcript	missense_variant	69-70/1916	41-42/1293	14/430	S/K	aGC/aAA	rs579299506	NA	-1	Acadl	MGI		protein_coding	YES	CCDS15023.1	ENSMUSP00000027153		A0A0R4J083	UPI0000022785	NM_007381.4	tolerated_low_confidence(0.1)	Low_complexity_(Seg):seg
43	Acot12	KPC-Luc-4580	13	91741554	91741554	Silent	SNP	T	T	C	rs29550864	T	T	c.24T>C	p.Gly8=	p.G8=	ENSMUST00000022120	2023-01-15	190	113	77	Acot12,synonymous_variant,p.Gly8=,ENSMUST00000022120,NM_028790.3;4833422C13Rik,non_coding_transcript_exon_variant,,ENSMUST00000160385,;4833422C13Rik,non_coding_transcript_exon_variant,,ENSMUST00000099331,;4833422C13Rik,non_coding_transcript_exon_variant,,ENSMUST00000161491,;Gm24597,downstream_gene_variant,,ENSMUST00000122503,;Acot12,non_coding_transcript_exon_variant,,ENSMUST00000161337,;,regulat…	C	ENSMUSG00000021620	ENSMUST00000022120	Transcript	synonymous_variant	43/3058	24/1671	8/556	G	ggT/ggC	rs29550864	NA	1	Acot12	MGI		protein_coding	YES	CCDS26678.1	ENSMUSP00000022120	Q9DBK0	A2RSC2	UPI0000003FE2	NM_028790.3		PROSITE_profiles:PS51770,CDD:cd03442,PANTHER:PTHR11049:SF3,PANTHER:PTHR11049,Gene3D:3.10.129.10,Superfamily:SSF54637
44	Acsf3	PANC02-Luc	8	122817461	122817461	Missense_Mutation	SNP	G	G	T	novel	G	G	c.1677G>T	p.Met559Ile	p.M559I	ENSMUST00000015160	2023-10-10	210	53	157	Acsf3,missense_variant,p.Met559Ile,ENSMUST00000015160,NM_144932.4;Acsf3,missense_variant,p.Met559Ile,ENSMUST00000212790,;Galnt2l,intron_variant,,ENSMUST00000127664,;Acsf3,downstream_gene_variant,,ENSMUST00000212781,;,regulatory_region_variant,,ENSMUSR00000741431,;	T	ENSMUSG00000015016	ENSMUST00000015160	Transcript	missense_variant	1787/2206	1677/1752	559/583	M/I	atG/atT		NA	1	Acsf3	MGI		protein_coding	YES	CCDS40505.1	ENSMUSP00000015160	Q3URE1		UPI0000DD5A46	NM_144932.4	deleterious(0.01)	Gene3D:3.30.300.310,Pfam:PF13193,PANTHER:PTHR24096,PANTHER:PTHR24096:SF267,Superfamily:SSF56801,CDD:cd05941
45	Acy1	KPC-Luc-A	9	106433084	106433084	Silent	SNP	G	G	A	rs16788090	G	G	c.1224C>T	p.Ser408=	p.S408=	ENSMUST00000024031	15/15	317	0	317	Acy1,synonymous_variant,p.Ser408=,ENSMUST00000024031,NM_001276442.1,NM_025371.3;Acy1,synonymous_variant,p.Ser373=,ENSMUST00000214275,;Acy1,synonymous_variant,p.Ser343=,ENSMUST00000215395,;Acy1,synonymous_variant,p.Ser336=,ENSMUST00000216400,;Acy1,intron_variant,,ENSMUST00000217531,;Rpl29,downstream_gene_variant,,ENSMUST00000059802,;Rpl29,downstream_gene_variant,,ENSMUST00000098994,;Rpl29,downstre…	A	ENSMUSG00000023262	ENSMUST00000024031	Transcript	synonymous_variant	1426/1529	1224/1227	408/408	S	agC/agT	rs16788090	NA	-1	Acy1	MGI		protein_coding	YES	CCDS23477.1	ENSMUSP00000024031		A0A0R4J050	UPI0000022117	NM_001276442.1,NM_025371.3
46	Acy1	KPC-Luc-A	9	106433092	106433092	Missense_Mutation	SNP	T	T	C	rs16788091	T	T	c.1216A>G	p.Ser406Gly	p.S406G	ENSMUST00000024031	15/15	324	0	324	Acy1,missense_variant,p.Ser406Gly,ENSMUST00000024031,NM_001276442.1,NM_025371.3;Acy1,missense_variant,p.Ser371Gly,ENSMUST00000214275,;Acy1,missense_variant,p.Ser341Gly,ENSMUST00000215395,;Acy1,missense_variant,p.Ser334Gly,ENSMUST00000216400,;Acy1,intron_variant,,ENSMUST00000217531,;Rpl29,downstream_gene_variant,,ENSMUST00000059802,;Rpl29,downstream_gene_variant,,ENSMUST00000098994,;Rpl29,downstre…	C	ENSMUSG00000023262	ENSMUST00000024031	Transcript	missense_variant	1418/1529	1216/1227	406/408	S/G	Agt/Ggt	rs16788091	NA	-1	Acy1	MGI		protein_coding	YES	CCDS23477.1	ENSMUSP00000024031		A0A0R4J050	UPI0000022117	NM_001276442.1,NM_025371.3	tolerated_low_confidence(0.58)
47	Acy1	KPC-Luc-A	9	106434560	106434560	Silent	SNP	T	T	C	rs47830914	T	T	c.891A>G	p.Ala297=	p.A297=	ENSMUST00000024031	2023-12-15	181	1	180	Acy1,synonymous_variant,p.Ala297=,ENSMUST00000024031,NM_001276442.1,NM_025371.3;Acy1,synonymous_variant,p.Ala262=,ENSMUST00000214275,;Acy1,synonymous_variant,p.Ala232=,ENSMUST00000215395,;Acy1,synonymous_variant,p.Ala225=,ENSMUST00000216400,;Acy1,synonymous_variant,p.Ala101=,ENSMUST00000217531,;Rpl29,downstream_gene_variant,,ENSMUST00000059802,;Rpl29,downstream_gene_variant,,ENSMUST00000098994,;R…	C	ENSMUSG00000023262	ENSMUST00000024031	Transcript	synonymous_variant	1093/1529	891/1227	297/408	A	gcA/gcG	rs47830914	NA	-1	Acy1	MGI		protein_coding	YES	CCDS23477.1	ENSMUSP00000024031		A0A0R4J050	UPI0000022117	NM_001276442.1,NM_025371.3		CDD:cd05646,PANTHER:PTHR45892,PANTHER:PTHR45892:SF1,Pfam:PF07687,Gene3D:3.30.70.360,TIGRFAM:TIGR01880,Pfam:PF01546,PIRSF:PIRSF036696,Superfamily:SSF55031,Superfamily:SSF53187
48	Acy1	KPC-Luc-A	9	106434796	106434796	Silent	SNP	G	G	A	rs16788196	G	G	c.741C>T	p.Ala247=	p.A247=	ENSMUST00000024031	2023-11-15	100	0	100	Acy1,synonymous_variant,p.Ala247=,ENSMUST00000024031,NM_001276442.1,NM_025371.3;Acy1,synonymous_variant,p.Ala212=,ENSMUST00000214275,;Acy1,synonymous_variant,p.Ala175=,ENSMUST00000216400,;Acy1,synonymous_variant,p.Ala51=,ENSMUST00000217531,;Acy1,intron_variant,,ENSMUST00000215395,;Rpl29,downstream_gene_variant,,ENSMUST00000059802,;Rpl29,downstream_gene_variant,,ENSMUST00000098994,;Rpl29,downstrea…	A	ENSMUSG00000023262	ENSMUST00000024031	Transcript	synonymous_variant	943/1529	741/1227	247/408	A	gcC/gcT	rs16788196	NA	-1	Acy1	MGI		protein_coding	YES	CCDS23477.1	ENSMUSP00000024031		A0A0R4J050	UPI0000022117	NM_001276442.1,NM_025371.3		CDD:cd05646,PANTHER:PTHR45892,PANTHER:PTHR45892:SF1,Pfam:PF07687,Gene3D:3.30.70.360,TIGRFAM:TIGR01880,Pfam:PF01546,PIRSF:PIRSF036696,Superfamily:SSF55031,Superfamily:SSF53187
49	Acy1	KPC-Luc-A	9	106435163	106435163	Missense_Mutation	SNP	T	T	C	rs107662842	T	T	c.590A>G	p.Gln197Arg	p.Q197R	ENSMUST00000024031	2023-09-15	165	0	165	Acy1,missense_variant,p.Gln197Arg,ENSMUST00000024031,NM_001276442.1,NM_025371.3;Acy1,missense_variant,p.Gln162Arg,ENSMUST00000214275,;Acy1,missense_variant,p.Gln197Arg,ENSMUST00000215395,;Acy1,missense_variant,p.Gln125Arg,ENSMUST00000216400,;Acy1,missense_variant,p.Gln197Arg,ENSMUST00000190972,;Acy1,coding_sequence_variant,p.Ter1=,ENSMUST00000217531,;Abhd14a,downstream_gene_variant,,ENSMUST000000…	C	ENSMUSG00000023262	ENSMUST00000024031	Transcript	missense_variant	792/1529	590/1227	197/408	Q/R	cAg/cGg	rs107662842	NA	-1	Acy1	MGI		protein_coding	YES	CCDS23477.1	ENSMUSP00000024031		A0A0R4J050	UPI0000022117	NM_001276442.1,NM_025371.3	tolerated(1)	CDD:cd05646,PANTHER:PTHR45892,PANTHER:PTHR45892:SF1,Pfam:PF07687,Gene3D:3.30.70.360,TIGRFAM:TIGR01880,Pfam:PF01546,PIRSF:PIRSF036696,Superfamily:SSF55031,Superfamily:SSF53187
50	Acy1	KPC-Luc-A	9	106435626	106435626	Missense_Mutation	SNP	A	A	G	rs16788264	A	A	c.515T>C	p.Val172Ala	p.V172A	ENSMUST00000024031	2023-07-15	257	0	257	Acy1,missense_variant,p.Val172Ala,ENSMUST00000024031,NM_001276442.1,NM_025371.3;Acy1,missense_variant,p.Val137Ala,ENSMUST00000214275,;Acy1,missense_variant,p.Val172Ala,ENSMUST00000215395,;Acy1,missense_variant,p.Val172Ala,ENSMUST00000190972,;Acy1,intron_variant,,ENSMUST00000216400,;Abhd14a,downstream_gene_variant,,ENSMUST00000048685,NM_001110271.2;Rpl29,downstream_gene_variant,,ENSMUST00000059802…	G	ENSMUSG00000023262	ENSMUST00000024031	Transcript	missense_variant	717/1529	515/1227	172/408	V/A	gTt/gCt	rs16788264	NA	-1	Acy1	MGI		protein_coding	YES	CCDS23477.1	ENSMUSP00000024031		A0A0R4J050	UPI0000022117	NM_001276442.1,NM_025371.3	tolerated(1)	CDD:cd05646,PANTHER:PTHR45892,PANTHER:PTHR45892:SF1,TIGRFAM:TIGR01880,Pfam:PF01546,PIRSF:PIRSF036696,Gene3D:3.40.630.10,Superfamily:SSF53187
51	Acy1	KPC-Luc-A	9	106435703	106435703	Splice_Region	SNP	G	G	A	rs16788265	G	G	c.438C>T	p.Asp146=	p.D146=	ENSMUST00000024031	2023-07-15	216	0	216	Acy1,splice_region_variant,p.Asp146=,ENSMUST00000024031,NM_001276442.1,NM_025371.3;Acy1,splice_region_variant,p.Asp111=,ENSMUST00000214275,;Acy1,splice_region_variant,p.Asp146=,ENSMUST00000215395,;Acy1,splice_region_variant,p.Asp146=,ENSMUST00000190972,;Acy1,intron_variant,,ENSMUST00000216400,;Abhd14a,downstream_gene_variant,,ENSMUST00000048685,NM_001110271.2;Rpl29,downstream_gene_variant,,ENSMUS…	A	ENSMUSG00000023262	ENSMUST00000024031	Transcript	splice_region_variant,synonymous_variant	640/1529	438/1227	146/408	D	gaC/gaT	rs16788265	NA	-1	Acy1	MGI		protein_coding	YES	CCDS23477.1	ENSMUSP00000024031		A0A0R4J050	UPI0000022117	NM_001276442.1,NM_025371.3		CDD:cd05646,PANTHER:PTHR45892,PANTHER:PTHR45892:SF1,PROSITE_patterns:PS00759,TIGRFAM:TIGR01880,Pfam:PF01546,PIRSF:PIRSF036696,Gene3D:3.40.630.10,Superfamily:SSF53187
52	Ada	KPC-Luc-A	2	163728183	163728183	Silent	SNP	G	G	A	rs28246761	G	G	c.909C>T	p.Thr303=	p.T303=	ENSMUST00000017841	2023-10-12	286	154	132	Ada,synonymous_variant,p.Thr303=,ENSMUST00000017841,NM_007398.4,NM_001272052.1;Pkig,downstream_gene_variant,,ENSMUST00000064703,NM_001039391.2,NM_001277096.1;Pkig,downstream_gene_variant,,ENSMUST00000099105,NM_001039390.2;Pkig,downstream_gene_variant,,ENSMUST00000109400,NM_011106.2;Pkig,downstream_gene_variant,,ENSMUST00000126182,NM_001164053.1;Pkig,downstream_gene_variant,,ENSMUST00000131228,;Pk…	A	ENSMUSG00000017697	ENSMUST00000017841	Transcript	synonymous_variant	1057/1688	909/1059	303/352	T	acC/acT	rs28246761	NA	-1	Ada	MGI		protein_coding	YES	CCDS17015.1	ENSMUSP00000017841	P03958	Q4FK28	UPI00000040F1	NM_007398.4,NM_001272052.1		Gene3D:3.20.20.140,HAMAP:MF_00540,Pfam:PF00962,PANTHER:PTHR11409,PANTHER:PTHR11409:SF43,Superfamily:SSF51556,TIGRFAM:TIGR01430,CDD:cd01320
53	Ada	KPC-Luc-A	2	163728186	163728186	Silent	SNP	G	G	A	rs248703276	G	G	c.906C>T	p.Ser302=	p.S302=	ENSMUST00000017841	2023-10-12	287	155	132	Ada,synonymous_variant,p.Ser302=,ENSMUST00000017841,NM_007398.4,NM_001272052.1;Pkig,downstream_gene_variant,,ENSMUST00000064703,NM_001039391.2,NM_001277096.1;Pkig,downstream_gene_variant,,ENSMUST00000099105,NM_001039390.2;Pkig,downstream_gene_variant,,ENSMUST00000109400,NM_011106.2;Pkig,downstream_gene_variant,,ENSMUST00000126182,NM_001164053.1;Pkig,downstream_gene_variant,,ENSMUST00000131228,;Pk…	A	ENSMUSG00000017697	ENSMUST00000017841	Transcript	synonymous_variant	1054/1688	906/1059	302/352	S	tcC/tcT	rs248703276	NA	-1	Ada	MGI		protein_coding	YES	CCDS17015.1	ENSMUSP00000017841	P03958	Q4FK28	UPI00000040F1	NM_007398.4,NM_001272052.1		Gene3D:3.20.20.140,HAMAP:MF_00540,Pfam:PF00962,PANTHER:PTHR11409,PANTHER:PTHR11409:SF43,Superfamily:SSF51556,TIGRFAM:TIGR01430,CDD:cd01320
54	Ada	KPC-Luc-A	2	163730484	163730484	Silent	SNP	A	A	G	rs28246735	A	A	c.675T>C	p.Arg225=	p.R225=	ENSMUST00000017841	2023-07-12	252	116	136	Ada,synonymous_variant,p.Arg225=,ENSMUST00000017841,NM_007398.4,NM_001272052.1;Pkig,downstream_gene_variant,,ENSMUST00000064703,NM_001039391.2,NM_001277096.1;Pkig,downstream_gene_variant,,ENSMUST00000099105,NM_001039390.2;Pkig,downstream_gene_variant,,ENSMUST00000109400,NM_011106.2;Pkig,downstream_gene_variant,,ENSMUST00000126182,NM_001164053.1;Pkig,downstream_gene_variant,,ENSMUST00000131228,;Pk…	G	ENSMUSG00000017697	ENSMUST00000017841	Transcript	synonymous_variant	823/1688	675/1059	225/352	R	cgT/cgC	rs28246735	NA	-1	Ada	MGI		protein_coding	YES	CCDS17015.1	ENSMUSP00000017841	P03958	Q4FK28	UPI00000040F1	NM_007398.4,NM_001272052.1		Gene3D:3.20.20.140,HAMAP:MF_00540,Pfam:PF00962,PANTHER:PTHR11409,PANTHER:PTHR11409:SF43,Superfamily:SSF51556,TIGRFAM:TIGR01430,CDD:cd01320
55	Ada	KPC-Luc-A	2	163731219	163731219	Silent	SNP	C	C	T	rs28246729	C	C	c.492G>A	p.Glu164=	p.E164=	ENSMUST00000017841	2023-06-12	159	80	79	Ada,synonymous_variant,p.Glu164=,ENSMUST00000017841,NM_007398.4,NM_001272052.1;Ada,upstream_gene_variant,,ENSMUST00000156939,;	T	ENSMUSG00000017697	ENSMUST00000017841	Transcript	synonymous_variant	640/1688	492/1059	164/352	E	gaG/gaA	rs28246729	NA	-1	Ada	MGI		protein_coding	YES	CCDS17015.1	ENSMUSP00000017841	P03958	Q4FK28	UPI00000040F1	NM_007398.4,NM_001272052.1		Gene3D:3.20.20.140,HAMAP:MF_00540,Pfam:PF00962,PANTHER:PTHR11409,PANTHER:PTHR11409:SF43,Superfamily:SSF51556,TIGRFAM:TIGR01430,CDD:cd01320
56	Ada	KPC-Luc-A	2	163732303	163732303	Silent	SNP	A	A	G	rs28246717	A	A	c.432T>C	p.Phe144=	p.F144=	ENSMUST00000017841	2023-05-12	301	142	159	Ada,synonymous_variant,p.Phe144=,ENSMUST00000017841,NM_007398.4,NM_001272052.1;Ada,upstream_gene_variant,,ENSMUST00000156939,;,regulatory_region_variant,,ENSMUSR00000637842,;	G	ENSMUSG00000017697	ENSMUST00000017841	Transcript	synonymous_variant	580/1688	432/1059	144/352	F	ttT/ttC	rs28246717	NA	-1	Ada	MGI		protein_coding	YES	CCDS17015.1	ENSMUSP00000017841	P03958	Q4FK28	UPI00000040F1	NM_007398.4,NM_001272052.1		Gene3D:3.20.20.140,HAMAP:MF_00540,Pfam:PF00962,PANTHER:PTHR11409,PANTHER:PTHR11409:SF43,Superfamily:SSF51556,TIGRFAM:TIGR01430,CDD:cd01320
57	Ada	KPC-Luc-A	2	163750080	163750080	Silent	SNP	T	T	C	rs27331349	T	T	c.12A>G	p.Thr4=	p.T4=	ENSMUST00000017841	2023-01-12	304	144	160	Ada,synonymous_variant,p.Thr4=,ENSMUST00000017841,NM_007398.4,NM_001272052.1;,regulatory_region_variant,,ENSMUSR00000167285,;	C	ENSMUSG00000017697	ENSMUST00000017841	Transcript	synonymous_variant	160/1688	12/1059	4/352	T	acA/acG	rs27331349	NA	-1	Ada	MGI		protein_coding	YES	CCDS17015.1	ENSMUSP00000017841	P03958	Q4FK28	UPI00000040F1	NM_007398.4,NM_001272052.1		HAMAP:MF_00540
58	Adal	KPC-Luc-A	2	121146033	121146033	Missense_Mutation	SNP	G	G	A	rs27454820	G	G	c.253G>A	p.Val85Ile	p.V85I	ENSMUST00000119031	2023-05-11	203	118	85	Adal,missense_variant,p.Val85Ile,ENSMUST00000119031,;Adal,missense_variant,p.Val18Ile,ENSMUST00000028702,NM_001290811.1;Adal,missense_variant,p.Val85Ile,ENSMUST00000066155,NM_029475.2;Adal,splice_region_variant,,ENSMUST00000110662,NM_001355748.1;Adal,intron_variant,,ENSMUST00000110665,NM_001290812.1;Adal,intron_variant,,ENSMUST00000147271,;Adal,intron_variant,,ENSMUST00000156132,;Adal,downstream_…	A	ENSMUSG00000027259	ENSMUST00000119031	Transcript	missense_variant,splice_region_variant	516/2477	253/1083	85/360	V/I	Gtc/Atc	rs27454820	NA	1	Adal	MGI		protein_coding	YES	CCDS16633.1	ENSMUSP00000113052	Q80SY6		UPI000018CE35		tolerated(0.19)	CDD:cd00443,PANTHER:PTHR11409,PANTHER:PTHR11409:SF42,Pfam:PF00962,Gene3D:3.20.20.140,Superfamily:SSF51556
59	Adal	KPC-Luc-A	2	121152452	121152452	Missense_Mutation	SNP	A	A	C	rs27454807	A	A	c.653A>C	p.Asn218Thr	p.N218T	ENSMUST00000119031	2023-09-11	235	118	117	Adal,missense_variant,p.Asn218Thr,ENSMUST00000119031,;Adal,missense_variant,p.Asn151Thr,ENSMUST00000028702,NM_001290811.1;Adal,missense_variant,p.Asn75Thr,ENSMUST00000110665,NM_001290812.1;Adal,missense_variant,p.Asn218Thr,ENSMUST00000066155,NM_029475.2;Adal,missense_variant,p.Asn75Thr,ENSMUST00000110662,NM_001355748.1;Adal,downstream_gene_variant,,ENSMUST00000147271,;Adal,non_coding_transcript_e…	C	ENSMUSG00000027259	ENSMUST00000119031	Transcript	missense_variant	916/2477	653/1083	218/360	N/T	aAt/aCt	rs27454807	NA	1	Adal	MGI		protein_coding	YES	CCDS16633.1	ENSMUSP00000113052	Q80SY6		UPI000018CE35		tolerated(1)	CDD:cd00443,PANTHER:PTHR11409,PANTHER:PTHR11409:SF42,Pfam:PF00962,Gene3D:3.20.20.140,Superfamily:SSF51556
60	Adal	KPC-Luc-A	2	121155418	121155418	Silent	SNP	G	G	A	rs13467666	G	G	c.954G>A	p.Gln318=	p.Q318=	ENSMUST00000119031	2023-11-11	322	173	149	Adal,synonymous_variant,p.Gln318=,ENSMUST00000119031,;Adal,synonymous_variant,p.Gln251=,ENSMUST00000028702,NM_001290811.1;Adal,synonymous_variant,p.Gln211=,ENSMUST00000110665,NM_001290812.1;Adal,synonymous_variant,p.Gln318=,ENSMUST00000066155,NM_029475.2;Adal,synonymous_variant,p.Gln175=,ENSMUST00000110662,NM_001355748.1;Zscan29,downstream_gene_variant,,ENSMUST00000110661,NM_001290819.1;Adal,non_…	A	ENSMUSG00000027259	ENSMUST00000119031	Transcript	synonymous_variant	1217/2477	954/1083	318/360	Q	caG/caA	rs13467666	NA	1	Adal	MGI		protein_coding	YES	CCDS16633.1	ENSMUSP00000113052	Q80SY6		UPI000018CE35			CDD:cd00443,PANTHER:PTHR11409,PANTHER:PTHR11409:SF42,Pfam:PF00962,Gene3D:3.20.20.140,Superfamily:SSF51556
61	Adam12	KPC-Luc-A	7	134172854	134172854	Missense_Mutation	SNP	T	T	C	rs33349319	T	T	c.118A>G	p.Thr40Ala	p.T40A	ENSMUST00000067680	2023-02-23	152	0	152	Adam12,missense_variant,p.Thr40Ala,ENSMUST00000067680,NM_007400.2;Adam12,missense_variant,p.Thr9Ala,ENSMUST00000134504,;Adam12,missense_variant,p.Thr9Ala,ENSMUST00000127524,;Adam12,non_coding_transcript_exon_variant,,ENSMUST00000206313,;	C	ENSMUSG00000054555	ENSMUST00000067680	Transcript	missense_variant	338/7675	118/2712	40/903	T/A	Act/Gct	rs33349319	NA	-1	Adam12	MGI		protein_coding	YES	CCDS21938.1	ENSMUSP00000065213	Q61824		UPI000043582D	NM_007400.2	tolerated_low_confidence(0.97)	PANTHER:PTHR11905:SF112,PANTHER:PTHR11905
62	Adcy2	KPC-Luc-4580	13	68640725	68640725	Silent	SNP	A	A	G	rs29570427	A	A	c.2880T>C	p.Ser960=	p.S960=	ENSMUST00000022013	22/25	175	101	74	Adcy2,synonymous_variant,p.Ser960=,ENSMUST00000022013,NM_153534.2;	G	ENSMUSG00000021536	ENSMUST00000022013	Transcript	synonymous_variant	3126/4211	2880/3288	960/1095	S	agT/agC	rs29570427	NA	-1	Adcy2	MGI		protein_coding	YES	CCDS36721.1	ENSMUSP00000022013		Q3V1Q3	UPI00001E878B	NM_153534.2		PROSITE_profiles:PS50125,CDD:cd07302,PANTHER:PTHR45627,PANTHER:PTHR45627:SF6,Pfam:PF00211,PIRSF:PIRSF039050,Gene3D:3.30.70.1230,SMART:SM00044,Superfamily:SSF55073
63	Adcy2	KPC-Luc-4580	13	68642562	68642562	Silent	SNP	A	A	G	rs48056634	A	A	c.2682T>C	p.Phe894=	p.F894=	ENSMUST00000022013	21/25	173	91	82	Adcy2,synonymous_variant,p.Phe894=,ENSMUST00000022013,NM_153534.2;	G	ENSMUSG00000021536	ENSMUST00000022013	Transcript	synonymous_variant	2928/4211	2682/3288	894/1095	F	ttT/ttC	rs48056634	NA	-1	Adcy2	MGI		protein_coding	YES	CCDS36721.1	ENSMUSP00000022013		Q3V1Q3	UPI00001E878B	NM_153534.2		PROSITE_profiles:PS50125,CDD:cd07302,PANTHER:PTHR45627,PANTHER:PTHR45627:SF6,Pfam:PF00211,PIRSF:PIRSF039050,Gene3D:3.30.70.1230,SMART:SM00044,Superfamily:SSF55073
64	Adcy2	KPC-Luc-4580	13	68642571	68642571	Silent	SNP	A	A	G	rs50587624	A	A	c.2673T>C	p.Cys891=	p.C891=	ENSMUST00000022013	21/25	162	84	78	Adcy2,synonymous_variant,p.Cys891=,ENSMUST00000022013,NM_153534.2;	G	ENSMUSG00000021536	ENSMUST00000022013	Transcript	synonymous_variant	2919/4211	2673/3288	891/1095	C	tgT/tgC	rs50587624	NA	-1	Adcy2	MGI		protein_coding	YES	CCDS36721.1	ENSMUSP00000022013		Q3V1Q3	UPI00001E878B	NM_153534.2		PROSITE_profiles:PS50125,CDD:cd07302,PANTHER:PTHR45627,PANTHER:PTHR45627:SF6,Pfam:PF00211,PIRSF:PIRSF039050,Gene3D:3.30.70.1230,SMART:SM00044,Superfamily:SSF55073
65	Adcy2	KPC-Luc-4580	13	68671926	68671926	Silent	SNP	T	T	C	rs29635181	T	T	c.2193A>G	p.Ala731=	p.A731=	ENSMUST00000022013	17/25	213	115	98	Adcy2,synonymous_variant,p.Ala731=,ENSMUST00000022013,NM_153534.2;	C	ENSMUSG00000021536	ENSMUST00000022013	Transcript	synonymous_variant	2439/4211	2193/3288	731/1095	A	gcA/gcG	rs29635181	NA	-1	Adcy2	MGI		protein_coding	YES	CCDS36721.1	ENSMUSP00000022013		Q3V1Q3	UPI00001E878B	NM_153534.2		PANTHER:PTHR45627,PANTHER:PTHR45627:SF6,PIRSF:PIRSF039050
66	Adcy2	KPC-Luc-4580	13	68730357	68730357	Silent	SNP	G	G	A	rs50475045	G	G	c.1161C>T	p.Arg387=	p.R387=	ENSMUST00000022013	2023-08-25	199	114	85	Adcy2,synonymous_variant,p.Arg387=,ENSMUST00000022013,NM_153534.2;	A	ENSMUSG00000021536	ENSMUST00000022013	Transcript	synonymous_variant	1407/4211	1161/3288	387/1095	R	cgC/cgT	rs50475045	NA	-1	Adcy2	MGI		protein_coding	YES	CCDS36721.1	ENSMUSP00000022013		Q3V1Q3	UPI00001E878B	NM_153534.2		PROSITE_profiles:PS50125,CDD:cd07302,PANTHER:PTHR45627,PANTHER:PTHR45627:SF6,Gene3D:3.30.70.1230,Pfam:PF00211,PIRSF:PIRSF039050,SMART:SM00044,Superfamily:SSF55073
67	Adcy2	KPC-Luc-4580	13	68734639	68734639	Silent	SNP	A	A	G	rs49281338	A	A	c.978T>C	p.Phe326=	p.F326=	ENSMUST00000022013	2023-06-25	167	86	81	Adcy2,synonymous_variant,p.Phe326=,ENSMUST00000022013,NM_153534.2;	G	ENSMUSG00000021536	ENSMUST00000022013	Transcript	synonymous_variant	1224/4211	978/3288	326/1095	F	ttT/ttC	rs49281338	NA	-1	Adcy2	MGI		protein_coding	YES	CCDS36721.1	ENSMUSP00000022013		Q3V1Q3	UPI00001E878B	NM_153534.2		PROSITE_profiles:PS50125,CDD:cd07302,PANTHER:PTHR45627,PANTHER:PTHR45627:SF6,Gene3D:3.30.70.1230,Pfam:PF00211,PIRSF:PIRSF039050,SMART:SM00044,Superfamily:SSF55073
68	Adcy2	KPC-Luc-4580	13	68734690	68734690	Silent	SNP	A	A	G	rs51002187	A	A	c.927T>C	p.Asp309=	p.D309=	ENSMUST00000022013	2023-06-25	207	107	100	Adcy2,synonymous_variant,p.Asp309=,ENSMUST00000022013,NM_153534.2;	G	ENSMUSG00000021536	ENSMUST00000022013	Transcript	synonymous_variant	1173/4211	927/3288	309/1095	D	gaT/gaC	rs51002187	NA	-1	Adcy2	MGI		protein_coding	YES	CCDS36721.1	ENSMUSP00000022013		Q3V1Q3	UPI00001E878B	NM_153534.2		PROSITE_profiles:PS50125,CDD:cd07302,PANTHER:PTHR45627,PANTHER:PTHR45627:SF6,Gene3D:3.30.70.1230,Pfam:PF00211,PIRSF:PIRSF039050,SMART:SM00044,Superfamily:SSF55073
69	Adcy2	KPC-Luc-A	13	68640725	68640725	Silent	SNP	A	A	G	rs29570427	A	A	c.2880T>C	p.Ser960=	p.S960=	ENSMUST00000022013	22/25	145	0	145	Adcy2,synonymous_variant,p.Ser960=,ENSMUST00000022013,NM_153534.2;	G	ENSMUSG00000021536	ENSMUST00000022013	Transcript	synonymous_variant	3126/4211	2880/3288	960/1095	S	agT/agC	rs29570427	NA	-1	Adcy2	MGI		protein_coding	YES	CCDS36721.1	ENSMUSP00000022013		Q3V1Q3	UPI00001E878B	NM_153534.2		PROSITE_profiles:PS50125,CDD:cd07302,PANTHER:PTHR45627,PANTHER:PTHR45627:SF6,Pfam:PF00211,PIRSF:PIRSF039050,Gene3D:3.30.70.1230,SMART:SM00044,Superfamily:SSF55073
70	Adcy2	KPC-Luc-A	13	68642562	68642562	Silent	SNP	A	A	G	rs48056634	A	A	c.2682T>C	p.Phe894=	p.F894=	ENSMUST00000022013	21/25	141	0	141	Adcy2,synonymous_variant,p.Phe894=,ENSMUST00000022013,NM_153534.2;	G	ENSMUSG00000021536	ENSMUST00000022013	Transcript	synonymous_variant	2928/4211	2682/3288	894/1095	F	ttT/ttC	rs48056634	NA	-1	Adcy2	MGI		protein_coding	YES	CCDS36721.1	ENSMUSP00000022013		Q3V1Q3	UPI00001E878B	NM_153534.2		PROSITE_profiles:PS50125,CDD:cd07302,PANTHER:PTHR45627,PANTHER:PTHR45627:SF6,Pfam:PF00211,PIRSF:PIRSF039050,Gene3D:3.30.70.1230,SMART:SM00044,Superfamily:SSF55073
71	Adcy2	KPC-Luc-A	13	68642571	68642571	Silent	SNP	A	A	G	rs50587624	A	A	c.2673T>C	p.Cys891=	p.C891=	ENSMUST00000022013	21/25	138	0	138	Adcy2,synonymous_variant,p.Cys891=,ENSMUST00000022013,NM_153534.2;	G	ENSMUSG00000021536	ENSMUST00000022013	Transcript	synonymous_variant	2919/4211	2673/3288	891/1095	C	tgT/tgC	rs50587624	NA	-1	Adcy2	MGI		protein_coding	YES	CCDS36721.1	ENSMUSP00000022013		Q3V1Q3	UPI00001E878B	NM_153534.2		PROSITE_profiles:PS50125,CDD:cd07302,PANTHER:PTHR45627,PANTHER:PTHR45627:SF6,Pfam:PF00211,PIRSF:PIRSF039050,Gene3D:3.30.70.1230,SMART:SM00044,Superfamily:SSF55073
72	Adcy2	KPC-Luc-A	13	68671926	68671926	Silent	SNP	T	T	C	rs29635181	T	T	c.2193A>G	p.Ala731=	p.A731=	ENSMUST00000022013	17/25	191	0	191	Adcy2,synonymous_variant,p.Ala731=,ENSMUST00000022013,NM_153534.2;	C	ENSMUSG00000021536	ENSMUST00000022013	Transcript	synonymous_variant	2439/4211	2193/3288	731/1095	A	gcA/gcG	rs29635181	NA	-1	Adcy2	MGI		protein_coding	YES	CCDS36721.1	ENSMUSP00000022013		Q3V1Q3	UPI00001E878B	NM_153534.2		PANTHER:PTHR45627,PANTHER:PTHR45627:SF6,PIRSF:PIRSF039050
73	Adcy2	KPC-Luc-A	13	68730357	68730357	Silent	SNP	G	G	A	rs50475045	G	G	c.1161C>T	p.Arg387=	p.R387=	ENSMUST00000022013	2023-08-25	186	0	186	Adcy2,synonymous_variant,p.Arg387=,ENSMUST00000022013,NM_153534.2;	A	ENSMUSG00000021536	ENSMUST00000022013	Transcript	synonymous_variant	1407/4211	1161/3288	387/1095	R	cgC/cgT	rs50475045	NA	-1	Adcy2	MGI		protein_coding	YES	CCDS36721.1	ENSMUSP00000022013		Q3V1Q3	UPI00001E878B	NM_153534.2		PROSITE_profiles:PS50125,CDD:cd07302,PANTHER:PTHR45627,PANTHER:PTHR45627:SF6,Gene3D:3.30.70.1230,Pfam:PF00211,PIRSF:PIRSF039050,SMART:SM00044,Superfamily:SSF55073
74	Adcy2	KPC-Luc-A	13	68734639	68734639	Silent	SNP	A	A	G	rs49281338	A	A	c.978T>C	p.Phe326=	p.F326=	ENSMUST00000022013	2023-06-25	126	0	126	Adcy2,synonymous_variant,p.Phe326=,ENSMUST00000022013,NM_153534.2;	G	ENSMUSG00000021536	ENSMUST00000022013	Transcript	synonymous_variant	1224/4211	978/3288	326/1095	F	ttT/ttC	rs49281338	NA	-1	Adcy2	MGI		protein_coding	YES	CCDS36721.1	ENSMUSP00000022013		Q3V1Q3	UPI00001E878B	NM_153534.2		PROSITE_profiles:PS50125,CDD:cd07302,PANTHER:PTHR45627,PANTHER:PTHR45627:SF6,Gene3D:3.30.70.1230,Pfam:PF00211,PIRSF:PIRSF039050,SMART:SM00044,Superfamily:SSF55073
75	Adcy2	KPC-Luc-A	13	68734690	68734690	Silent	SNP	A	A	G	rs51002187	A	A	c.927T>C	p.Asp309=	p.D309=	ENSMUST00000022013	2023-06-25	144	0	144	Adcy2,synonymous_variant,p.Asp309=,ENSMUST00000022013,NM_153534.2;	G	ENSMUSG00000021536	ENSMUST00000022013	Transcript	synonymous_variant	1173/4211	927/3288	309/1095	D	gaT/gaC	rs51002187	NA	-1	Adcy2	MGI		protein_coding	YES	CCDS36721.1	ENSMUSP00000022013		Q3V1Q3	UPI00001E878B	NM_153534.2		PROSITE_profiles:PS50125,CDD:cd07302,PANTHER:PTHR45627,PANTHER:PTHR45627:SF6,Gene3D:3.30.70.1230,Pfam:PF00211,PIRSF:PIRSF039050,SMART:SM00044,Superfamily:SSF55073
76	Adgre5	KPC-Luc-A	8	83724318	83724318	Silent	SNP	G	G	A	rs220103625	G	G	c.2202C>T	p.Gly734=	p.G734=	ENSMUST00000075843	18/20	224	83	141	Adgre5,synonymous_variant,p.Gly734=,ENSMUST00000075843,NM_011925.2;Adgre5,synonymous_variant,p.Gly640=,ENSMUST00000002964,NM_001163029.1;Adgre5,synonymous_variant,p.Gly638=,ENSMUST00000166939,NM_001163031.1;Adgre5,synonymous_variant,p.Gly689=,ENSMUST00000109802,NM_001163030.1;Ddx39,intron_variant,,ENSMUST00000172396,;Ddx39,downstream_gene_variant,,ENSMUST00000019576,NM_001363117.1,NM_197982.3;Ddx…	A	ENSMUSG00000002885	ENSMUST00000075843	Transcript	synonymous_variant	2234/3000	2202/2457	734/818	G	ggC/ggT	rs220103625	NA	-1	Adgre5	MGI		protein_coding	YES	CCDS22461.1	ENSMUSP00000075240		E9QJS7	UPI0000020CB7	NM_011925.2		Gene3D:1.20.1070.10,Pfam:PF00002,PROSITE_profiles:PS50261,PANTHER:PTHR12011,PANTHER:PTHR12011:SF348,Superfamily:SSF81321,Transmembrane_helices:TMhelix,CDD:cd15438
77	Adgre5	KPC-Luc-A	8	83724344	83724344	Missense_Mutation	SNP	A	A	C	rs13462843	A	A	c.2176T>G	p.Ser726Ala	p.S726A	ENSMUST00000075843	18/20	196	78	118	Adgre5,missense_variant,p.Ser726Ala,ENSMUST00000075843,NM_011925.2;Adgre5,missense_variant,p.Ser632Ala,ENSMUST00000002964,NM_001163029.1;Adgre5,missense_variant,p.Ser630Ala,ENSMUST00000166939,NM_001163031.1;Adgre5,missense_variant,p.Ser681Ala,ENSMUST00000109802,NM_001163030.1;Ddx39,intron_variant,,ENSMUST00000172396,;Ddx39,downstream_gene_variant,,ENSMUST00000019576,NM_001363117.1,NM_197982.3;Ddx…	C	ENSMUSG00000002885	ENSMUST00000075843	Transcript	missense_variant	2208/3000	2176/2457	726/818	S/A	Tcc/Gcc	rs13462843	NA	-1	Adgre5	MGI		protein_coding	YES	CCDS22461.1	ENSMUSP00000075240		E9QJS7	UPI0000020CB7	NM_011925.2	tolerated(1)	Gene3D:1.20.1070.10,Pfam:PF00002,PROSITE_profiles:PS50261,PANTHER:PTHR12011,PANTHER:PTHR12011:SF348,Superfamily:SSF81321,Transmembrane_helices:TMhelix,CDD:cd15438
78	Adgre5	KPC-Luc-A	8	83724971	83724971	Missense_Mutation	SNP	C	C	T	rs32888886	C	C	c.1795G>A	p.Val599Met	p.V599M	ENSMUST00000075843	15/20	288	99	189	Adgre5,missense_variant,p.Val599Met,ENSMUST00000075843,NM_011925.2;Adgre5,missense_variant,p.Val505Met,ENSMUST00000002964,NM_001163029.1;Adgre5,missense_variant,p.Val503Met,ENSMUST00000166939,NM_001163031.1;Adgre5,missense_variant,p.Val554Met,ENSMUST00000109802,NM_001163030.1;Ddx39,3_prime_UTR_variant,,ENSMUST00000172396,;Ddx39,downstream_gene_variant,,ENSMUST00000019576,NM_001363117.1,NM_197982.…	T	ENSMUSG00000002885	ENSMUST00000075843	Transcript	missense_variant	1827/3000	1795/2457	599/818	V/M	Gtg/Atg	rs32888886	NA	-1	Adgre5	MGI		protein_coding	YES	CCDS22461.1	ENSMUSP00000075240		E9QJS7	UPI0000020CB7	NM_011925.2	tolerated(0.06)	Gene3D:1.20.1070.10,Pfam:PF00002,Prints:PR00249,Prints:PR01278,PROSITE_profiles:PS50261,PANTHER:PTHR12011,PANTHER:PTHR12011:SF348,Superfamily:SSF81321,CDD:cd15438
79	Adgre5	KPC-Luc-A	8	83726006	83726006	Silent	SNP	A	A	G	rs32765549	A	A	c.1434T>C	p.His478=	p.H478=	ENSMUST00000075843	13/20	221	68	153	Adgre5,synonymous_variant,p.His478=,ENSMUST00000075843,NM_011925.2;Adgre5,synonymous_variant,p.His384=,ENSMUST00000002964,NM_001163029.1;Adgre5,synonymous_variant,p.His382=,ENSMUST00000166939,NM_001163031.1;Adgre5,synonymous_variant,p.His433=,ENSMUST00000109802,NM_001163030.1;Ddx39,3_prime_UTR_variant,,ENSMUST00000172396,;Ddx39,downstream_gene_variant,,ENSMUST00000019576,NM_001363117.1,NM_197982.…	G	ENSMUSG00000002885	ENSMUST00000075843	Transcript	synonymous_variant	1466/3000	1434/2457	478/818	H	caT/caC	rs32765549	NA	-1	Adgre5	MGI		protein_coding	YES	CCDS22461.1	ENSMUSP00000075240		E9QJS7	UPI0000020CB7	NM_011925.2		Gene3D:2.60.220.50,PANTHER:PTHR12011,PANTHER:PTHR12011:SF348,SMART:SM00303
80	Adgre5	KPC-Luc-A	8	83729093	83729093	Silent	SNP	A	A	T	rs13462842	A	A	c.873T>A	p.Arg291=	p.R291=	ENSMUST00000075843	2023-09-20	302	114	188	Adgre5,synonymous_variant,p.Arg291=,ENSMUST00000075843,NM_011925.2;Adgre5,synonymous_variant,p.Arg197=,ENSMUST00000002964,NM_001163029.1;Adgre5,synonymous_variant,p.Arg195=,ENSMUST00000166939,NM_001163031.1;Adgre5,synonymous_variant,p.Arg246=,ENSMUST00000109802,NM_001163030.1;Ddx39,downstream_gene_variant,,ENSMUST00000172396,;Adgre5,upstream_gene_variant,,ENSMUST00000139797,;Adgre5,upstream_gene_…	T	ENSMUSG00000002885	ENSMUST00000075843	Transcript	synonymous_variant	905/3000	873/2457	291/818	R	cgT/cgA	rs13462842	NA	-1	Adgre5	MGI		protein_coding	YES	CCDS22461.1	ENSMUSP00000075240		E9QJS7	UPI0000020CB7	NM_011925.2		Prints:PR01278,PANTHER:PTHR12011,PANTHER:PTHR12011:SF348
81	Adgre5	KPC-Luc-A	8	83730190	83730190	Silent	SNP	A	A	G	rs38574196	A	A	c.561T>C	p.Gly187=	p.G187=	ENSMUST00000075843	2023-06-20	277	104	173	Adgre5,synonymous_variant,p.Gly187=,ENSMUST00000075843,NM_011925.2;Adgre5,synonymous_variant,p.Gly142=,ENSMUST00000109802,NM_001163030.1;Adgre5,intron_variant,,ENSMUST00000002964,NM_001163029.1;Adgre5,intron_variant,,ENSMUST00000166939,NM_001163031.1;Ddx39,downstream_gene_variant,,ENSMUST00000172396,;Adgre5,upstream_gene_variant,,ENSMUST00000140606,;Adgre5,downstream_gene_variant,,ENSMUST00000149…	G	ENSMUSG00000002885	ENSMUST00000075843	Transcript	synonymous_variant	593/3000	561/2457	187/818	G	ggT/ggC	rs38574196	NA	-1	Adgre5	MGI		protein_coding	YES	CCDS22461.1	ENSMUSP00000075240		E9QJS7	UPI0000020CB7	NM_011925.2		Gene3D:2.10.25.10,Pfam:PF07645,PROSITE_patterns:PS00010,PROSITE_profiles:PS50026,PANTHER:PTHR12011,PANTHER:PTHR12011:SF348,SMART:SM00179,SMART:SM00181,Superfamily:SSF57196,CDD:cd00054
82	Adgre5	KPC-Luc-A	8	83732019	83732019	Missense_Mutation	SNP	A	A	G	rs33577730	A	A	c.377T>C	p.Met126Thr	p.M126T	ENSMUST00000075843	2023-05-20	260	101	159	Adgre5,missense_variant,p.Met126Thr,ENSMUST00000075843,NM_011925.2;Adgre5,intron_variant,,ENSMUST00000002964,NM_001163029.1;Adgre5,intron_variant,,ENSMUST00000109802,NM_001163030.1;Adgre5,intron_variant,,ENSMUST00000166939,NM_001163031.1;Adgre5,upstream_gene_variant,,ENSMUST00000140606,;Adgre5,downstream_gene_variant,,ENSMUST00000149368,;Adgre5,upstream_gene_variant,,ENSMUST00000154075,;,regulato…	G	ENSMUSG00000002885	ENSMUST00000075843	Transcript	missense_variant	409/3000	377/2457	126/818	M/T	aTg/aCg	rs33577730	NA	-1	Adgre5	MGI		protein_coding	YES	CCDS22461.1	ENSMUSP00000075240		E9QJS7	UPI0000020CB7	NM_011925.2	tolerated(0.39)	PANTHER:PTHR12011,PANTHER:PTHR12011:SF348
83	Adgre5	KPC-Luc-A	8	83733493	83733493	Silent	SNP	G	G	A	rs32598135	G	G	c.279C>T	p.Tyr93=	p.Y93=	ENSMUST00000075843	2023-04-20	220	86	134	Adgre5,synonymous_variant,p.Tyr93=,ENSMUST00000075843,NM_011925.2;Adgre5,synonymous_variant,p.Tyr93=,ENSMUST00000002964,NM_001163029.1;Adgre5,synonymous_variant,p.Tyr91=,ENSMUST00000166939,NM_001163031.1;Adgre5,synonymous_variant,p.Tyr93=,ENSMUST00000109802,NM_001163030.1;Adgre5,downstream_gene_variant,,ENSMUST00000149368,;	A	ENSMUSG00000002885	ENSMUST00000075843	Transcript	synonymous_variant	311/3000	279/2457	93/818	Y	taC/taT	rs32598135	NA	-1	Adgre5	MGI		protein_coding	YES	CCDS22461.1	ENSMUSP00000075240		E9QJS7	UPI0000020CB7	NM_011925.2		Gene3D:2.10.25.10,Pfam:PF07645,PROSITE_patterns:PS00010,PROSITE_profiles:PS50026,PANTHER:PTHR12011,PANTHER:PTHR12011:SF348,SMART:SM00179,SMART:SM00181,Superfamily:SSF57196,CDD:cd00054
84	Adgre5	KPC-Luc-A	8	83734301	83734301	Missense_Mutation	SNP	C	C	A	rs32634335	C	C	c.83G>T	p.Ser28Ile	p.S28I	ENSMUST00000075843	2023-02-20	213	68	145	Adgre5,splice_donor_variant,,ENSMUST00000166939,NM_001163031.1;Adgre5,missense_variant,p.Ser28Ile,ENSMUST00000075843,NM_011925.2;Adgre5,missense_variant,p.Ser28Ile,ENSMUST00000002964,NM_001163029.1;Adgre5,missense_variant,p.Ser28Ile,ENSMUST00000109802,NM_001163030.1;Adgre5,missense_variant,p.Glu47Asp,ENSMUST00000149368,;	A	ENSMUSG00000002885	ENSMUST00000075843	Transcript	missense_variant	115/3000	83/2457	28/818	S/I	aGt/aTt	rs32634335	NA	-1	Adgre5	MGI		protein_coding	YES	CCDS22461.1	ENSMUSP00000075240		E9QJS7	UPI0000020CB7	NM_011925.2	deleterious(0.04)	Gene3D:2.10.25.10,PANTHER:PTHR12011,PANTHER:PTHR12011:SF348,Cleavage_site_(Signalp):SignalP-noTM
85	Adgre5	KPC-Luc-A	8	83741131	83741131	Missense_Mutation	SNP	C	C	T	rs222840242	C	C	c.7G>A	p.Gly3Ser	p.G3S	ENSMUST00000075843	2023-01-20	256	76	180	Adgre5,missense_variant,p.Gly3Ser,ENSMUST00000075843,NM_011925.2;Adgre5,missense_variant,p.Gly3Ser,ENSMUST00000002964,NM_001163029.1;Adgre5,missense_variant,p.Gly3Ser,ENSMUST00000166939,NM_001163031.1;Adgre5,missense_variant,p.Gly3Ser,ENSMUST00000109802,NM_001163030.1;Adgre5,missense_variant,p.Gly3Ser,ENSMUST00000149368,;,regulatory_region_variant,,ENSMUSR00000262021,;	T	ENSMUSG00000002885	ENSMUST00000075843	Transcript	missense_variant	39/3000	1957-07-01	3/818	G/S	Ggc/Agc	rs222840242	NA	-1	Adgre5	MGI		protein_coding	YES	CCDS22461.1	ENSMUSP00000075240		E9QJS7	UPI0000020CB7	NM_011925.2	tolerated_low_confidence(0.1)	Cleavage_site_(Signalp):SignalP-noTM
86	Adh4	PANC02-Luc	3	138419262	138419262	Missense_Mutation	SNP	G	G	C	novel	G	G	c.193G>C	p.Val65Leu	p.V65L	ENSMUST00000013458	2023-03-09	251	200	51	Adh4,missense_variant,p.Val65Leu,ENSMUST00000013458,NM_011996.2;Adh4,missense_variant,p.Val77Leu,ENSMUST00000161312,;Adh4,downstream_gene_variant,,ENSMUST00000162260,;	C	ENSMUSG00000037797	ENSMUST00000013458	Transcript	missense_variant	230/1314	193/1134	65/377	V/L	Gtc/Ctc		NA	1	Adh4	MGI		protein_coding	YES	CCDS38653.1	ENSMUSP00000013458	Q9QYY9		UPI00001929C2	NM_011996.2	deleterious(0)	CDD:cd08299,PANTHER:PTHR43880,PANTHER:PTHR43880:SF14,Pfam:PF08240,Gene3D:3.90.180.10,Superfamily:SSF50129
87	Adh4	PANC02-Luc	3	138422254	138422254	Missense_Mutation	SNP	G	G	C	novel	G	G	c.440G>C	p.Gly147Ala	p.G147A	ENSMUST00000013458	2023-05-09	265	259	6	Adh4,missense_variant,p.Gly147Ala,ENSMUST00000013458,NM_011996.2;Adh4,missense_variant,p.Gly159Ala,ENSMUST00000161312,;Adh4,downstream_gene_variant,,ENSMUST00000162260,;	C	ENSMUSG00000037797	ENSMUST00000013458	Transcript	missense_variant	477/1314	440/1134	147/377	G/A	gGc/gCc		NA	1	Adh4	MGI		protein_coding	YES	CCDS38653.1	ENSMUSP00000013458	Q9QYY9		UPI00001929C2	NM_011996.2	deleterious(0.02)	CDD:cd08299,PANTHER:PTHR43880,PANTHER:PTHR43880:SF14,Pfam:PF08240,Gene3D:3.90.180.10,Superfamily:SSF50129
88	Adh4	KPC-Luc-A	3	138424003	138424003	Missense_Mutation	SNP	A	A	G	rs51559569	A	A	c.589A>G	p.Ser197Gly	p.S197G	ENSMUST00000013458	2023-06-09	127	0	127	Adh4,missense_variant,p.Ser197Gly,ENSMUST00000013458,NM_011996.2;Adh4,missense_variant,p.Ser209Gly,ENSMUST00000161312,;	G	ENSMUSG00000037797	ENSMUST00000013458	Transcript	missense_variant	626/1314	589/1134	197/377	S/G	Agt/Ggt	rs51559569	NA	1	Adh4	MGI		protein_coding	YES	CCDS38653.1	ENSMUSP00000013458	Q9QYY9		UPI00001929C2	NM_011996.2	tolerated(1)	CDD:cd08299,PANTHER:PTHR43880,PANTHER:PTHR43880:SF14,Gene3D:3.40.50.720,Gene3D:3.90.180.10,Superfamily:SSF51735
89	Adh4	KPC-Luc-A	3	138428037	138428037	Missense_Mutation	SNP	A	A	G	rs31055092	A	A	c.907A>G	p.Lys303Glu	p.K303E	ENSMUST00000013458	2023-07-09	245	0	245	Adh4,missense_variant,p.Lys303Glu,ENSMUST00000013458,NM_011996.2;Adh4,downstream_gene_variant,,ENSMUST00000161312,;	G	ENSMUSG00000037797	ENSMUST00000013458	Transcript	missense_variant	944/1314	907/1134	303/377	K/E	Aaa/Gaa	rs31055092	NA	1	Adh4	MGI		protein_coding	YES	CCDS38653.1	ENSMUSP00000013458	Q9QYY9		UPI00001929C2	NM_011996.2	tolerated(0.27)	CDD:cd08299,PANTHER:PTHR43880,PANTHER:PTHR43880:SF14,Pfam:PF00107,Gene3D:3.40.50.720,Gene3D:3.90.180.10,Superfamily:SSF51735
90	Adh7	PANC02-Luc	3	138226034	138226034	Intron	SNP	G	G	C	novel	G	G	c.565-157G>C			ENSMUST00000090171		276	241	35	Adh7,intron_variant,,ENSMUST00000090171,NM_009626.4;4930579F01Rik,intron_variant,,ENSMUST00000199804,;0610031O16Rik,intron_variant,,ENSMUST00000183783,;0610031O16Rik,intron_variant,,ENSMUST00000185122,;0610031O16Rik,downstream_gene_variant,,ENSMUST00000184166,;0610031O16Rik,downstream_gene_variant,,ENSMUST00000185046,;Adh7,upstream_gene_variant,,ENSMUST00000196133,;Adh7,downstream_gene_variant,,E…	C	ENSMUSG00000055301	ENSMUST00000090171	Transcript	intron_variant							NA	1	Adh7	MGI		protein_coding	YES	CCDS38651.1	ENSMUSP00000087633	Q64437	Q9D748	UPI000000BBBC	NM_009626.4
91	Adh7	KPC-Luc-A	3	138223922	138223922	Missense_Mutation	SNP	C	C	T	rs13468441	C	C	c.358C>T	p.Arg120Cys	p.R120C	ENSMUST00000090171	2023-05-09	243	0	243	Adh7,missense_variant,p.Arg120Cys,ENSMUST00000090171,NM_009626.4;4930579F01Rik,intron_variant,,ENSMUST00000199804,;0610031O16Rik,intron_variant,,ENSMUST00000183783,;0610031O16Rik,intron_variant,,ENSMUST00000185122,;0610031O16Rik,downstream_gene_variant,,ENSMUST00000184166,;Adh7,upstream_gene_variant,,ENSMUST00000196133,;Adh7,downstream_gene_variant,,ENSMUST00000199865,;,regulatory_region_variant,…	T	ENSMUSG00000055301	ENSMUST00000090171	Transcript	missense_variant	489/3432	358/1125	120/374	R/C	Cgt/Tgt	rs13468441	NA	1	Adh7	MGI		protein_coding	YES	CCDS38651.1	ENSMUSP00000087633	Q64437	Q9D748	UPI000000BBBC	NM_009626.4	deleterious(0.03)	CDD:cd08299,PANTHER:PTHR43880,PANTHER:PTHR43880:SF2,Gene3D:3.90.180.10,Pfam:PF08240,SMART:SM00829,Superfamily:SSF50129
92	Adh7	KPC-Luc-A	3	138226410	138226410	Missense_Mutation	SNP	A	A	G	rs31091615	A	A	c.784A>G	p.Ile262Val	p.I262V	ENSMUST00000090171	2023-06-09	173	0	173	Adh7,missense_variant,p.Ile262Val,ENSMUST00000090171,NM_009626.4;4930579F01Rik,intron_variant,,ENSMUST00000199804,;0610031O16Rik,intron_variant,,ENSMUST00000183783,;0610031O16Rik,intron_variant,,ENSMUST00000185122,;0610031O16Rik,downstream_gene_variant,,ENSMUST00000184166,;0610031O16Rik,downstream_gene_variant,,ENSMUST00000185046,;Adh7,upstream_gene_variant,,ENSMUST00000196133,;Adh7,downstream_ge…	G	ENSMUSG00000055301	ENSMUST00000090171	Transcript	missense_variant	915/3432	784/1125	262/374	I/V	Ata/Gta	rs31091615	NA	1	Adh7	MGI		protein_coding	YES	CCDS38651.1	ENSMUSP00000087633	Q64437	Q9D748	UPI000000BBBC	NM_009626.4	tolerated(1)	CDD:cd08299,PANTHER:PTHR43880,PANTHER:PTHR43880:SF2,Pfam:PF00107,Gene3D:3.90.180.10,Gene3D:3.40.50.720,SMART:SM00829,Superfamily:SSF51735
93	Adk	KPC-Luc-A	14	21234988	21234988	Silent	SNP	T	T	C	rs31251219	T	T	c.426T>C	p.Cys142=	p.C142=	ENSMUST00000045376	2023-05-11	160	0	160	Adk,synonymous_variant,p.Cys126=,ENSMUST00000224069,NM_001243041.1;Adk,synonymous_variant,p.Cys142=,ENSMUST00000045376,NM_134079.4;Adk,synonymous_variant,p.Cys140=,ENSMUST00000223915,;Adk,downstream_gene_variant,,ENSMUST00000224899,;Adk,non_coding_transcript_exon_variant,,ENSMUST00000225742,;,regulatory_region_variant,,ENSMUSR00000556840,;	C	ENSMUSG00000039197	ENSMUST00000045376	Transcript	synonymous_variant	491/1782	426/1086	142/361	C	tgT/tgC	rs31251219	NA	1	Adk	MGI		protein_coding	YES	CCDS26862.1	ENSMUSP00000047665	P55264		UPI000002604D	NM_134079.4		CDD:cd01168,PANTHER:PTHR45769:SF6,PANTHER:PTHR45769,Pfam:PF00294,Gene3D:3.40.1190.20,Gene3D:3.30.1110.10,Superfamily:SSF53613,Prints:PR00989
94	Adk	KPC-Luc-A	14	21326597	21326597	Intron	SNP	G	G	A	rs259329592	G	G	c.723+8414G>A			ENSMUST00000045376		208	0	208	Adk,stop_gained,p.Trp22Ter,ENSMUST00000223645,;Adk,intron_variant,,ENSMUST00000045376,NM_134079.4;Adk,intron_variant,,ENSMUST00000223915,;Adk,intron_variant,,ENSMUST00000224069,NM_001243041.1;	A	ENSMUSG00000039197	ENSMUST00000045376	Transcript	intron_variant						rs259329592	NA	1	Adk	MGI		protein_coding	YES	CCDS26862.1	ENSMUSP00000047665	P55264		UPI000002604D	NM_134079.4
95	Adk	KPC-Luc-A	14	21326645	21326645	Intron	SNP	G	G	T	rs30776874	G	G	c.723+8462G>T			ENSMUST00000045376		214	0	214	Adk,missense_variant,p.Lys38Asn,ENSMUST00000223645,;Adk,intron_variant,,ENSMUST00000045376,NM_134079.4;Adk,intron_variant,,ENSMUST00000223915,;Adk,intron_variant,,ENSMUST00000224069,NM_001243041.1;	T	ENSMUSG00000039197	ENSMUST00000045376	Transcript	intron_variant						rs30776874	NA	1	Adk	MGI		protein_coding	YES	CCDS26862.1	ENSMUSP00000047665	P55264		UPI000002604D	NM_134079.4
96	Adk	KPC-Luc-A	14	21447860	21447860	Silent	SNP	C	C	T	rs4230201	C	C	c.1008C>T	p.Ile336=	p.I336=	ENSMUST00000045376	2023-11-11	196	1	195	Adk,synonymous_variant,p.Ile320=,ENSMUST00000224069,NM_001243041.1;Adk,synonymous_variant,p.Ile336=,ENSMUST00000045376,NM_134079.4;Gm25864,upstream_gene_variant,,ENSMUST00000158248,;Gm30363,downstream_gene_variant,,ENSMUST00000224850,;	T	ENSMUSG00000039197	ENSMUST00000045376	Transcript	synonymous_variant	1073/1782	1008/1086	336/361	I	atC/atT	rs4230201	NA	1	Adk	MGI		protein_coding	YES	CCDS26862.1	ENSMUSP00000047665	P55264		UPI000002604D	NM_134079.4		CDD:cd01168,PANTHER:PTHR45769:SF6,PANTHER:PTHR45769,Pfam:PF00294,Gene3D:3.40.1190.20,Superfamily:SSF53613
97	Afdn	PANC02-Luc	17	13852439	13852439	Missense_Mutation	SNP	G	G	A	novel	G	G	c.2668G>A	p.Asp890Asn	p.D890N	ENSMUST00000139666	19/33	284	154	130	Afdn,missense_variant,p.Asp890Asn,ENSMUST00000139666,NM_010806.1;Afdn,missense_variant,p.Asp875Asn,ENSMUST00000170827,;Afdn,missense_variant,p.Asp897Asn,ENSMUST00000137784,;Afdn,missense_variant,p.Asp875Asn,ENSMUST00000150848,;Afdn,missense_variant,p.Asp890Asn,ENSMUST00000137708,;Afdn,non_coding_transcript_exon_variant,,ENSMUST00000137495,;Afdn,non_coding_transcript_exon_variant,,ENSMUST000001416…	A	ENSMUSG00000068036	ENSMUST00000139666	Transcript	missense_variant	2794/7732	2668/5463	890/1820	D/N	Gat/Aat		NA	1	Afdn	MGI		protein_coding	YES	CCDS49955.1	ENSMUSP00000118318	Q9QZQ1		UPI00015058D3	NM_010806.1	tolerated(0.21)	PROSITE_profiles:PS51126,PANTHER:PTHR10398,PANTHER:PTHR10398:SF2,SMART:SM01132,CDD:cd15471
98	Afmid	KPC-Luc-A	11	117828119	117828119	Missense_Mutation	SNP	A	A	G	rs28259486	A	A	c.98A>G	p.His33Arg	p.H33R	ENSMUST00000073388	2023-02-11	289	0	289	Afmid,missense_variant,p.His33Arg,ENSMUST00000073388,NM_027827.3,NM_001363160.1;Afmid,missense_variant,p.His25Arg,ENSMUST00000149668,NM_001363159.1,NM_001363158.1;Gm20708,intron_variant,,ENSMUST00000132298,;Tk1,upstream_gene_variant,,ENSMUST00000026661,NM_001271729.1,NM_009387.2;Afmid,non_coding_transcript_exon_variant,,ENSMUST00000153850,;Tk1,upstream_gene_variant,,ENSMUST00000129852,;Afmid,upst…	G	ENSMUSG00000017718	ENSMUST00000073388	Transcript	missense_variant	124/2327	98/918	33/305	H/R	cAc/cGc	rs28259486	NA	1	Afmid	MGI		protein_coding	YES	CCDS25693.1	ENSMUSP00000073102	Q8K4H1		UPI00000E8898	NM_027827.3,NM_001363160.1	tolerated(1)	PANTHER:PTHR23024,PANTHER:PTHR23024:SF238
99	Ak5	KPC-Luc-A	3	152486179	152486179	Intron	SNP	G	G	A	novel	G	G	c.1148-4478C>T			ENSMUST00000045262		344	334	10	Ak5,intron_variant,,ENSMUST00000045262,NM_001081277.2;Ak5,intron_variant,,ENSMUST00000200062,;	A	ENSMUSG00000039058	ENSMUST00000045262	Transcript	intron_variant							NA	-1	Ak5	MGI		protein_coding	YES	CCDS38675.1	ENSMUSP00000042785	Q920P5		UPI00001F00F5	NM_001081277.2
100	Akt1	KPC-Luc-4580	12	112657325	112657325	Silent	SNP	A	A	T	rs13467071	A	A	c.771T>A	p.Ile257=	p.I257=	ENSMUST00000001780	2023-09-14	315	155	160	Akt1,synonymous_variant,p.Ile257=,ENSMUST00000001780,NM_001331107.1,NM_001165894.1,NM_009652.3;Akt1,synonymous_variant,p.Ile257=,ENSMUST00000128300,;Akt1,downstream_gene_variant,,ENSMUST00000130342,;Akt1,downstream_gene_variant,,ENSMUST00000144550,;Mir6939,downstream_gene_variant,,ENSMUST00000184981,;Akt1,downstream_gene_variant,,ENSMUST00000127902,;Akt1,downstream_gene_variant,,ENSMUST0000013938…	T	ENSMUSG00000001729	ENSMUST00000001780	Transcript	synonymous_variant	1141/2690	771/1443	257/480	I	atT/atA	rs13467071	NA	-1	Akt1	MGI		protein_coding	YES	CCDS26194.1	ENSMUSP00000001780	P31750		UPI0000001726	NM_001331107.1,NM_001165894.1,NM_009652.3		Gene3D:1.10.510.10,Gene3D:3.30.200.20,Pfam:PF00069,PROSITE_profiles:PS50011,PANTHER:PTHR24351,PANTHER:PTHR24351:SF200,SMART:SM00220,Superfamily:SSF56112,CDD:cd05594
101	Akt1	KPC-Luc-4580	12	112659243	112659243	Silent	SNP	T	T	G	rs13467068	T	T	c.321A>C	p.Ala107=	p.A107=	ENSMUST00000001780	2023-05-14	272	143	129	Akt1,synonymous_variant,p.Ala107=,ENSMUST00000001780,NM_001331107.1,NM_001165894.1,NM_009652.3;Akt1,synonymous_variant,p.Ala107=,ENSMUST00000128300,;Akt1,synonymous_variant,p.Ala107=,ENSMUST00000144550,;Akt1,synonymous_variant,p.Ala107=,ENSMUST00000130342,;Mir6939,downstream_gene_variant,,ENSMUST00000184981,;Akt1,downstream_gene_variant,,ENSMUST00000127902,;Akt1,downstream_gene_variant,,ENSMUST00…	G	ENSMUSG00000001729	ENSMUST00000001780	Transcript	synonymous_variant	691/2690	321/1443	107/480	A	gcA/gcC	rs13467068	NA	-1	Akt1	MGI		protein_coding	YES	CCDS26194.1	ENSMUSP00000001780	P31750		UPI0000001726	NM_001331107.1,NM_001165894.1,NM_009652.3		Gene3D:2.30.29.30,PROSITE_profiles:PS50003,PANTHER:PTHR24351,PANTHER:PTHR24351:SF200,SMART:SM00233,Superfamily:SSF50729,CDD:cd01241
102	Akt1s1	KPC-Luc-A	7	44852639	44852639	Missense_Mutation	SNP	A	A	G	rs13459520	A	A	c.140A>G	p.Gln47Arg	p.Q47R	ENSMUST00000107882	2023-02-05	258	159	99	Akt1s1,missense_variant,p.Gln92Arg,ENSMUST00000107885,;Akt1s1,missense_variant,p.Gln21Arg,ENSMUST00000107880,NM_001253920.1;Akt1s1,missense_variant,p.Gln21Arg,ENSMUST00000054343,NM_026270.4;Akt1s1,missense_variant,p.Gln47Arg,ENSMUST00000107882,NM_001290694.1;Akt1s1,missense_variant,p.Gln28Arg,ENSMUST00000141311,;Akt1s1,missense_variant,p.Gln21Arg,ENSMUST00000127783,;Akt1s1,missense_variant,p.Gln2…	G	ENSMUSG00000011096	ENSMUST00000107882	Transcript	missense_variant	447/1160	140/852	47/283	Q/R	cAg/cGg	rs13459520	NA	1	Akt1s1	MGI		protein_coding	YES	CCDS71954.1	ENSMUSP00000103514		E9QKI5	UPI00015AA4D7	NM_001290694.1	tolerated(1)	PANTHER:PTHR21844
103	Akt1s1	KPC-Luc-A	7	44852817	44852818	Frame_Shift_Ins	INS	-	-	T	novel	-	-	c.318_319insT	p.Pro107SerfsTer12	p.P107Sfs*12	ENSMUST00000107882	2023-02-05	282	275	7	Akt1s1,frameshift_variant,p.Pro152SerfsTer12,ENSMUST00000107885,;Akt1s1,frameshift_variant,p.Pro81SerfsTer12,ENSMUST00000107880,NM_001253920.1;Akt1s1,frameshift_variant,p.Pro81SerfsTer12,ENSMUST00000054343,NM_026270.4;Akt1s1,frameshift_variant,p.Pro107SerfsTer12,ENSMUST00000107882,NM_001290694.1;Akt1s1,frameshift_variant,p.Pro88SerfsTer12,ENSMUST00000141311,;Akt1s1,frameshift_variant,p.Pro81Serfs…	T	ENSMUSG00000011096	ENSMUST00000107882	Transcript	frameshift_variant	625-626/1160	318-319/852	106-107/283	-/X	-/T		NA	1	Akt1s1	MGI		protein_coding	YES	CCDS71954.1	ENSMUSP00000103514		E9QKI5	UPI00015AA4D7	NM_001290694.1		MobiDB_lite:mobidb-lite,MobiDB_lite:mobidb-lite,Low_complexity_(Seg):seg
104	Alas1	KPC-Luc-A	9	106234157	106234157	Silent	SNP	A	A	C	rs47653857	A	A	c.1809T>G	p.Leu603=	p.L603=	ENSMUST00000141118	2023-11-11	234	0	234	Alas1,synonymous_variant,p.Leu603=,ENSMUST00000141118,NM_020559.2;Alas1,synonymous_variant,p.Leu603=,ENSMUST00000112524,NM_001291835.1;Alas1,synonymous_variant,p.Leu602=,ENSMUST00000074082,;Alas1,downstream_gene_variant,,ENSMUST00000214989,;Alas1,non_coding_transcript_exon_variant,,ENSMUST00000134053,;Alas1,3_prime_UTR_variant,,ENSMUST00000133617,;Alas1,downstream_gene_variant,,ENSMUST00000123115…	C	ENSMUSG00000032786	ENSMUST00000141118	Transcript	synonymous_variant	2700/3399	1809/1929	603/642	L	ctT/ctG	rs47653857	NA	-1	Alas1	MGI		protein_coding	YES	CCDS40756.2	ENSMUSP00000117014	Q8VC19	Q3V0B2	UPI000024E04C	NM_020559.2		PANTHER:PTHR13693,PANTHER:PTHR13693:SF50,TIGRFAM:TIGR01821
105	Alas1	KPC-Luc-A	9	106235392	106235392	Silent	SNP	G	G	A	rs30425600	G	G	c.1764C>T	p.Phe588=	p.F588=	ENSMUST00000141118	2023-10-11	188	0	188	Alas1,synonymous_variant,p.Phe588=,ENSMUST00000141118,NM_020559.2;Alas1,synonymous_variant,p.Phe588=,ENSMUST00000112524,NM_001291835.1;Alas1,synonymous_variant,p.Phe587=,ENSMUST00000074082,;Alas1,downstream_gene_variant,,ENSMUST00000214989,;Alas1,non_coding_transcript_exon_variant,,ENSMUST00000134053,;Alas1,3_prime_UTR_variant,,ENSMUST00000133617,;Alas1,3_prime_UTR_variant,,ENSMUST00000143125,;Al…	A	ENSMUSG00000032786	ENSMUST00000141118	Transcript	synonymous_variant	2655/3399	1764/1929	588/642	F	ttC/ttT	rs30425600	NA	-1	Alas1	MGI		protein_coding	YES	CCDS40756.2	ENSMUSP00000117014	Q8VC19	Q3V0B2	UPI000024E04C	NM_020559.2		Gene3D:3.90.1150.10,Pfam:PF00155,PANTHER:PTHR13693,PANTHER:PTHR13693:SF50,Superfamily:SSF53383,TIGRFAM:TIGR01821,CDD:cd06454
106	Alas1	KPC-Luc-A	9	106243316	106243316	Silent	SNP	A	A	G	rs13462182	A	A	c.279T>C	p.Leu93=	p.L93=	ENSMUST00000141118	2023-03-11	221	0	221	Alas1,synonymous_variant,p.Leu93=,ENSMUST00000141118,NM_020559.2;Alas1,synonymous_variant,p.Leu93=,ENSMUST00000112524,NM_001291835.1;Alas1,synonymous_variant,p.Leu93=,ENSMUST00000074082,;Alas1,synonymous_variant,p.Leu93=,ENSMUST00000219129,;Alas1,synonymous_variant,p.Leu93=,ENSMUST00000215222,;Alas1,upstream_gene_variant,,ENSMUST00000214989,;4930500F10Rik,upstream_gene_variant,,ENSMUST00000180701…	G	ENSMUSG00000032786	ENSMUST00000141118	Transcript	synonymous_variant	1170/3399	279/1929	93/642	L	ctT/ctC	rs13462182	NA	-1	Alas1	MGI		protein_coding	YES	CCDS40756.2	ENSMUSP00000117014	Q8VC19	Q3V0B2	UPI000024E04C	NM_020559.2		Pfam:PF09029,PANTHER:PTHR13693,PANTHER:PTHR13693:SF50,MobiDB_lite:mobidb-lite,MobiDB_lite:mobidb-lite
107	Aldob	KPC-Luc-A	4	49536874	49536874	Silent	SNP	C	C	T	rs27860583	C	C	c.1014G>A	p.Ala338=	p.A338=	ENSMUST00000029987	2023-09-09	111	0	111	Aldob,synonymous_variant,p.Ala338=,ENSMUST00000029987,NM_144903.3;Aldob,downstream_gene_variant,,ENSMUST00000144372,;Aldob,downstream_gene_variant,,ENSMUST00000148415,;,regulatory_region_variant,,ENSMUSR00000660823,;	T	ENSMUSG00000028307	ENSMUST00000029987	Transcript	synonymous_variant	1137/2016	1014/1095	338/364	A	gcG/gcA	rs27860583	NA	-1	Aldob	MGI		protein_coding	YES	CCDS18176.1	ENSMUSP00000029987	Q91Y97	Q3UER1	UPI00000E88E4	NM_144903.3		CDD:cd00948,PANTHER:PTHR11627,PANTHER:PTHR11627:SF2,Pfam:PF00274,Gene3D:3.20.20.70,Superfamily:SSF51569
108	Aldob	KPC-Luc-A	4	49538134	49538134	Silent	SNP	C	C	A	rs27860574	C	C	c.993G>T	p.Arg331=	p.R331=	ENSMUST00000029987	2023-08-09	81	0	81	Aldob,synonymous_variant,p.Arg331=,ENSMUST00000029987,NM_144903.3;Aldob,non_coding_transcript_exon_variant,,ENSMUST00000148415,;Aldob,downstream_gene_variant,,ENSMUST00000144372,;	A	ENSMUSG00000028307	ENSMUST00000029987	Transcript	synonymous_variant	1116/2016	993/1095	331/364	R	cgG/cgT	rs27860574	NA	-1	Aldob	MGI		protein_coding	YES	CCDS18176.1	ENSMUSP00000029987	Q91Y97	Q3UER1	UPI00000E88E4	NM_144903.3		CDD:cd00948,PANTHER:PTHR11627,PANTHER:PTHR11627:SF2,Pfam:PF00274,Gene3D:3.20.20.70,Superfamily:SSF51569
109	Aldob	KPC-Luc-A	4	49538835	49538835	Silent	SNP	A	A	G	rs27845865	A	A	c.682T>C	p.Leu228=	p.L228=	ENSMUST00000029987	2023-07-09	114	1	113	Aldob,synonymous_variant,p.Leu228=,ENSMUST00000029987,NM_144903.3;Aldob,non_coding_transcript_exon_variant,,ENSMUST00000144372,;Aldob,non_coding_transcript_exon_variant,,ENSMUST00000148415,;	G	ENSMUSG00000028307	ENSMUST00000029987	Transcript	synonymous_variant	805/2016	682/1095	228/364	L	Ttg/Ctg	rs27845865	NA	-1	Aldob	MGI		protein_coding	YES	CCDS18176.1	ENSMUSP00000029987	Q91Y97	Q3UER1	UPI00000E88E4	NM_144903.3		CDD:cd00948,PANTHER:PTHR11627,PANTHER:PTHR11627:SF2,PROSITE_patterns:PS00158,Pfam:PF00274,Gene3D:3.20.20.70,Superfamily:SSF51569
110	Aldob	KPC-Luc-A	4	49542834	49542834	Silent	SNP	A	A	T	rs263287178	A	A	c.339T>A	p.Gly113=	p.G113=	ENSMUST00000029987	2023-04-09	107	2	105	Aldob,synonymous_variant,p.Gly113=,ENSMUST00000029987,NM_144903.3;Aldob,upstream_gene_variant,,ENSMUST00000144372,;Aldob,upstream_gene_variant,,ENSMUST00000148415,;	T	ENSMUSG00000028307	ENSMUST00000029987	Transcript	synonymous_variant	462/2016	339/1095	113/364	G	ggT/ggA	rs263287178	NA	-1	Aldob	MGI		protein_coding	YES	CCDS18176.1	ENSMUSP00000029987	Q91Y97	Q3UER1	UPI00000E88E4	NM_144903.3		CDD:cd00948,PANTHER:PTHR11627,PANTHER:PTHR11627:SF2,Pfam:PF00274,Gene3D:3.20.20.70,Superfamily:SSF51569
111	Aldob	KPC-Luc-A	4	49543693	49543693	Silent	SNP	G	G	A	rs222200728	G	G	c.288C>T	p.Asn96=	p.N96=	ENSMUST00000029987	2023-03-09	115	0	115	Aldob,synonymous_variant,p.Asn96=,ENSMUST00000029987,NM_144903.3;Aldob,upstream_gene_variant,,ENSMUST00000144372,;Aldob,upstream_gene_variant,,ENSMUST00000148415,;	A	ENSMUSG00000028307	ENSMUST00000029987	Transcript	synonymous_variant	411/2016	288/1095	96/364	N	aaC/aaT	rs222200728	NA	-1	Aldob	MGI		protein_coding	YES	CCDS18176.1	ENSMUSP00000029987	Q91Y97	Q3UER1	UPI00000E88E4	NM_144903.3		CDD:cd00948,PANTHER:PTHR11627,PANTHER:PTHR11627:SF2,Pfam:PF00274,Gene3D:3.20.20.70,Superfamily:SSF51569
112	Aldob	KPC-Luc-A	4	49543825	49543825	Silent	SNP	G	G	C	rs27845853	G	G	c.156C>G	p.Thr52=	p.T52=	ENSMUST00000029987	2023-03-09	109	0	109	Aldob,synonymous_variant,p.Thr52=,ENSMUST00000029987,NM_144903.3;Aldob,upstream_gene_variant,,ENSMUST00000144372,;Aldob,upstream_gene_variant,,ENSMUST00000148415,;	C	ENSMUSG00000028307	ENSMUST00000029987	Transcript	synonymous_variant	279/2016	156/1095	52/364	T	acC/acG	rs27845853	NA	-1	Aldob	MGI		protein_coding	YES	CCDS18176.1	ENSMUSP00000029987	Q91Y97	Q3UER1	UPI00000E88E4	NM_144903.3		CDD:cd00948,PANTHER:PTHR11627,PANTHER:PTHR11627:SF2,Pfam:PF00274,Gene3D:3.20.20.70,Superfamily:SSF51569
113	Alk	PANC02-Luc	17	72603456	72603456	Missense_Mutation	SNP	C	C	G	novel	C	C	c.254G>C	p.Gly85Ala	p.G85A	ENSMUST00000086639	2023-01-29	363	316	47	Alk,missense_variant,p.Gly85Ala,ENSMUST00000086639,NM_007439.2;Alk,non_coding_transcript_exon_variant,,ENSMUST00000232804,;Alk,non_coding_transcript_exon_variant,,ENSMUST00000232891,;,regulatory_region_variant,,ENSMUSR00000599172,;	G	ENSMUSG00000055471	ENSMUST00000086639	Transcript	missense_variant	372/5454	254/4866	85/1621	G/A	gGc/gCc		NA	-1	Alk	MGI		protein_coding	YES	CCDS37688.1	ENSMUSP00000083840	P97793		UPI0000355437	NM_007439.2	tolerated_low_confidence(0.12)
114	Alk	KPC-Luc-4580	17	72380088	72380088	Silent	SNP	C	C	T	rs46703082	C	C	c.756G>A	p.Thr252=	p.T252=	ENSMUST00000086639	2029-02-01	145	0	145	Alk,synonymous_variant,p.Thr252=,ENSMUST00000086639,NM_007439.2;Alk,non_coding_transcript_exon_variant,,ENSMUST00000232804,;Alk,non_coding_transcript_exon_variant,,ENSMUST00000232891,;	T	ENSMUSG00000055471	ENSMUST00000086639	Transcript	synonymous_variant	874/5454	756/4866	252/1621	T	acG/acA	rs46703082	NA	-1	Alk	MGI		protein_coding	YES	CCDS37688.1	ENSMUSP00000083840	P97793		UPI0000355437	NM_007439.2
115	Alk	KPC-Luc-4580	17	72380150	72380150	Missense_Mutation	SNP	T	T	A	rs51467189	T	T	c.694A>T	p.Met232Leu	p.M232L	ENSMUST00000086639	2029-02-01	113	0	113	Alk,missense_variant,p.Met232Leu,ENSMUST00000086639,NM_007439.2;Alk,non_coding_transcript_exon_variant,,ENSMUST00000232804,;Alk,non_coding_transcript_exon_variant,,ENSMUST00000232891,;	A	ENSMUSG00000055471	ENSMUST00000086639	Transcript	missense_variant	812/5454	694/4866	232/1621	M/L	Atg/Ttg	rs51467189	NA	-1	Alk	MGI		protein_coding	YES	CCDS37688.1	ENSMUSP00000083840	P97793		UPI0000355437	NM_007439.2	tolerated_low_confidence(1)	Low_complexity_(Seg):seg
116	Alk	KPC-Luc-4580	17	72603216	72603216	Missense_Mutation	SNP	A	A	G	rs33592590	A	A	c.494T>C	p.Val165Ala	p.V165A	ENSMUST00000086639	2023-01-29	237	0	237	Alk,missense_variant,p.Val165Ala,ENSMUST00000086639,NM_007439.2;Alk,non_coding_transcript_exon_variant,,ENSMUST00000232804,;Alk,non_coding_transcript_exon_variant,,ENSMUST00000232891,;,regulatory_region_variant,,ENSMUSR00000599172,;	G	ENSMUSG00000055471	ENSMUST00000086639	Transcript	missense_variant	612/5454	494/4866	165/1621	V/A	gTa/gCa	rs33592590	NA	-1	Alk	MGI		protein_coding	YES	CCDS37688.1	ENSMUSP00000083840	P97793		UPI0000355437	NM_007439.2	tolerated_low_confidence(1)
117	Alk	KPC-Luc-4580	17	72603236	72603236	Silent	SNP	A	A	G	rs29521412	A	A	c.474T>C	p.Cys158=	p.C158=	ENSMUST00000086639	2023-01-29	232	0	232	Alk,synonymous_variant,p.Cys158=,ENSMUST00000086639,NM_007439.2;Alk,non_coding_transcript_exon_variant,,ENSMUST00000232804,;Alk,non_coding_transcript_exon_variant,,ENSMUST00000232891,;,regulatory_region_variant,,ENSMUSR00000599172,;	G	ENSMUSG00000055471	ENSMUST00000086639	Transcript	synonymous_variant	592/5454	474/4866	158/1621	C	tgT/tgC	rs29521412	NA	-1	Alk	MGI		protein_coding	YES	CCDS37688.1	ENSMUSP00000083840	P97793		UPI0000355437	NM_007439.2
118	Alk	KPC-Luc-4580	17	72603368	72603368	Missense_Mutation	SNP	A	A	C	rs33365774	A	A	c.342T>G	p.Asp114Glu	p.D114E	ENSMUST00000086639	2023-01-29	214	0	214	Alk,missense_variant,p.Asp114Glu,ENSMUST00000086639,NM_007439.2;Alk,non_coding_transcript_exon_variant,,ENSMUST00000232804,;Alk,non_coding_transcript_exon_variant,,ENSMUST00000232891,;,regulatory_region_variant,,ENSMUSR00000599172,;	C	ENSMUSG00000055471	ENSMUST00000086639	Transcript	missense_variant	460/5454	342/4866	114/1621	D/E	gaT/gaG	rs33365774	NA	-1	Alk	MGI		protein_coding	YES	CCDS37688.1	ENSMUSP00000083840	P97793		UPI0000355437	NM_007439.2	tolerated_low_confidence(1)
119	Alk	KPC-Luc-4580	17	72603645	72603645	Missense_Mutation	SNP	C	C	T	rs108923499	C	C	c.65G>A	p.Gly22Glu	p.G22E	ENSMUST00000086639	2023-01-29	145	0	145	Alk,missense_variant,p.Gly22Glu,ENSMUST00000086639,NM_007439.2;Alk,non_coding_transcript_exon_variant,,ENSMUST00000232804,;Alk,non_coding_transcript_exon_variant,,ENSMUST00000232891,;,regulatory_region_variant,,ENSMUSR00000599172,;	T	ENSMUSG00000055471	ENSMUST00000086639	Transcript	missense_variant	183/5454	65/4866	22/1621	G/E	gGa/gAa	rs108923499	NA	-1	Alk	MGI		protein_coding	YES	CCDS37688.1	ENSMUSP00000083840	P97793		UPI0000355437	NM_007439.2	deleterious_low_confidence(0)	Cleavage_site_(Signalp):SignalP-noTM,Low_complexity_(Seg):seg
120	Alk	KPC-Luc-A	17	71869547	71869547	Silent	SNP	A	A	G	rs50949764	A	A	c.4761T>C	p.Asn1587=	p.N1587=	ENSMUST00000086639	29/29	318	166	152	Alk,synonymous_variant,p.Asn1587=,ENSMUST00000086639,NM_007439.2;,regulatory_region_variant,,ENSMUSR00000599087,;	G	ENSMUSG00000055471	ENSMUST00000086639	Transcript	synonymous_variant	4879/5454	4761/4866	1587/1621	N	aaT/aaC	rs50949764	NA	-1	Alk	MGI		protein_coding	YES	CCDS37688.1	ENSMUSP00000083840	P97793		UPI0000355437	NM_007439.2
121	Alk	KPC-Luc-A	17	71869712	71869712	Silent	SNP	T	T	C	rs47719703	T	T	c.4596A>G	p.Pro1532=	p.P1532=	ENSMUST00000086639	29/29	342	166	176	Alk,synonymous_variant,p.Pro1532=,ENSMUST00000086639,NM_007439.2;,regulatory_region_variant,,ENSMUSR00000599087,;	C	ENSMUSG00000055471	ENSMUST00000086639	Transcript	synonymous_variant	4714/5454	4596/4866	1532/1621	P	ccA/ccG	rs47719703	NA	-1	Alk	MGI		protein_coding	YES	CCDS37688.1	ENSMUSP00000083840	P97793		UPI0000355437	NM_007439.2		MobiDB_lite:mobidb-lite
122	Alk	KPC-Luc-A	17	71869913	71869914	In_Frame_Ins	INS	-	-	CCCGCA	novel	-	-	c.4389_4394dup	p.Ala1472_Gly1473dup	p.A1472_G1473dup	ENSMUST00000086639	29/29	321	170	151	Alk,inframe_insertion,p.Ala1472_Gly1473dup,ENSMUST00000086639,NM_007439.2;,regulatory_region_variant,,ENSMUSR00000599087,;	CCCGCA	ENSMUSG00000055471	ENSMUST00000086639	Transcript	inframe_insertion	4512-4513/5454	4394-4395/4866	1465/1621	G/GAG	ggc/ggTGCGGGc		NA	-1	Alk	MGI		protein_coding	YES	CCDS37688.1	ENSMUSP00000083840	P97793		UPI0000355437	NM_007439.2		MobiDB_lite:mobidb-lite,Low_complexity_(Seg):seg
123	Alk	KPC-Luc-A	17	71870036	71870036	Silent	SNP	C	C	T	rs257199537	C	C	c.4272G>A	p.Gly1424=	p.G1424=	ENSMUST00000086639	29/29	307	154	153	Alk,synonymous_variant,p.Gly1424=,ENSMUST00000086639,NM_007439.2;,regulatory_region_variant,,ENSMUSR00000599087,;	T	ENSMUSG00000055471	ENSMUST00000086639	Transcript	synonymous_variant	4390/5454	4272/4866	1424/1621	G	ggG/ggA	rs257199537	NA	-1	Alk	MGI		protein_coding	YES	CCDS37688.1	ENSMUSP00000083840	P97793		UPI0000355437	NM_007439.2
124	Alk	KPC-Luc-A	17	71967563	71967563	Silent	SNP	A	A	G	rs50129041	A	A	c.1752T>C	p.Thr584=	p.T584=	ENSMUST00000086639	2023-09-29	212	101	111	Alk,synonymous_variant,p.Thr584=,ENSMUST00000086639,NM_007439.2;	G	ENSMUSG00000055471	ENSMUST00000086639	Transcript	synonymous_variant	1870/5454	1752/4866	584/1621	T	acT/acC	rs50129041	NA	-1	Alk	MGI		protein_coding	YES	CCDS37688.1	ENSMUSP00000083840	P97793		UPI0000355437	NM_007439.2		Gene3D:2.60.120.200,Pfam:PF00629,PROSITE_profiles:PS50060,PANTHER:PTHR24416,PANTHER:PTHR24416:SF276,Superfamily:SSF49899,CDD:cd06263
125	Alk	KPC-Luc-A	17	72205823	72205823	Silent	SNP	A	A	T	rs33618445	A	A	c.1140T>A	p.Leu380=	p.L380=	ENSMUST00000086639	2023-04-29	216	117	99	Alk,synonymous_variant,p.Leu380=,ENSMUST00000086639,NM_007439.2;Alk,non_coding_transcript_exon_variant,,ENSMUST00000232804,;Alk,non_coding_transcript_exon_variant,,ENSMUST00000232891,;	T	ENSMUSG00000055471	ENSMUST00000086639	Transcript	synonymous_variant	1258/5454	1140/4866	380/1621	L	ctT/ctA	rs33618445	NA	-1	Alk	MGI		protein_coding	YES	CCDS37688.1	ENSMUSP00000083840	P97793		UPI0000355437	NM_007439.2		Pfam:PF00629,PROSITE_profiles:PS50060,Superfamily:SSF49899,CDD:cd06263
126	Alk	KPC-Luc-A	17	72380088	72380088	Silent	SNP	C	C	T	rs46703082	C	C	c.756G>A	p.Thr252=	p.T252=	ENSMUST00000086639	2029-02-01	201	114	87	Alk,synonymous_variant,p.Thr252=,ENSMUST00000086639,NM_007439.2;Alk,non_coding_transcript_exon_variant,,ENSMUST00000232804,;Alk,non_coding_transcript_exon_variant,,ENSMUST00000232891,;	T	ENSMUSG00000055471	ENSMUST00000086639	Transcript	synonymous_variant	874/5454	756/4866	252/1621	T	acG/acA	rs46703082	NA	-1	Alk	MGI		protein_coding	YES	CCDS37688.1	ENSMUSP00000083840	P97793		UPI0000355437	NM_007439.2
127	Alk	KPC-Luc-A	17	72380150	72380150	Missense_Mutation	SNP	T	T	A	rs51467189	T	T	c.694A>T	p.Met232Leu	p.M232L	ENSMUST00000086639	2029-02-01	159	88	71	Alk,missense_variant,p.Met232Leu,ENSMUST00000086639,NM_007439.2;Alk,non_coding_transcript_exon_variant,,ENSMUST00000232804,;Alk,non_coding_transcript_exon_variant,,ENSMUST00000232891,;	A	ENSMUSG00000055471	ENSMUST00000086639	Transcript	missense_variant	812/5454	694/4866	232/1621	M/L	Atg/Ttg	rs51467189	NA	-1	Alk	MGI		protein_coding	YES	CCDS37688.1	ENSMUSP00000083840	P97793		UPI0000355437	NM_007439.2	tolerated_low_confidence(1)	Low_complexity_(Seg):seg
128	Alox12	PANC02-Luc	11	70245889	70245889	Missense_Mutation	SNP	T	T	G	novel	T	T	c.1512A>C	p.Glu504Asp	p.E504D	ENSMUST00000000329	2023-11-14	192	143	49	Alox12,missense_variant,p.Glu504Asp,ENSMUST00000000329,NM_007440.5,NM_001331118.1;Alox12,downstream_gene_variant,,ENSMUST00000108574,;	G	ENSMUSG00000000320	ENSMUST00000000329	Transcript	missense_variant	1593/3001	1512/1992	504/663	E/D	gaA/gaC		NA	-1	Alox12	MGI		protein_coding	YES	CCDS24942.1	ENSMUSP00000000329	P39655	A2CF85	UPI0000020A85	NM_007440.5,NM_001331118.1	tolerated(0.13)	Gene3D:1.20.245.10,Pfam:PF00305,Superfamily:SSF48484,PROSITE_profiles:PS51393,PANTHER:PTHR11771,PANTHER:PTHR11771:SF4
129	Alox15	PANC02-Luc	11	70344847	70344847	Missense_Mutation	SNP	C	C	G	novel	C	C	c.1785G>C	p.Trp595Cys	p.W595C	ENSMUST00000019068	13/14	227	179	48	Alox15,missense_variant,p.Trp595Cys,ENSMUST00000019068,NM_009660.3;Alox15,non_coding_transcript_exon_variant,,ENSMUST00000130000,;	G	ENSMUSG00000018924	ENSMUST00000019068	Transcript	missense_variant	1811/2409	1785/1992	595/663	W/C	tgG/tgC		NA	-1	Alox15	MGI		protein_coding	YES	CCDS24944.1	ENSMUSP00000019068	P39654	A2CF88	UPI0000021655	NM_009660.3	deleterious(0)	Pfam:PF00305,Gene3D:1.20.245.10,Superfamily:SSF48484,PROSITE_profiles:PS51393,PANTHER:PTHR11771:SF33,PANTHER:PTHR11771,Prints:PR00467
130	Alox15	PANC02-Luc	11	70344884	70344884	Missense_Mutation	SNP	T	T	G	novel	T	T	c.1748A>C	p.Asn583Thr	p.N583T	ENSMUST00000019068	13/14	226	172	54	Alox15,missense_variant,p.Asn583Thr,ENSMUST00000019068,NM_009660.3;Alox15,non_coding_transcript_exon_variant,,ENSMUST00000130000,;	G	ENSMUSG00000018924	ENSMUST00000019068	Transcript	missense_variant	1774/2409	1748/1992	583/663	N/T	aAt/aCt		NA	-1	Alox15	MGI		protein_coding	YES	CCDS24944.1	ENSMUSP00000019068	P39654	A2CF88	UPI0000021655	NM_009660.3	tolerated(0.07)	Pfam:PF00305,Gene3D:1.20.245.10,Superfamily:SSF48484,PROSITE_profiles:PS51393,PANTHER:PTHR11771:SF33,PANTHER:PTHR11771,Prints:PR00467
131	Ambp	KPC-Luc-4580	4	63144254	63144254	Silent	SNP	G	G	A	rs27935282	G	G	c.747C>T	p.Asn249=	p.N249=	ENSMUST00000030041	2023-08-10	199	0	199	Ambp,synonymous_variant,p.Asn249=,ENSMUST00000030041,NM_007443.4;Zfp618,downstream_gene_variant,,ENSMUST00000107415,NM_001369115.1,NM_001369119.1,NM_001369116.1,NM_001369118.1,NM_001369117.1,NM_028327.1,NM_001369114.1,NM_001369113.1;	A	ENSMUSG00000028356	ENSMUST00000030041	Transcript	synonymous_variant	865/1268	747/1050	249/349	N	aaC/aaT	rs27935282	NA	-1	Ambp	MGI		protein_coding	YES	CCDS18248.1	ENSMUSP00000030041	Q07456		UPI0000022E75	NM_007443.4		CDD:cd00109,Pfam:PF00014,Gene3D:4.10.410.10,SMART:SM00131,Superfamily:SSF57362,PROSITE_profiles:PS50279,PANTHER:PTHR46676
132	Ambp	KPC-Luc-A	4	63144254	63144254	Silent	SNP	G	G	A	rs27935282	G	G	c.747C>T	p.Asn249=	p.N249=	ENSMUST00000030041	2023-08-10	151	0	151	Ambp,synonymous_variant,p.Asn249=,ENSMUST00000030041,NM_007443.4;Zfp618,downstream_gene_variant,,ENSMUST00000107415,NM_001369115.1,NM_001369119.1,NM_001369116.1,NM_001369118.1,NM_001369117.1,NM_028327.1,NM_001369114.1,NM_001369113.1;	A	ENSMUSG00000028356	ENSMUST00000030041	Transcript	synonymous_variant	865/1268	747/1050	249/349	N	aaC/aaT	rs27935282	NA	-1	Ambp	MGI		protein_coding	YES	CCDS18248.1	ENSMUSP00000030041	Q07456		UPI0000022E75	NM_007443.4		CDD:cd00109,Pfam:PF00014,Gene3D:4.10.410.10,SMART:SM00131,Superfamily:SSF57362,PROSITE_profiles:PS50279,PANTHER:PTHR46676
133	Amdhd1	KPC-Luc-4580	10	93527211	93527211	Silent	SNP	G	G	A	rs37207219	G	G	c.1014C>T	p.Asn338=	p.N338=	ENSMUST00000016034	2023-07-09	163	0	163	Amdhd1,synonymous_variant,p.Asn338=,ENSMUST00000016034,NM_027908.1;	A	ENSMUSG00000015890	ENSMUST00000016034	Transcript	synonymous_variant	1077/2421	1014/1281	338/426	N	aaC/aaT	rs37207219	NA	-1	Amdhd1	MGI		protein_coding	YES	CCDS48671.1	ENSMUSP00000016034	Q9DBA8		UPI0000021437	NM_027908.1		CDD:cd01296,PANTHER:PTHR42752,Gene3D:3.20.20.140,TIGRFAM:TIGR01224,Gene3D:2.30.40.10,Pfam:PF01979,Superfamily:SSF51556,Superfamily:SSF51338
134	Amdhd1	KPC-Luc-4580	10	93527265	93527265	Silent	SNP	C	C	T	rs36661236	C	C	c.960G>A	p.Arg320=	p.R320=	ENSMUST00000016034	2023-07-09	149	0	149	Amdhd1,synonymous_variant,p.Arg320=,ENSMUST00000016034,NM_027908.1;	T	ENSMUSG00000015890	ENSMUST00000016034	Transcript	synonymous_variant	1023/2421	960/1281	320/426	R	agG/agA	rs36661236	NA	-1	Amdhd1	MGI		protein_coding	YES	CCDS48671.1	ENSMUSP00000016034	Q9DBA8		UPI0000021437	NM_027908.1		CDD:cd01296,PANTHER:PTHR42752,Gene3D:3.20.20.140,TIGRFAM:TIGR01224,Gene3D:2.30.40.10,Pfam:PF01979,Superfamily:SSF51556,Superfamily:SSF51338
135	Amdhd1	KPC-Luc-4580	10	93531691	93531691	Silent	SNP	T	T	C	rs29340220	T	T	c.600A>G	p.Ala200=	p.A200=	ENSMUST00000016034	2023-05-09	131	0	131	Amdhd1,synonymous_variant,p.Ala200=,ENSMUST00000016034,NM_027908.1;	C	ENSMUSG00000015890	ENSMUST00000016034	Transcript	synonymous_variant	663/2421	600/1281	200/426	A	gcA/gcG	rs29340220	NA	-1	Amdhd1	MGI		protein_coding	YES	CCDS48671.1	ENSMUSP00000016034	Q9DBA8		UPI0000021437	NM_027908.1		CDD:cd01296,PANTHER:PTHR42752,Gene3D:3.20.20.140,TIGRFAM:TIGR01224,Gene3D:2.30.40.10,Pfam:PF01979,Superfamily:SSF51556,Superfamily:SSF51338
136	Amdhd1	KPC-Luc-4580	10	93534405	93534405	Silent	SNP	T	T	C	rs29373633	T	T	c.570A>G	p.Gly190=	p.G190=	ENSMUST00000016034	2023-04-09	135	0	135	Amdhd1,synonymous_variant,p.Gly190=,ENSMUST00000016034,NM_027908.1;,regulatory_region_variant,,ENSMUSR00000032193,;	C	ENSMUSG00000015890	ENSMUST00000016034	Transcript	synonymous_variant	633/2421	570/1281	190/426	G	ggA/ggG	rs29373633	NA	-1	Amdhd1	MGI		protein_coding	YES	CCDS48671.1	ENSMUSP00000016034	Q9DBA8		UPI0000021437	NM_027908.1		CDD:cd01296,PANTHER:PTHR42752,Gene3D:3.20.20.140,TIGRFAM:TIGR01224,Gene3D:2.30.40.10,Pfam:PF01979,Superfamily:SSF51556,Superfamily:SSF51338
137	Amdhd1	KPC-Luc-4580	10	93534420	93534420	Silent	SNP	T	T	A	rs13459893	T	T	c.555A>T	p.Ser185=	p.S185=	ENSMUST00000016034	2023-04-09	151	0	151	Amdhd1,synonymous_variant,p.Ser185=,ENSMUST00000016034,NM_027908.1;,regulatory_region_variant,,ENSMUSR00000032193,;	A	ENSMUSG00000015890	ENSMUST00000016034	Transcript	synonymous_variant	618/2421	555/1281	185/426	S	tcA/tcT	rs13459893	NA	-1	Amdhd1	MGI		protein_coding	YES	CCDS48671.1	ENSMUSP00000016034	Q9DBA8		UPI0000021437	NM_027908.1		CDD:cd01296,PANTHER:PTHR42752,Gene3D:3.20.20.140,TIGRFAM:TIGR01224,Gene3D:2.30.40.10,Pfam:PF01979,Superfamily:SSF51556,Superfamily:SSF51338
138	Amdhd1	KPC-Luc-4580	10	93539965	93539965	Silent	SNP	C	C	A	rs29320670	C	C	c.6G>T	p.Thr2=	p.T2=	ENSMUST00000016034	2023-01-09	165	0	165	Amdhd1,synonymous_variant,p.Thr2=,ENSMUST00000016034,NM_027908.1;Ccdc38,upstream_gene_variant,,ENSMUST00000092215,NM_175488.6;,regulatory_region_variant,,ENSMUSR00000032198,;,regulatory_region_variant,,ENSMUSR00000506835,;	A	ENSMUSG00000015890	ENSMUST00000016034	Transcript	synonymous_variant	69/2421	6/1281	2/426	T	acG/acT	rs29320670	NA	-1	Amdhd1	MGI		protein_coding	YES	CCDS48671.1	ENSMUSP00000016034	Q9DBA8		UPI0000021437	NM_027908.1
139	Amdhd1	KPC-Luc-A	10	93527211	93527211	Silent	SNP	G	G	A	rs37207219	G	G	c.1014C>T	p.Asn338=	p.N338=	ENSMUST00000016034	2023-07-09	181	0	181	Amdhd1,synonymous_variant,p.Asn338=,ENSMUST00000016034,NM_027908.1;	A	ENSMUSG00000015890	ENSMUST00000016034	Transcript	synonymous_variant	1077/2421	1014/1281	338/426	N	aaC/aaT	rs37207219	NA	-1	Amdhd1	MGI		protein_coding	YES	CCDS48671.1	ENSMUSP00000016034	Q9DBA8		UPI0000021437	NM_027908.1		CDD:cd01296,PANTHER:PTHR42752,Gene3D:3.20.20.140,TIGRFAM:TIGR01224,Gene3D:2.30.40.10,Pfam:PF01979,Superfamily:SSF51556,Superfamily:SSF51338
140	Amdhd1	KPC-Luc-A	10	93527265	93527265	Silent	SNP	C	C	T	rs36661236	C	C	c.960G>A	p.Arg320=	p.R320=	ENSMUST00000016034	2023-07-09	168	0	168	Amdhd1,synonymous_variant,p.Arg320=,ENSMUST00000016034,NM_027908.1;	T	ENSMUSG00000015890	ENSMUST00000016034	Transcript	synonymous_variant	1023/2421	960/1281	320/426	R	agG/agA	rs36661236	NA	-1	Amdhd1	MGI		protein_coding	YES	CCDS48671.1	ENSMUSP00000016034	Q9DBA8		UPI0000021437	NM_027908.1		CDD:cd01296,PANTHER:PTHR42752,Gene3D:3.20.20.140,TIGRFAM:TIGR01224,Gene3D:2.30.40.10,Pfam:PF01979,Superfamily:SSF51556,Superfamily:SSF51338
141	Amdhd1	KPC-Luc-A	10	93531691	93531691	Silent	SNP	T	T	C	rs29340220	T	T	c.600A>G	p.Ala200=	p.A200=	ENSMUST00000016034	2023-05-09	127	0	127	Amdhd1,synonymous_variant,p.Ala200=,ENSMUST00000016034,NM_027908.1;	C	ENSMUSG00000015890	ENSMUST00000016034	Transcript	synonymous_variant	663/2421	600/1281	200/426	A	gcA/gcG	rs29340220	NA	-1	Amdhd1	MGI		protein_coding	YES	CCDS48671.1	ENSMUSP00000016034	Q9DBA8		UPI0000021437	NM_027908.1		CDD:cd01296,PANTHER:PTHR42752,Gene3D:3.20.20.140,TIGRFAM:TIGR01224,Gene3D:2.30.40.10,Pfam:PF01979,Superfamily:SSF51556,Superfamily:SSF51338
142	Amdhd1	KPC-Luc-A	10	93534405	93534405	Silent	SNP	T	T	C	rs29373633	T	T	c.570A>G	p.Gly190=	p.G190=	ENSMUST00000016034	2023-04-09	159	0	159	Amdhd1,synonymous_variant,p.Gly190=,ENSMUST00000016034,NM_027908.1;,regulatory_region_variant,,ENSMUSR00000032193,;	C	ENSMUSG00000015890	ENSMUST00000016034	Transcript	synonymous_variant	633/2421	570/1281	190/426	G	ggA/ggG	rs29373633	NA	-1	Amdhd1	MGI		protein_coding	YES	CCDS48671.1	ENSMUSP00000016034	Q9DBA8		UPI0000021437	NM_027908.1		CDD:cd01296,PANTHER:PTHR42752,Gene3D:3.20.20.140,TIGRFAM:TIGR01224,Gene3D:2.30.40.10,Pfam:PF01979,Superfamily:SSF51556,Superfamily:SSF51338
143	Amdhd1	KPC-Luc-A	10	93534420	93534420	Silent	SNP	T	T	A	rs13459893	T	T	c.555A>T	p.Ser185=	p.S185=	ENSMUST00000016034	2023-04-09	176	0	176	Amdhd1,synonymous_variant,p.Ser185=,ENSMUST00000016034,NM_027908.1;,regulatory_region_variant,,ENSMUSR00000032193,;	A	ENSMUSG00000015890	ENSMUST00000016034	Transcript	synonymous_variant	618/2421	555/1281	185/426	S	tcA/tcT	rs13459893	NA	-1	Amdhd1	MGI		protein_coding	YES	CCDS48671.1	ENSMUSP00000016034	Q9DBA8		UPI0000021437	NM_027908.1		CDD:cd01296,PANTHER:PTHR42752,Gene3D:3.20.20.140,TIGRFAM:TIGR01224,Gene3D:2.30.40.10,Pfam:PF01979,Superfamily:SSF51556,Superfamily:SSF51338
144	Amdhd1	KPC-Luc-A	10	93539965	93539965	Silent	SNP	C	C	A	rs29320670	C	C	c.6G>T	p.Thr2=	p.T2=	ENSMUST00000016034	2023-01-09	178	0	178	Amdhd1,synonymous_variant,p.Thr2=,ENSMUST00000016034,NM_027908.1;Ccdc38,upstream_gene_variant,,ENSMUST00000092215,NM_175488.6;,regulatory_region_variant,,ENSMUSR00000032198,;,regulatory_region_variant,,ENSMUSR00000506835,;	A	ENSMUSG00000015890	ENSMUST00000016034	Transcript	synonymous_variant	69/2421	6/1281	2/426	T	acG/acT	rs29320670	NA	-1	Amdhd1	MGI		protein_coding	YES	CCDS48671.1	ENSMUSP00000016034	Q9DBA8		UPI0000021437	NM_027908.1
145	Ampd1	PANC02-Luc	3	103091663	103091663	Missense_Mutation	SNP	A	A	G	novel	A	A	c.1133A>G	p.Asn378Ser	p.N378S	ENSMUST00000090715	2023-09-16	243	97	146	Ampd1,missense_variant,p.Asn378Ser,ENSMUST00000155034,;Ampd1,missense_variant,p.Asn378Ser,ENSMUST00000090715,NM_001033303.2;Ampd1,downstream_gene_variant,,ENSMUST00000176440,;Ampd1,upstream_gene_variant,,ENSMUST00000177250,;Ampd1,upstream_gene_variant,,ENSMUST00000199407,;,regulatory_region_variant,,ENSMUSR00000650733,;	G	ENSMUSG00000070385	ENSMUST00000090715	Transcript	missense_variant	1215/2342	1133/2238	378/745	N/S	aAt/aGt		NA	1	Ampd1	MGI		protein_coding	YES	CCDS38571.1	ENSMUSP00000088217	Q3V1D3		UPI000060475C	NM_001033303.2	deleterious(0)	CDD:cd01319,PANTHER:PTHR11359,PANTHER:PTHR11359:SF1,Pfam:PF00962,TIGRFAM:TIGR01429,Gene3D:3.20.20.140,Gene3D:2.30.30.800,PIRSF:PIRSF001251,Superfamily:SSF51556
146	Angpt1	PANC02-Luc	15	42476385	42476385	Missense_Mutation	SNP	G	G	C	novel	G	G	c.929C>G	p.Pro310Arg	p.P310R	ENSMUST00000022921	2023-05-09	226	208	18	Angpt1,missense_variant,p.Pro310Arg,ENSMUST00000022921,NM_001286062.1,NM_009640.4;	C	ENSMUSG00000022309	ENSMUST00000022921	Transcript	missense_variant	1445/4260	929/1497	310/498	P/R	cCc/cGc		NA	-1	Angpt1	MGI		protein_coding	YES	CCDS27450.1	ENSMUSP00000022921	O08538		UPI0000021E83	NM_001286062.1,NM_009640.4	deleterious(0.01)	Gene3D:3.90.215.10,Pfam:PF00147,PROSITE_profiles:PS51406,PANTHER:PTHR19143,PANTHER:PTHR19143:SF156,SMART:SM00186,Superfamily:SSF56496,CDD:cd00087
147	Angpt1	KPC-Luc-4580	15	42438342	42438342	Silent	SNP	G	G	A	rs32017823	G	G	c.1269C>T	p.Ala423=	p.A423=	ENSMUST00000022921	2023-08-09	262	163	99	Angpt1,synonymous_variant,p.Ala423=,ENSMUST00000022921,NM_001286062.1,NM_009640.4;,regulatory_region_variant,,ENSMUSR00000098534,;	A	ENSMUSG00000022309	ENSMUST00000022921	Transcript	synonymous_variant	1785/4260	1269/1497	423/498	A	gcC/gcT	rs32017823	NA	-1	Angpt1	MGI		protein_coding	YES	CCDS27450.1	ENSMUSP00000022921	O08538		UPI0000021E83	NM_001286062.1,NM_009640.4		Gene3D:4.10.530.10,Pfam:PF00147,PROSITE_profiles:PS51406,PANTHER:PTHR19143,PANTHER:PTHR19143:SF156,SMART:SM00186,Superfamily:SSF56496,CDD:cd00087
148	Angpt1	KPC-Luc-4580	15	42459801	42459801	Silent	SNP	A	A	G	rs32502674	A	A	c.1071T>C	p.Leu357=	p.L357=	ENSMUST00000022921	2023-07-09	162	108	54	Angpt1,synonymous_variant,p.Leu357=,ENSMUST00000022921,NM_001286062.1,NM_009640.4;	G	ENSMUSG00000022309	ENSMUST00000022921	Transcript	synonymous_variant	1587/4260	1071/1497	357/498	L	ctT/ctC	rs32502674	NA	-1	Angpt1	MGI		protein_coding	YES	CCDS27450.1	ENSMUSP00000022921	O08538		UPI0000021E83	NM_001286062.1,NM_009640.4		Gene3D:3.90.215.10,Pfam:PF00147,PROSITE_profiles:PS51406,PANTHER:PTHR19143,PANTHER:PTHR19143:SF156,SMART:SM00186,Superfamily:SSF56496,CDD:cd00087
149	Angpt1	KPC-Luc-4580	15	42496251	42496251	Missense_Mutation	SNP	T	T	C	rs32511504	T	T	c.784A>G	p.Ile262Val	p.I262V	ENSMUST00000022921	2023-04-09	134	86	48	Angpt1,missense_variant,p.Ile262Val,ENSMUST00000022921,NM_001286062.1,NM_009640.4;	C	ENSMUSG00000022309	ENSMUST00000022921	Transcript	missense_variant	1300/4260	784/1497	262/498	I/V	Atc/Gtc	rs32511504	NA	-1	Angpt1	MGI		protein_coding	YES	CCDS27450.1	ENSMUSP00000022921	O08538		UPI0000021E83	NM_001286062.1,NM_009640.4	tolerated(1)	PANTHER:PTHR19143,PANTHER:PTHR19143:SF156
150	Angpt1	KPC-Luc-A	15	42438342	42438342	Silent	SNP	G	G	A	rs32017823	G	G	c.1269C>T	p.Ala423=	p.A423=	ENSMUST00000022921	2023-08-09	335	158	177	Angpt1,synonymous_variant,p.Ala423=,ENSMUST00000022921,NM_001286062.1,NM_009640.4;,regulatory_region_variant,,ENSMUSR00000098534,;	A	ENSMUSG00000022309	ENSMUST00000022921	Transcript	synonymous_variant	1785/4260	1269/1497	423/498	A	gcC/gcT	rs32017823	NA	-1	Angpt1	MGI		protein_coding	YES	CCDS27450.1	ENSMUSP00000022921	O08538		UPI0000021E83	NM_001286062.1,NM_009640.4		Gene3D:4.10.530.10,Pfam:PF00147,PROSITE_profiles:PS51406,PANTHER:PTHR19143,PANTHER:PTHR19143:SF156,SMART:SM00186,Superfamily:SSF56496,CDD:cd00087
151	Angpt1	KPC-Luc-A	15	42459801	42459801	Silent	SNP	A	A	G	rs32502674	A	A	c.1071T>C	p.Leu357=	p.L357=	ENSMUST00000022921	2023-07-09	232	113	119	Angpt1,synonymous_variant,p.Leu357=,ENSMUST00000022921,NM_001286062.1,NM_009640.4;	G	ENSMUSG00000022309	ENSMUST00000022921	Transcript	synonymous_variant	1587/4260	1071/1497	357/498	L	ctT/ctC	rs32502674	NA	-1	Angpt1	MGI		protein_coding	YES	CCDS27450.1	ENSMUSP00000022921	O08538		UPI0000021E83	NM_001286062.1,NM_009640.4		Gene3D:3.90.215.10,Pfam:PF00147,PROSITE_profiles:PS51406,PANTHER:PTHR19143,PANTHER:PTHR19143:SF156,SMART:SM00186,Superfamily:SSF56496,CDD:cd00087
152	Angpt1	KPC-Luc-A	15	42496251	42496251	Missense_Mutation	SNP	T	T	C	rs32511504	T	T	c.784A>G	p.Ile262Val	p.I262V	ENSMUST00000022921	2023-04-09	225	121	104	Angpt1,missense_variant,p.Ile262Val,ENSMUST00000022921,NM_001286062.1,NM_009640.4;	C	ENSMUSG00000022309	ENSMUST00000022921	Transcript	missense_variant	1300/4260	784/1497	262/498	I/V	Atc/Gtc	rs32511504	NA	-1	Angpt1	MGI		protein_coding	YES	CCDS27450.1	ENSMUSP00000022921	O08538		UPI0000021E83	NM_001286062.1,NM_009640.4	tolerated(1)	PANTHER:PTHR19143,PANTHER:PTHR19143:SF156
153	Anln	PANC02-Luc	9	22337933	22337933	Missense_Mutation	SNP	T	T	G	novel	T	T	c.3068A>C	p.Lys1023Thr	p.K1023T	ENSMUST00000040912	22/24	172	122	50	Anln,missense_variant,p.Lys1023Thr,ENSMUST00000040912,NM_028390.3;Anln,missense_variant,p.Lys166Thr,ENSMUST00000215006,;Anln,splice_region_variant,,ENSMUST00000217010,;	G	ENSMUSG00000036777	ENSMUST00000040912	Transcript	missense_variant,splice_region_variant	3269/4605	3068/3366	1023/1121	K/T	aAg/aCg		NA	-1	Anln	MGI		protein_coding	YES	CCDS22927.1	ENSMUSP00000045873	Q8K298		UPI00001F710E	NM_028390.3	deleterious(0)	Gene3D:2.30.29.30,Pfam:PF00169,PROSITE_profiles:PS50003,PANTHER:PTHR21538,PANTHER:PTHR21538:SF25,SMART:SM00233,Superfamily:SSF50729,CDD:cd01263
154	Anln	KPC-Luc-4580	9	22367785	22367785	Intron	SNP	A	A	G	rs254758254	A	A	c.1507+601T>C			ENSMUST00000040912		239	0	239	Anln,intron_variant,,ENSMUST00000040912,NM_028390.3;Gm48646,downstream_gene_variant,,ENSMUST00000214468,;Anln,downstream_gene_variant,,ENSMUST00000215486,;,regulatory_region_variant,,ENSMUSR00000270233,;	G	ENSMUSG00000036777	ENSMUST00000040912	Transcript	intron_variant						rs254758254	NA	-1	Anln	MGI		protein_coding	YES	CCDS22927.1	ENSMUSP00000045873	Q8K298		UPI00001F710E	NM_028390.3
155	Anln	KPC-Luc-4580	9	22389003	22389003	5'UTR	SNP	C	C	G	rs220745363	C	C	c.-16G>C			ENSMUST00000040912	2023-01-24	193	0	193	Anln,5_prime_UTR_variant,,ENSMUST00000040912,NM_028390.3;,regulatory_region_variant,,ENSMUSR00000270237,;	G	ENSMUSG00000036777	ENSMUST00000040912	Transcript	5_prime_UTR_variant	186/4605					rs220745363	NA	-1	Anln	MGI		protein_coding	YES	CCDS22927.1	ENSMUSP00000045873	Q8K298		UPI00001F710E	NM_028390.3
156	Anp32b	KPC-Luc-A	4	46472145	46472145	Missense_Mutation	SNP	A	A	C	rs240874163	A	A	c.810A>C	p.Glu270Asp	p.E270D	ENSMUST00000102926	2023-07-07	152	135	17	Anp32b,missense_variant,p.Glu270Asp,ENSMUST00000102926,NM_130889.3;	C	ENSMUSG00000028333	ENSMUST00000102926	Transcript	missense_variant	1204/1716	810/819	270/272	E/D	gaA/gaC	rs240874163	NA	1	Anp32b	MGI		protein_coding	YES	CCDS18151.1	ENSMUSP00000099990	Q9EST5		UPI0000027892	NM_130889.3	deleterious_low_confidence(0.04)	PANTHER:PTHR11375,PANTHER:PTHR11375:SF19,MobiDB_lite:mobidb-lite,MobiDB_lite:mobidb-lite
157	Anxa1	KPC-Luc-A	19	20375340	20375340	Missense_Mutation	SNP	C	C	T	rs46142402	C	C	c.869G>A	p.Gly290Glu	p.G290E	ENSMUST00000025561	2023-12-13	203	0	203	Anxa1,missense_variant,p.Gly290Glu,ENSMUST00000025561,NM_010730.2;Anxa1,missense_variant,p.Gly290Glu,ENSMUST00000235280,;1500015L24Rik,intron_variant,,ENSMUST00000235137,;1500015L24Rik,intron_variant,,ENSMUST00000235141,;1500015L24Rik,intron_variant,,ENSMUST00000235940,;1500015L24Rik,intron_variant,,ENSMUST00000236064,;1500015L24Rik,intron_variant,,ENSMUST00000236291,;Anxa1,downstream_gene_varian…	T	ENSMUSG00000024659	ENSMUST00000025561	Transcript	missense_variant	1216/1674	869/1041	290/346	G/E	gGa/gAa	rs46142402	NA	-1	Anxa1	MGI		protein_coding	YES	CCDS29692.1	ENSMUSP00000025561	P10107	Q4FJV4	UPI000000183E	NM_010730.2	deleterious(0)	Gene3D:1.10.220.10,Pfam:PF00191,Prints:PR00196,PROSITE_patterns:PS00223,PROSITE_profiles:PS51897,PANTHER:PTHR10502,PANTHER:PTHR10502:SF17,SMART:SM00335,Superfamily:SSF47874
158	Anxa1	KPC-Luc-A	19	20382081	20382081	Silent	SNP	T	T	C	rs13472917	T	T	c.444A>G	p.Gln148=	p.Q148=	ENSMUST00000025561	2023-06-13	185	0	185	Anxa1,synonymous_variant,p.Gln148=,ENSMUST00000025561,NM_010730.2;Anxa1,synonymous_variant,p.Gln148=,ENSMUST00000235280,;1500015L24Rik,intron_variant,,ENSMUST00000235137,;1500015L24Rik,intron_variant,,ENSMUST00000235141,;1500015L24Rik,intron_variant,,ENSMUST00000235940,;1500015L24Rik,intron_variant,,ENSMUST00000236064,;1500015L24Rik,intron_variant,,ENSMUST00000236291,;Anxa1,non_coding_transcript_…	C	ENSMUSG00000024659	ENSMUST00000025561	Transcript	synonymous_variant	791/1674	444/1041	148/346	Q	caA/caG	rs13472917	NA	-1	Anxa1	MGI		protein_coding	YES	CCDS29692.1	ENSMUSP00000025561	P10107	Q4FJV4	UPI000000183E	NM_010730.2		Gene3D:1.10.220.10,Pfam:PF00191,PROSITE_patterns:PS00223,PROSITE_profiles:PS51897,PANTHER:PTHR10502,PANTHER:PTHR10502:SF17,SMART:SM00335,Superfamily:SSF47874
159	Ap2s1	KPC-Luc-A	7	16747350	16747350	Silent	SNP	C	C	T	rs13468345	C	C	c.243C>T	p.Leu81=	p.L81=	ENSMUST00000086112	2023-03-05	167	92	75	Ap2s1,synonymous_variant,p.Leu81=,ENSMUST00000086112,NM_198613.2;Ap2s1,synonymous_variant,p.Leu31=,ENSMUST00000205607,;Ap2s1,non_coding_transcript_exon_variant,,ENSMUST00000205673,;Ap2s1,3_prime_UTR_variant,,ENSMUST00000205590,;Ap2s1,non_coding_transcript_exon_variant,,ENSMUST00000141496,;	T	ENSMUSG00000008036	ENSMUST00000086112	Transcript	synonymous_variant	369/836	243/429	81/142	L	ctC/ctT	rs13468345	NA	1	Ap2s1	MGI		protein_coding	YES	CCDS52042.1	ENSMUSP00000083281	P62743	Q3UJ76	UPI0000000C79	NM_198613.2		CDD:cd14833,PANTHER:PTHR11753,PANTHER:PTHR11753:SF6,Gene3D:3.30.450.60,Pfam:PF01217,PIRSF:PIRSF015588,Superfamily:SSF64356
160	Aph1b	PANC02-Luc	9	66798414	66798414	5'Flank	SNP	G	G	A	novel	G	G				ENSMUST00000034934		306	149	157	Aph1b,upstream_gene_variant,,ENSMUST00000034934,NM_177583.4;Aph1b,upstream_gene_variant,,ENSMUST00000113730,;BC050972,downstream_gene_variant,,ENSMUST00000168475,;BC050972,downstream_gene_variant,,ENSMUST00000169153,;BC050972,downstream_gene_variant,,ENSMUST00000169420,;Gm10647,non_coding_transcript_exon_variant,,ENSMUST00000098612,;Gm10647,non_coding_transcript_exon_variant,,ENSMUST00000238461,;…	A	ENSMUSG00000032375	ENSMUST00000034934	Transcript	upstream_gene_variant							2924	-1	Aph1b	MGI		protein_coding	YES	CCDS23307.1	ENSMUSP00000034934	Q8C7N7		UPI00000E99BB	NM_177583.4
161	Aph1b	KPC-Luc-4580	9	66779294	66779294	Silent	SNP	G	G	A	rs583638906	G	G	c.693C>T	p.Ala231=	p.A231=	ENSMUST00000034934	2023-06-06	2	0	2	Aph1b,synonymous_variant,p.Ala231=,ENSMUST00000034934,NM_177583.4;Aph1b,synonymous_variant,p.Ala190=,ENSMUST00000113730,;Aph1b,3_prime_UTR_variant,,ENSMUST00000168309,;	A	ENSMUSG00000032375	ENSMUST00000034934	Transcript	synonymous_variant	818/4910	693/774	231/257	A	gcC/gcT	rs583638906	NA	-1	Aph1b	MGI		protein_coding	YES	CCDS23307.1	ENSMUSP00000034934	Q8C7N7		UPI00000E99BB	NM_177583.4		Pfam:PF06105,PANTHER:PTHR12889,PANTHER:PTHR12889:SF1,Transmembrane_helices:TMhelix
162	Aph1b	KPC-Luc-4580	9	66784561	66784561	Missense_Mutation	SNP	G	G	A	rs580342099	G	G	c.563C>T	p.Thr188Ile	p.T188I	ENSMUST00000034934	2023-05-06	51	0	51	Aph1b,missense_variant,p.Thr188Ile,ENSMUST00000034934,NM_177583.4;Aph1b,missense_variant,p.Thr147Ile,ENSMUST00000113730,;Aph1b,3_prime_UTR_variant,,ENSMUST00000168309,;,regulatory_region_variant,,ENSMUSR00000466105,;,regulatory_region_variant,,ENSMUSR00000750747,;	A	ENSMUSG00000032375	ENSMUST00000034934	Transcript	missense_variant	688/4910	563/774	188/257	T/I	aCc/aTc	rs580342099	NA	-1	Aph1b	MGI		protein_coding	YES	CCDS23307.1	ENSMUSP00000034934	Q8C7N7		UPI00000E99BB	NM_177583.4	tolerated(0.46)	Pfam:PF06105,PANTHER:PTHR12889,PANTHER:PTHR12889:SF1,Transmembrane_helices:TMhelix,Low_complexity_(Seg):seg
163	Aph1b	KPC-Luc-4580	9	66788330	66788330	Intron	SNP	C	C	T	rs37861629	C	C	c.478+1316G>A			ENSMUST00000034934		77	0	77	Aph1b,intron_variant,,ENSMUST00000034934,NM_177583.4;Aph1b,intron_variant,,ENSMUST00000113730,;Aph1b,synonymous_variant,p.Ala200=,ENSMUST00000168309,;,regulatory_region_variant,,ENSMUSR00000466106,;	T	ENSMUSG00000032375	ENSMUST00000034934	Transcript	intron_variant						rs37861629	NA	-1	Aph1b	MGI		protein_coding	YES	CCDS23307.1	ENSMUSP00000034934	Q8C7N7		UPI00000E99BB	NM_177583.4
164	Aph1b	KPC-Luc-4580	9	66788416	66788416	Intron	SNP	C	C	A	rs37481290	C	C	c.478+1230G>T			ENSMUST00000034934		110	0	110	Aph1b,intron_variant,,ENSMUST00000034934,NM_177583.4;Aph1b,intron_variant,,ENSMUST00000113730,;Aph1b,missense_variant,p.Val172Phe,ENSMUST00000168309,;	A	ENSMUSG00000032375	ENSMUST00000034934	Transcript	intron_variant						rs37481290	NA	-1	Aph1b	MGI		protein_coding	YES	CCDS23307.1	ENSMUSP00000034934	Q8C7N7		UPI00000E99BB	NM_177583.4
165	Aph1b	KPC-Luc-4580	9	66795278	66795278	Silent	SNP	A	A	G	rs239415499	A	A	c.88T>C	p.Leu30=	p.L30=	ENSMUST00000034934	2023-01-06	152	0	152	Aph1b,synonymous_variant,p.Leu30=,ENSMUST00000034934,NM_177583.4;Aph1b,synonymous_variant,p.Leu30=,ENSMUST00000113730,;BC050972,downstream_gene_variant,,ENSMUST00000168475,;BC050972,downstream_gene_variant,,ENSMUST00000169153,;BC050972,downstream_gene_variant,,ENSMUST00000169420,;Gm10647,upstream_gene_variant,,ENSMUST00000098612,;Gm10647,upstream_gene_variant,,ENSMUST00000238461,;Aph1b,synonymous…	G	ENSMUSG00000032375	ENSMUST00000034934	Transcript	synonymous_variant	213/4910	88/774	30/257	L	Ttg/Ctg	rs239415499	NA	-1	Aph1b	MGI		protein_coding	YES	CCDS23307.1	ENSMUSP00000034934	Q8C7N7		UPI00000E99BB	NM_177583.4		Pfam:PF06105,PANTHER:PTHR12889,PANTHER:PTHR12889:SF1
166	Aph1b	KPC-Luc-4580	9	66798263	66798263	5'Flank	SNP	T	T	C	rs259626768	T	T				ENSMUST00000034934		210	0	210	Aph1b,upstream_gene_variant,,ENSMUST00000034934,NM_177583.4;Aph1b,upstream_gene_variant,,ENSMUST00000113730,;BC050972,downstream_gene_variant,,ENSMUST00000168475,;BC050972,downstream_gene_variant,,ENSMUST00000169153,;BC050972,downstream_gene_variant,,ENSMUST00000169420,;Gm10647,non_coding_transcript_exon_variant,,ENSMUST00000098612,;Gm10647,non_coding_transcript_exon_variant,,ENSMUST00000238461,;…	C	ENSMUSG00000032375	ENSMUST00000034934	Transcript	upstream_gene_variant						rs259626768	2773	-1	Aph1b	MGI		protein_coding	YES	CCDS23307.1	ENSMUSP00000034934	Q8C7N7		UPI00000E99BB	NM_177583.4
167	Aph1b	KPC-Luc-4580	9	66798388	66798389	5'Flank	INS	-	-	C	novel	-	-				ENSMUST00000034934		269	1	268	Aph1b,upstream_gene_variant,,ENSMUST00000034934,NM_177583.4;Aph1b,upstream_gene_variant,,ENSMUST00000113730,;BC050972,downstream_gene_variant,,ENSMUST00000168475,;BC050972,downstream_gene_variant,,ENSMUST00000169153,;BC050972,downstream_gene_variant,,ENSMUST00000169420,;Gm10647,non_coding_transcript_exon_variant,,ENSMUST00000098612,;Gm10647,non_coding_transcript_exon_variant,,ENSMUST00000238461,;…	C	ENSMUSG00000032375	ENSMUST00000034934	Transcript	upstream_gene_variant							2898	-1	Aph1b	MGI		protein_coding	YES	CCDS23307.1	ENSMUSP00000034934	Q8C7N7		UPI00000E99BB	NM_177583.4
168	Aph1b	KPC-Luc-4580	9	66798389	66798390	5'Flank	INS	-	-	TGC	rs1134939863	-	-				ENSMUST00000034934		269	1	268	Aph1b,upstream_gene_variant,,ENSMUST00000034934,NM_177583.4;Aph1b,upstream_gene_variant,,ENSMUST00000113730,;BC050972,downstream_gene_variant,,ENSMUST00000168475,;BC050972,downstream_gene_variant,,ENSMUST00000169153,;BC050972,downstream_gene_variant,,ENSMUST00000169420,;Gm10647,non_coding_transcript_exon_variant,,ENSMUST00000098612,;Gm10647,non_coding_transcript_exon_variant,,ENSMUST00000238461,;…	TGC	ENSMUSG00000032375	ENSMUST00000034934	Transcript	upstream_gene_variant						rs1134939863	2899	-1	Aph1b	MGI		protein_coding	YES	CCDS23307.1	ENSMUSP00000034934	Q8C7N7		UPI00000E99BB	NM_177583.4
169	Aph1b	KPC-Luc-4580	9	66798521	66798521	5'Flank	SNP	A	A	T	rs36896292	A	A				ENSMUST00000034934		155	0	155	Aph1b,upstream_gene_variant,,ENSMUST00000034934,NM_177583.4;Aph1b,upstream_gene_variant,,ENSMUST00000113730,;BC050972,downstream_gene_variant,,ENSMUST00000168475,;BC050972,downstream_gene_variant,,ENSMUST00000169153,;BC050972,downstream_gene_variant,,ENSMUST00000169420,;Gm10647,non_coding_transcript_exon_variant,,ENSMUST00000098612,;Gm10647,non_coding_transcript_exon_variant,,ENSMUST00000238461,;…	T	ENSMUSG00000032375	ENSMUST00000034934	Transcript	upstream_gene_variant						rs36896292	3031	-1	Aph1b	MGI		protein_coding	YES	CCDS23307.1	ENSMUSP00000034934	Q8C7N7		UPI00000E99BB	NM_177583.4
170	Aph1b	KPC-Luc-A	9	66789665	66789665	Silent	SNP	A	A	T	rs30083469	A	A	c.459T>A	p.Pro153=	p.P153=	ENSMUST00000034934	2023-04-06	181	1	180	Aph1b,synonymous_variant,p.Pro153=,ENSMUST00000034934,NM_177583.4;Aph1b,intron_variant,,ENSMUST00000113730,;Aph1b,synonymous_variant,p.Pro153=,ENSMUST00000168309,;	T	ENSMUSG00000032375	ENSMUST00000034934	Transcript	synonymous_variant	584/4910	459/774	153/257	P	ccT/ccA	rs30083469	NA	-1	Aph1b	MGI		protein_coding	YES	CCDS23307.1	ENSMUSP00000034934	Q8C7N7		UPI00000E99BB	NM_177583.4		Pfam:PF06105,PANTHER:PTHR12889,PANTHER:PTHR12889:SF1
171	Aph1b	KPC-Luc-A	9	66791311	66791318	Intron	DEL	CCTCCTTC	CCTCCTTC	-	rs241967707	CCTCCTTC	CCTCCTTC	c.285-650_285-643del			ENSMUST00000034934		197	0	197	Aph1b,intron_variant,,ENSMUST00000034934,NM_177583.4;Aph1b,intron_variant,,ENSMUST00000113730,;Aph1b,intron_variant,,ENSMUST00000168309,;	-	ENSMUSG00000032375	ENSMUST00000034934	Transcript	intron_variant						rs241967707	NA	-1	Aph1b	MGI		protein_coding	YES	CCDS23307.1	ENSMUSP00000034934	Q8C7N7		UPI00000E99BB	NM_177583.4
172	Aph1b	KPC-Luc-A	9	66794174	66794174	Silent	SNP	A	A	T	rs29887942	A	A	c.180T>A	p.Thr60=	p.T60=	ENSMUST00000034934	2023-02-06	218	0	218	Aph1b,synonymous_variant,p.Thr60=,ENSMUST00000034934,NM_177583.4;Aph1b,synonymous_variant,p.Thr60=,ENSMUST00000113730,;BC050972,downstream_gene_variant,,ENSMUST00000168475,;BC050972,downstream_gene_variant,,ENSMUST00000169153,;BC050972,downstream_gene_variant,,ENSMUST00000169420,;Gm10647,upstream_gene_variant,,ENSMUST00000098612,;Gm10647,upstream_gene_variant,,ENSMUST00000238461,;Aph1b,synonymous…	T	ENSMUSG00000032375	ENSMUST00000034934	Transcript	synonymous_variant	305/4910	180/774	60/257	T	acT/acA	rs29887942	NA	-1	Aph1b	MGI		protein_coding	YES	CCDS23307.1	ENSMUSP00000034934	Q8C7N7		UPI00000E99BB	NM_177583.4		Pfam:PF06105,PANTHER:PTHR12889,PANTHER:PTHR12889:SF1
173	Aph1b	KPC-Luc-A	9	66795303	66795303	Silent	SNP	A	A	G	rs33676273	A	A	c.63T>C	p.Tyr21=	p.Y21=	ENSMUST00000034934	2023-01-06	243	0	243	Aph1b,synonymous_variant,p.Tyr21=,ENSMUST00000034934,NM_177583.4;Aph1b,synonymous_variant,p.Tyr21=,ENSMUST00000113730,;BC050972,downstream_gene_variant,,ENSMUST00000168475,;BC050972,downstream_gene_variant,,ENSMUST00000169153,;BC050972,downstream_gene_variant,,ENSMUST00000169420,;Gm10647,upstream_gene_variant,,ENSMUST00000098612,;Gm10647,upstream_gene_variant,,ENSMUST00000238461,;Aph1b,synonymous…	G	ENSMUSG00000032375	ENSMUST00000034934	Transcript	synonymous_variant	188/4910	63/774	21/257	Y	taT/taC	rs33676273	NA	-1	Aph1b	MGI		protein_coding	YES	CCDS23307.1	ENSMUSP00000034934	Q8C7N7		UPI00000E99BB	NM_177583.4		Pfam:PF06105,PANTHER:PTHR12889,PANTHER:PTHR12889:SF1,Transmembrane_helices:TMhelix
174	Aph1b	KPC-Luc-A	9	66798262	66798262	5'Flank	SNP	G	G	A	rs36796671	G	G				ENSMUST00000034934		260	0	260	Aph1b,upstream_gene_variant,,ENSMUST00000034934,NM_177583.4;Aph1b,upstream_gene_variant,,ENSMUST00000113730,;BC050972,downstream_gene_variant,,ENSMUST00000168475,;BC050972,downstream_gene_variant,,ENSMUST00000169153,;BC050972,downstream_gene_variant,,ENSMUST00000169420,;Gm10647,non_coding_transcript_exon_variant,,ENSMUST00000098612,;Gm10647,non_coding_transcript_exon_variant,,ENSMUST00000238461,;…	A	ENSMUSG00000032375	ENSMUST00000034934	Transcript	upstream_gene_variant						rs36796671	2772	-1	Aph1b	MGI		protein_coding	YES	CCDS23307.1	ENSMUSP00000034934	Q8C7N7		UPI00000E99BB	NM_177583.4
175	Aph1b	KPC-Luc-A	9	66798491	66798491	5'Flank	DEL	A	A	-	rs219098270	A	A				ENSMUST00000034934		194	0	194	Aph1b,upstream_gene_variant,,ENSMUST00000034934,NM_177583.4;Aph1b,upstream_gene_variant,,ENSMUST00000113730,;BC050972,downstream_gene_variant,,ENSMUST00000168475,;BC050972,downstream_gene_variant,,ENSMUST00000169153,;BC050972,downstream_gene_variant,,ENSMUST00000169420,;Gm10647,non_coding_transcript_exon_variant,,ENSMUST00000098612,;Gm10647,non_coding_transcript_exon_variant,,ENSMUST00000238461,;…	-	ENSMUSG00000032375	ENSMUST00000034934	Transcript	upstream_gene_variant						rs219098270	3001	-1	Aph1b	MGI		protein_coding	YES	CCDS23307.1	ENSMUSP00000034934	Q8C7N7		UPI00000E99BB	NM_177583.4
176	Apoa1	KPC-Luc-4580	9	46230352	46230352	Missense_Mutation	SNP	C	C	A	rs13462139	C	C	c.745C>A	p.Gln249Lys	p.Q249K	ENSMUST00000034588	2023-04-04	186	0	186	Apoa1,missense_variant,p.Gln249Lys,ENSMUST00000034588,NM_009692.4;Apoc3,downstream_gene_variant,,ENSMUST00000034586,NM_001289833.1,NM_023114.4;Apoc3,downstream_gene_variant,,ENSMUST00000118649,NM_001289756.1;Apoc3,downstream_gene_variant,,ENSMUST00000121916,NM_001289755.1;Apoa1,downstream_gene_variant,,ENSMUST00000132155,;Apoc3,downstream_gene_variant,,ENSMUST00000145672,;Apoc3,downstream_gene_va…	A	ENSMUSG00000032083	ENSMUST00000034588	Transcript	missense_variant	921/1035	745/795	249/264	Q/K	Caa/Aaa	rs13462139	NA	1	Apoa1	MGI		protein_coding	YES	CCDS40610.1	ENSMUSP00000034588	Q00623		UPI0000023994	NM_009692.4	tolerated(0.81)	PANTHER:PTHR18976:SF11,PANTHER:PTHR18976,Pfam:PF01442,Superfamily:SSF58113
177	Apoa1	KPC-Luc-4580	9	46230356	46230356	Missense_Mutation	SNP	T	T	C	rs13462138	T	T	c.749T>C	p.Val250Ala	p.V250A	ENSMUST00000034588	2023-04-04	186	0	186	Apoa1,missense_variant,p.Val250Ala,ENSMUST00000034588,NM_009692.4;Apoc3,downstream_gene_variant,,ENSMUST00000034586,NM_001289833.1,NM_023114.4;Apoc3,downstream_gene_variant,,ENSMUST00000118649,NM_001289756.1;Apoc3,downstream_gene_variant,,ENSMUST00000121916,NM_001289755.1;Apoa1,downstream_gene_variant,,ENSMUST00000132155,;Apoc3,downstream_gene_variant,,ENSMUST00000145672,;Apoc3,downstream_gene_va…	C	ENSMUSG00000032083	ENSMUST00000034588	Transcript	missense_variant	925/1035	749/795	250/264	V/A	gTc/gCc	rs13462138	NA	1	Apoa1	MGI		protein_coding	YES	CCDS40610.1	ENSMUSP00000034588	Q00623		UPI0000023994	NM_009692.4	tolerated(0.22)	PANTHER:PTHR18976:SF11,PANTHER:PTHR18976,Pfam:PF01442,Superfamily:SSF58113
178	Apoa1	KPC-Luc-A	9	46230352	46230352	Missense_Mutation	SNP	C	C	A	rs13462139	C	C	c.745C>A	p.Gln249Lys	p.Q249K	ENSMUST00000034588	2023-04-04	221	143	78	Apoa1,missense_variant,p.Gln249Lys,ENSMUST00000034588,NM_009692.4;Apoc3,downstream_gene_variant,,ENSMUST00000034586,NM_001289833.1,NM_023114.4;Apoc3,downstream_gene_variant,,ENSMUST00000118649,NM_001289756.1;Apoc3,downstream_gene_variant,,ENSMUST00000121916,NM_001289755.1;Apoa1,downstream_gene_variant,,ENSMUST00000132155,;Apoc3,downstream_gene_variant,,ENSMUST00000145672,;Apoc3,downstream_gene_va…	A	ENSMUSG00000032083	ENSMUST00000034588	Transcript	missense_variant	921/1035	745/795	249/264	Q/K	Caa/Aaa	rs13462139	NA	1	Apoa1	MGI		protein_coding	YES	CCDS40610.1	ENSMUSP00000034588	Q00623		UPI0000023994	NM_009692.4	tolerated(0.81)	PANTHER:PTHR18976:SF11,PANTHER:PTHR18976,Pfam:PF01442,Superfamily:SSF58113
179	Apoa2	KPC-Luc-A	1	171226236	171226236	Silent	SNP	T	T	C	rs3022859	T	T	c.279T>C	p.Leu93=	p.L93=	ENSMUST00000111321	2023-04-04	210	1	209	Apoa2,synonymous_variant,p.Leu93=,ENSMUST00000111321,NM_001305585.1,NM_013474.2,NM_001305549.1,NM_001305550.1;Apoa2,synonymous_variant,p.Leu93=,ENSMUST00000005824,;Apoa2,synonymous_variant,p.Leu93=,ENSMUST00000111320,;Apoa2,synonymous_variant,p.Leu93=,ENSMUST00000111319,;Tomm40l,upstream_gene_variant,,ENSMUST00000005817,NM_001037170.2;Fcer1g,downstream_gene_variant,,ENSMUST00000079957,NM_010185.4…	C	ENSMUSG00000005681	ENSMUST00000111321	Transcript	synonymous_variant	375/518	279/309	93/102	L	ctT/ctC	rs3022859	NA	1	Apoa2	MGI		protein_coding	YES	CCDS35773.1	ENSMUSP00000106953	P09813		UPI0000020EE3	NM_001305585.1,NM_013474.2,NM_001305549.1,NM_001305550.1		Pfam:PF04711,PANTHER:PTHR11027,Superfamily:SSF82936
180	Apoa4	PANC02-Luc	9	46242978	46242978	Silent	SNP	G	G	A	novel	G	G	c.876G>A	p.Leu292=	p.L292=	ENSMUST00000034585	2023-03-03	287	272	15	Apoa4,synonymous_variant,p.Leu292=,ENSMUST00000034585,NM_007468.2;Gm10680,non_coding_transcript_exon_variant,,ENSMUST00000156612,;Gm47528,upstream_gene_variant,,ENSMUST00000215445,;,regulatory_region_variant,,ENSMUSR00000273172,;	A	ENSMUSG00000032080	ENSMUST00000034585	Transcript	synonymous_variant	1334/1815	876/1188	292/395	L	ctG/ctA		NA	1	Apoa4	MGI		protein_coding	YES	CCDS23142.1	ENSMUSP00000034585	P06728		UPI0000023991	NM_007468.2		Gene3D:1.20.120.20,Coiled-coils_(Ncoils):Coil,Pfam:PF01442,PANTHER:PTHR18976,PANTHER:PTHR18976:SF1,Superfamily:SSF47162
181	Apoa4	KPC-Luc-A	9	46242873	46242873	Silent	SNP	C	C	T	rs29927855	C	C	c.771C>T	p.Ser257=	p.S257=	ENSMUST00000034585	2023-03-03	315	177	138	Apoa4,synonymous_variant,p.Ser257=,ENSMUST00000034585,NM_007468.2;Gm10680,non_coding_transcript_exon_variant,,ENSMUST00000156612,;Gm47528,upstream_gene_variant,,ENSMUST00000215445,;,regulatory_region_variant,,ENSMUSR00000273172,;	T	ENSMUSG00000032080	ENSMUST00000034585	Transcript	synonymous_variant	1229/1815	771/1188	257/395	S	tcC/tcT	rs29927855	NA	1	Apoa4	MGI		protein_coding	YES	CCDS23142.1	ENSMUSP00000034585	P06728		UPI0000023991	NM_007468.2		Gene3D:1.20.5.20,Coiled-coils_(Ncoils):Coil,Pfam:PF01442,PANTHER:PTHR18976,PANTHER:PTHR18976:SF1,Superfamily:SSF58113
182	Apoa4	KPC-Luc-A	9	46243231	46243242	In_Frame_Del	DEL	CAGGAGCAGGCT	CAGGAGCAGGCT	-	rs225839790	CAGGAGCAGGCT	CAGGAGCAGGCT	c.1151_1162del	p.Ala384_Gln387del	p.A384_Q387del	ENSMUST00000034585	2023-03-03	269	189	80	Apoa4,inframe_deletion,p.Ala384_Gln387del,ENSMUST00000034585,NM_007468.2;Gm10680,intron_variant,,ENSMUST00000156612,;Gm47528,upstream_gene_variant,,ENSMUST00000215445,;,regulatory_region_variant,,ENSMUSR00000273172,;	-	ENSMUSG00000032080	ENSMUST00000034585	Transcript	inframe_deletion	1587-1598/1815	1129-1140/1188	377-380/395	QEQA/-	CAGGAGCAGGCT/-	rs225839790	NA	1	Apoa4	MGI		protein_coding	YES	CCDS23142.1	ENSMUSP00000034585	P06728		UPI0000023991	NM_007468.2		PANTHER:PTHR18976,PANTHER:PTHR18976:SF1,MobiDB_lite:mobidb-lite,MobiDB_lite:mobidb-lite,Low_complexity_(Seg):seg
183	Apob	PANC02-Luc	12	8009494	8009494	Missense_Mutation	SNP	T	T	G	novel	T	T	c.7975T>G	p.Leu2659Val	p.L2659V	ENSMUST00000037811	26/29	434	370	64	Apob,missense_variant,p.Leu2659Val,ENSMUST00000037811,NM_009693.2;Apob,missense_variant,p.Leu2626Val,ENSMUST00000037520,;Apob,upstream_gene_variant,,ENSMUST00000171239,;	G	ENSMUSG00000020609	ENSMUST00000037811	Transcript	missense_variant	8106/13934	7975/13518	2659/4505	L/V	Ttg/Gtg		NA	1	Apob	MGI		protein_coding	YES	CCDS49022.1	ENSMUSP00000036044	E9Q414		UPI000058C5A5	NM_009693.2	deleterious(0.01)	PANTHER:PTHR13769,PANTHER:PTHR13769:SF1
184	Apoc3	KPC-Luc-4580	9	46233317	46233317	Missense_Mutation	SNP	G	G	A	rs32674712	G	G	c.320C>T	p.Ser107Phe	p.S107F	ENSMUST00000121916	2023-04-04	137	0	137	Apoc3,missense_variant,p.Ser107Phe,ENSMUST00000121916,NM_001289755.1;Apoc3,missense_variant,p.Ser69Phe,ENSMUST00000034586,NM_001289833.1,NM_023114.4;Apoc3,missense_variant,p.Ser69Phe,ENSMUST00000118649,NM_001289756.1;Apoa1,downstream_gene_variant,,ENSMUST00000034588,NM_009692.4;Apoa1,downstream_gene_variant,,ENSMUST00000132155,;Apoc3,downstream_gene_variant,,ENSMUST00000145672,;Apoc3,non_coding_t…	A	ENSMUSG00000032081	ENSMUST00000121916	Transcript	missense_variant	325/709	320/414	107/137	S/F	tCc/tTc	rs32674712	NA	-1	Apoc3	MGI		protein_coding	YES	CCDS80989.1	ENSMUSP00000113126		E9QP56	UPI000164C362	NM_001289755.1	deleterious_low_confidence(0.01)	Gene3D:1.10.225.30,Pfam:PF05778,PANTHER:PTHR14225
185	Apoc3	KPC-Luc-4580	9	46234500	46234500	Silent	SNP	T	T	C	rs8254931	T	T	c.210A>G	p.Val70=	p.V70=	ENSMUST00000121916	2023-03-04	206	0	206	Apoc3,synonymous_variant,p.Val70=,ENSMUST00000121916,NM_001289755.1;Apoc3,synonymous_variant,p.Val32=,ENSMUST00000034586,NM_001289833.1,NM_023114.4;Apoc3,synonymous_variant,p.Val32=,ENSMUST00000118649,NM_001289756.1;Apoc3,synonymous_variant,p.Val32=,ENSMUST00000145672,;Apoa1,downstream_gene_variant,,ENSMUST00000034588,NM_009692.4;Apoa1,downstream_gene_variant,,ENSMUST00000132155,;Apoc3,non_coding…	C	ENSMUSG00000032081	ENSMUST00000121916	Transcript	synonymous_variant	215/709	210/414	70/137	V	gtA/gtG	rs8254931	NA	-1	Apoc3	MGI		protein_coding	YES	CCDS80989.1	ENSMUSP00000113126		E9QP56	UPI000164C362	NM_001289755.1		Gene3D:1.10.225.30,Pfam:PF05778,PANTHER:PTHR14225
186	Apoc3	KPC-Luc-A	9	46234500	46234500	Silent	SNP	T	T	C	rs8254931	T	T	c.210A>G	p.Val70=	p.V70=	ENSMUST00000121916	2023-03-04	298	183	115	Apoc3,synonymous_variant,p.Val70=,ENSMUST00000121916,NM_001289755.1;Apoc3,synonymous_variant,p.Val32=,ENSMUST00000034586,NM_001289833.1,NM_023114.4;Apoc3,synonymous_variant,p.Val32=,ENSMUST00000118649,NM_001289756.1;Apoc3,synonymous_variant,p.Val32=,ENSMUST00000145672,;Apoa1,downstream_gene_variant,,ENSMUST00000034588,NM_009692.4;Apoa1,downstream_gene_variant,,ENSMUST00000132155,;Apoc3,non_coding…	C	ENSMUSG00000032081	ENSMUST00000121916	Transcript	synonymous_variant	215/709	210/414	70/137	V	gtA/gtG	rs8254931	NA	-1	Apoc3	MGI		protein_coding	YES	CCDS80989.1	ENSMUSP00000113126		E9QP56	UPI000164C362	NM_001289755.1		Gene3D:1.10.225.30,Pfam:PF05778,PANTHER:PTHR14225
187	Apoc3	KPC-Luc-A	9	46234722	46234722	Missense_Mutation	SNP	C	C	T	rs29889677	C	C	c.106G>A	p.Val36Ile	p.V36I	ENSMUST00000121916	2023-02-04	278	181	97	Apoc3,missense_variant,p.Val36Ile,ENSMUST00000121916,NM_001289755.1;Apoc3,5_prime_UTR_variant,,ENSMUST00000034586,NM_001289833.1,NM_023114.4;Apoc3,5_prime_UTR_variant,,ENSMUST00000118649,NM_001289756.1;Apoc3,5_prime_UTR_variant,,ENSMUST00000145672,;Apoa1,downstream_gene_variant,,ENSMUST00000034588,NM_009692.4;Apoa1,downstream_gene_variant,,ENSMUST00000132155,;Apoc3,intron_variant,,ENSMUST00000214…	T	ENSMUSG00000032081	ENSMUST00000121916	Transcript	missense_variant	111/709	106/414	36/137	V/I	Gta/Ata	rs29889677	NA	-1	Apoc3	MGI		protein_coding	YES	CCDS80989.1	ENSMUSP00000113126		E9QP56	UPI000164C362	NM_001289755.1	tolerated_low_confidence(0.12)
188	Apoc3	KPC-Luc-A	9	46235183	46235183	Missense_Mutation	SNP	A	A	C	rs29881777	A	A	c.73T>G	p.Ser25Ala	p.S25A	ENSMUST00000121916	2023-01-04	209	134	75	Apoc3,missense_variant,p.Ser25Ala,ENSMUST00000121916,NM_001289755.1;Apoc3,intron_variant,,ENSMUST00000034586,NM_001289833.1,NM_023114.4;Apoc3,intron_variant,,ENSMUST00000118649,NM_001289756.1;Apoc3,intron_variant,,ENSMUST00000145672,;Apoa1,downstream_gene_variant,,ENSMUST00000034588,NM_009692.4;Apoc3,intron_variant,,ENSMUST00000214729,;Gm47528,downstream_gene_variant,,ENSMUST00000215445,;,regulat…	C	ENSMUSG00000032081	ENSMUST00000121916	Transcript	missense_variant	78/709	73/414	25/137	S/A	Tct/Gct	rs29881777	NA	-1	Apoc3	MGI		protein_coding	YES	CCDS80989.1	ENSMUSP00000113126		E9QP56	UPI000164C362	NM_001289755.1		MobiDB_lite:mobidb-lite
189	Apoe	KPC-Luc-A	7	19696710	19696710	Silent	SNP	A	A	G	rs6252328	A	A	c.606T>C	p.Thr202=	p.T202=	ENSMUST00000174064	2023-04-04	258	156	102	Apoe,synonymous_variant,p.Thr202=,ENSMUST00000174064,NM_009696.4,NM_001305843.1;Apoe,synonymous_variant,p.Thr202=,ENSMUST00000173739,NM_001305844.1,NM_001305819.1;Apoe,synonymous_variant,p.Thr202=,ENSMUST00000003066,;Apoe,synonymous_variant,p.Thr202=,ENSMUST00000174355,;Apoe,synonymous_variant,p.Thr202=,ENSMUST00000172983,;Apoe,synonymous_variant,p.Thr202=,ENSMUST00000174144,;Tomm40,downstream_ge…	G	ENSMUSG00000002985	ENSMUST00000174064	Transcript	synonymous_variant	807/1408	606/936	202/311	T	acT/acC	rs6252328	NA	-1	Apoe	MGI		protein_coding	YES	CCDS20912.1	ENSMUSP00000133302	P08226	Q3TXU4	UPI0000020CCF	NM_009696.4,NM_001305843.1		PANTHER:PTHR18976,PANTHER:PTHR18976:SF2,Pfam:PF01442,Superfamily:SSF58113
190	Aqp9	KPC-Luc-4580	9	71112223	71112223	Silent	SNP	G	G	A	rs33762028	G	G	c.954C>T	p.Ser318=	p.S318=	ENSMUST00000060917	2023-06-06	143	0	143	Aqp9,synonymous_variant,p.Ser292=,ENSMUST00000074465,NM_022026.3;Aqp9,synonymous_variant,p.Ser318=,ENSMUST00000060917,NM_001271843.1;Aqp9,synonymous_variant,p.Ser292=,ENSMUST00000113570,;Aqp9,3_prime_UTR_variant,,ENSMUST00000144618,;	A	ENSMUSG00000032204	ENSMUST00000060917	Transcript	synonymous_variant	1082/2643	954/966	318/321	S	agC/agT	rs33762028	NA	-1	Aqp9	MGI		protein_coding	YES	CCDS72270.1	ENSMUSP00000050127		D3YYD6	UPI00015AA605	NM_001271843.1		PANTHER:PTHR43829:SF6,PANTHER:PTHR43829,Prints:PR02021
191	Aqp9	KPC-Luc-4580	9	71126758	71126758	Intron	SNP	G	G	T	rs29691599	G	G	c.573+3663C>A			ENSMUST00000060917		173	0	173	Aqp9,intron_variant,,ENSMUST00000060917,NM_001271843.1;Aqp9,intron_variant,,ENSMUST00000074465,NM_022026.3;Aqp9,intron_variant,,ENSMUST00000113570,;Aqp9,missense_variant,p.His190Asn,ENSMUST00000144618,;Gm47268,upstream_gene_variant,,ENSMUST00000213527,;	T	ENSMUSG00000032204	ENSMUST00000060917	Transcript	intron_variant						rs29691599	NA	-1	Aqp9	MGI		protein_coding	YES	CCDS72270.1	ENSMUSP00000050127		D3YYD6	UPI00015AA605	NM_001271843.1
192	Aqp9	KPC-Luc-A	9	71162478	71162485	Frame_Shift_Del	DEL	AAACAAAT	AAACAAAT	-	rs265357962	AAACAAAT	AAACAAAT	c.21_28del	p.Val13IlefsTer14	p.V13Ifs*14	ENSMUST00000060917	2023-01-06	190	125	65	Aqp9,frameshift_variant,p.Val13IlefsTer14,ENSMUST00000060917,NM_001271843.1;Aqp9,intron_variant,,ENSMUST00000074465,NM_022026.3;Aqp9,intron_variant,,ENSMUST00000113570,;Gm32511,upstream_gene_variant,,ENSMUST00000214960,;Aqp9,downstream_gene_variant,,ENSMUST00000133239,;Aqp9,downstream_gene_variant,,ENSMUST00000135892,;Aqp9,downstream_gene_variant,,ENSMUST00000136798,;Aqp9,downstream_gene_variant,…	-	ENSMUSG00000032204	ENSMUST00000060917	Transcript	frameshift_variant	149-156/2643	21-28/966	7-10/321	LFVC/LX	ttATTTGTTTgt/ttgt	rs265357962	NA	-1	Aqp9	MGI		protein_coding	YES	CCDS72270.1	ENSMUSP00000050127		D3YYD6	UPI00015AA605	NM_001271843.1		Low_complexity_(Seg):seg,Transmembrane_helices:TMhelix,Cleavage_site_(Signalp):SignalP-noTM
193	Areg	KPC-Luc-4580	5	91146707	91146707	Silent	SNP	C	C	T	rs29635114	C	C	c.723C>T	p.Asn241=	p.N241=	ENSMUST00000031325	2023-05-06	200	0	200	Areg,synonymous_variant,p.Asn241=,ENSMUST00000031325,NM_009704.4;	T	ENSMUSG00000029378	ENSMUST00000031325	Transcript	synonymous_variant	938/1215	723/747	241/248	N	aaC/aaT	rs29635114	NA	1	Areg	MGI		protein_coding	YES	CCDS19421.1	ENSMUSP00000031325	P31955	Q4FJT2	UPI00000018CF	NM_009704.4		PANTHER:PTHR10740,PANTHER:PTHR10740:SF12
194	Areg	KPC-Luc-4580	5	91146719	91146719	Silent	SNP	T	T	C	rs33625910	T	T	c.735T>C	p.His245=	p.H245=	ENSMUST00000031325	2023-05-06	188	0	188	Areg,synonymous_variant,p.His245=,ENSMUST00000031325,NM_009704.4;	C	ENSMUSG00000029378	ENSMUST00000031325	Transcript	synonymous_variant	950/1215	735/747	245/248	H	caT/caC	rs33625910	NA	1	Areg	MGI		protein_coding	YES	CCDS19421.1	ENSMUSP00000031325	P31955	Q4FJT2	UPI00000018CF	NM_009704.4		PANTHER:PTHR10740,PANTHER:PTHR10740:SF12
195	Areg	KPC-Luc-A	5	91146707	91146707	Silent	SNP	C	C	T	rs29635114	C	C	c.723C>T	p.Asn241=	p.N241=	ENSMUST00000031325	2023-05-06	273	176	97	Areg,synonymous_variant,p.Asn241=,ENSMUST00000031325,NM_009704.4;	T	ENSMUSG00000029378	ENSMUST00000031325	Transcript	synonymous_variant	938/1215	723/747	241/248	N	aaC/aaT	rs29635114	NA	1	Areg	MGI		protein_coding	YES	CCDS19421.1	ENSMUSP00000031325	P31955	Q4FJT2	UPI00000018CF	NM_009704.4		PANTHER:PTHR10740,PANTHER:PTHR10740:SF12
196	Areg	KPC-Luc-A	5	91146719	91146719	Silent	SNP	T	T	C	rs33625910	T	T	c.735T>C	p.His245=	p.H245=	ENSMUST00000031325	2023-05-06	253	162	91	Areg,synonymous_variant,p.His245=,ENSMUST00000031325,NM_009704.4;	C	ENSMUSG00000029378	ENSMUST00000031325	Transcript	synonymous_variant	950/1215	735/747	245/248	H	caT/caC	rs33625910	NA	1	Areg	MGI		protein_coding	YES	CCDS19421.1	ENSMUSP00000031325	P31955	Q4FJT2	UPI00000018CF	NM_009704.4		PANTHER:PTHR10740,PANTHER:PTHR10740:SF12
197	Arg1	KPC-Luc-4580	10	24915673	24915673	Silent	SNP	G	G	A	rs48151055	G	G	c.909C>T	p.Cys303=	p.C303=	ENSMUST00000020161	2023-08-08	165	0	165	Arg1,synonymous_variant,p.Cys303=,ENSMUST00000020161,NM_007482.3;Med23,downstream_gene_variant,,ENSMUST00000020159,NM_027347.3;Med23,downstream_gene_variant,,ENSMUST00000092646,NM_001166416.1;Med23,downstream_gene_variant,,ENSMUST00000176285,;Mir6905,downstream_gene_variant,,ENSMUST00000184228,;Arg1,downstream_gene_variant,,ENSMUST00000218260,;	A	ENSMUSG00000019987	ENSMUST00000020161	Transcript	synonymous_variant	1025/1477	909/972	303/323	C	tgC/tgT	rs48151055	NA	-1	Arg1	MGI		protein_coding	YES	CCDS48523.1	ENSMUSP00000020161	Q61176		UPI000000192F	NM_007482.3		Gene3D:3.40.800.10,PIRSF:PIRSF036979,PROSITE_profiles:PS51409,PANTHER:PTHR43782,PANTHER:PTHR43782:SF2,Superfamily:SSF52768,TIGRFAM:TIGR01229,CDD:cd11587
198	Arg1	KPC-Luc-4580	10	24916128	24916128	Silent	SNP	G	G	A	rs13474325	G	G	c.702C>T	p.Asp234=	p.D234=	ENSMUST00000020161	2023-07-08	193	3	190	Arg1,synonymous_variant,p.Asp234=,ENSMUST00000020161,NM_007482.3;Med23,downstream_gene_variant,,ENSMUST00000020159,NM_027347.3;Med23,downstream_gene_variant,,ENSMUST00000092646,NM_001166416.1;Med23,downstream_gene_variant,,ENSMUST00000176285,;Arg1,non_coding_transcript_exon_variant,,ENSMUST00000218260,;	A	ENSMUSG00000019987	ENSMUST00000020161	Transcript	synonymous_variant	818/1477	702/972	234/323	D	gaC/gaT	rs13474325	NA	-1	Arg1	MGI		protein_coding	YES	CCDS48523.1	ENSMUSP00000020161	Q61176		UPI000000192F	NM_007482.3		Gene3D:3.40.800.10,Pfam:PF00491,PIRSF:PIRSF036979,Prints:PR00116,PROSITE_patterns:PS01053,PROSITE_profiles:PS51409,PANTHER:PTHR43782,PANTHER:PTHR43782:SF2,Superfamily:SSF52768,TIGRFAM:TIGR01229,CDD:cd11587
199	Arid1a	KPC-Luc-A	4	133681787	133681787	Missense_Mutation	SNP	T	T	C	rs27559729	T	T	c.5396A>G	p.Asn1799Ser	p.N1799S	ENSMUST00000105897	20/20	179	0	179	Arid1a,missense_variant,p.Asn1803Ser,ENSMUST00000145664,;Arid1a,missense_variant,p.Asn1799Ser,ENSMUST00000105897,NM_001080819.2;Arid1a,missense_variant,p.Asn1418Ser,ENSMUST00000008024,NM_001363070.1;	C	ENSMUSG00000007880	ENSMUST00000105897	Transcript	missense_variant	5396/8175	5396/6852	1799/2283	N/S	aAt/aGt	rs27559729	NA	-1	Arid1a	MGI		protein_coding	YES	CCDS38908.1	ENSMUSP00000101517	A2BH40		UPI000059E156	NM_001080819.2	tolerated(0.58)	PANTHER:PTHR12656,PANTHER:PTHR12656:SF12
200	Arid1a	KPC-Luc-A	4	133681919	133681919	Missense_Mutation	SNP	T	T	G	rs27559728	T	T	c.5264A>C	p.Tyr1755Ser	p.Y1755S	ENSMUST00000105897	20/20	155	0	155	Arid1a,missense_variant,p.Tyr1759Ser,ENSMUST00000145664,;Arid1a,missense_variant,p.Tyr1755Ser,ENSMUST00000105897,NM_001080819.2;Arid1a,missense_variant,p.Tyr1374Ser,ENSMUST00000008024,NM_001363070.1;	G	ENSMUSG00000007880	ENSMUST00000105897	Transcript	missense_variant	5264/8175	5264/6852	1755/2283	Y/S	tAt/tCt	rs27559728	NA	-1	Arid1a	MGI		protein_coding	YES	CCDS38908.1	ENSMUSP00000101517	A2BH40		UPI000059E156	NM_001080819.2	tolerated(0.46)	PANTHER:PTHR12656,PANTHER:PTHR12656:SF12
201	Arid1a	KPC-Luc-A	4	133685418	133685418	Silent	SNP	G	G	C	rs31850019	G	G	c.4452C>G	p.Gly1484=	p.G1484=	ENSMUST00000105897	18/20	224	0	224	Arid1a,synonymous_variant,p.Gly1488=,ENSMUST00000145664,;Arid1a,synonymous_variant,p.Gly1484=,ENSMUST00000105897,NM_001080819.2;Arid1a,synonymous_variant,p.Gly1103=,ENSMUST00000008024,NM_001363070.1;Arid1a,downstream_gene_variant,,ENSMUST00000138473,;	C	ENSMUSG00000007880	ENSMUST00000105897	Transcript	synonymous_variant	4452/8175	4452/6852	1484/2283	G	ggC/ggG	rs31850019	NA	-1	Arid1a	MGI		protein_coding	YES	CCDS38908.1	ENSMUSP00000101517	A2BH40		UPI000059E156	NM_001080819.2		PANTHER:PTHR12656,PANTHER:PTHR12656:SF12
202	Arid1a	KPC-Luc-A	4	133720621	133720622	Missense_Mutation	DNP	CA	CA	AG	novel	CA	CA	c.1734_1735delinsCT	p.Ala579Ser	p.A579S	ENSMUST00000105897	2023-03-20	186	0	186	Arid1a,missense_variant,p.Ala579Ser,ENSMUST00000145664,;Arid1a,missense_variant,p.Ala579Ser,ENSMUST00000105897,NM_001080819.2;Arid1a,missense_variant,p.Ala194Ser,ENSMUST00000008024,NM_001363070.1;Arid1a,downstream_gene_variant,,ENSMUST00000139709,;Mir7227,upstream_gene_variant,,ENSMUST00000200408,;Arid1a,non_coding_transcript_exon_variant,,ENSMUST00000138473,;Arid1a,non_coding_transcript_exon_var…	AG	ENSMUSG00000007880	ENSMUST00000105897	Transcript	missense_variant	1734-1735/8175	1734-1735/6852	578-579/2283	AA/AS	gcTGca/gcCTca		NA	-1	Arid1a	MGI		protein_coding	YES	CCDS38908.1	ENSMUSP00000101517	A2BH40		UPI000059E156	NM_001080819.2		PANTHER:PTHR12656,PANTHER:PTHR12656:SF12,MobiDB_lite:mobidb-lite,MobiDB_lite:mobidb-lite,Low_complexity_(Seg):seg
203	Arid1a	KPC-Luc-A	4	133752827	133752829	In_Frame_Del	DEL	GAG	GAG	-	rs257304368	GAG	GAG	c.783_785del	p.Ser266del	p.S266del	ENSMUST00000105897	2023-01-20	217	0	217	Arid1a,inframe_deletion,p.Ser266del,ENSMUST00000145664,;Arid1a,inframe_deletion,p.Ser266del,ENSMUST00000105897,NM_001080819.2;Arid1a,intron_variant,,ENSMUST00000008024,NM_001363070.1;Arid1a,intron_variant,,ENSMUST00000138473,;,regulatory_region_variant,,ENSMUSR00000200325,;	-	ENSMUSG00000007880	ENSMUST00000105897	Transcript	inframe_deletion	783-785/8175	783-785/6852	261-262/2283	SS/S	tcCTCg/tcg	rs257304368	NA	-1	Arid1a	MGI		protein_coding	YES	CCDS38908.1	ENSMUSP00000101517	A2BH40		UPI000059E156	NM_001080819.2		PANTHER:PTHR12656,PANTHER:PTHR12656:SF12,MobiDB_lite:mobidb-lite,MobiDB_lite:mobidb-lite,Low_complexity_(Seg):seg
204	Arid1a	KPC-Luc-A	4	133753234	133753236	In_Frame_Del	DEL	GCC	GCC	-	rs229894263	GCC	GCC	c.376_378del	p.Gly126del	p.G126del	ENSMUST00000105897	2023-01-20	94	0	94	Arid1a,inframe_deletion,p.Gly126del,ENSMUST00000145664,;Arid1a,inframe_deletion,p.Gly126del,ENSMUST00000105897,NM_001080819.2;Arid1a,intron_variant,,ENSMUST00000008024,NM_001363070.1;Arid1a,intron_variant,,ENSMUST00000138473,;,regulatory_region_variant,,ENSMUSR00000200325,;	-	ENSMUSG00000007880	ENSMUST00000105897	Transcript	inframe_deletion	376-378/8175	376-378/6852	126/2283	G/-	GGC/-	rs229894263	NA	-1	Arid1a	MGI		protein_coding	YES	CCDS38908.1	ENSMUSP00000101517	A2BH40		UPI000059E156	NM_001080819.2		PANTHER:PTHR12656,PANTHER:PTHR12656:SF12,MobiDB_lite:mobidb-lite,Low_complexity_(Seg):seg
205	Arid1a	KPC-Luc-A	4	133753350	133753350	Missense_Mutation	SNP	T	T	C	rs252352202	T	T	c.262A>G	p.Ser88Gly	p.S88G	ENSMUST00000105897	2023-01-20	169	0	169	Arid1a,missense_variant,p.Ser88Gly,ENSMUST00000145664,;Arid1a,missense_variant,p.Ser88Gly,ENSMUST00000105897,NM_001080819.2;Arid1a,intron_variant,,ENSMUST00000008024,NM_001363070.1;Arid1a,intron_variant,,ENSMUST00000138473,;,regulatory_region_variant,,ENSMUSR00000200325,;	C	ENSMUSG00000007880	ENSMUST00000105897	Transcript	missense_variant	262/8175	262/6852	88/2283	S/G	Agc/Ggc	rs252352202	NA	-1	Arid1a	MGI		protein_coding	YES	CCDS38908.1	ENSMUSP00000101517	A2BH40		UPI000059E156	NM_001080819.2	tolerated_low_confidence(1)	PANTHER:PTHR12656,PANTHER:PTHR12656:SF12,MobiDB_lite:mobidb-lite,Low_complexity_(Seg):seg
206	Arid1b	KPC-Luc-4580	17	5097699	5097699	Silent	SNP	G	G	A	rs387429197	G	G	c.1719G>A	p.Ala573=	p.A573=	ENSMUST00000115797	2023-03-20	158	0	158	Arid1b,synonymous_variant,p.Ala573=,ENSMUST00000115797,NM_001085355.1;Arid1b,synonymous_variant,p.Ala121=,ENSMUST00000115799,;Arid1b,synonymous_variant,p.Ala625=,ENSMUST00000232180,;Arid1b,synonymous_variant,p.Ala625=,ENSMUST00000092723,;Arid1b,non_coding_transcript_exon_variant,,ENSMUST00000124362,;Arid1b,non_coding_transcript_exon_variant,,ENSMUST00000146703,;Arid1b,non_coding_transcript_exon_v…	A	ENSMUSG00000069729	ENSMUST00000115797	Transcript	synonymous_variant	1740/11325	1719/6735	573/2244	A	gcG/gcA	rs387429197	NA	1	Arid1b	MGI		protein_coding	YES	CCDS49929.1	ENSMUSP00000111463	E9Q4N7		UPI0000607901	NM_001085355.1		PANTHER:PTHR12656,PANTHER:PTHR12656:SF11,MobiDB_lite:mobidb-lite,MobiDB_lite:mobidb-lite,Low_complexity_(Seg):seg
207	Arid1b	KPC-Luc-4580	17	5291257	5291257	Silent	SNP	G	G	A	rs263035483	G	G	c.2679G>A	p.Gln893=	p.Q893=	ENSMUST00000115797	2023-08-20	122	0	122	Arid1b,synonymous_variant,p.Gln893=,ENSMUST00000115797,NM_001085355.1;Arid1b,synonymous_variant,p.Gln411=,ENSMUST00000115799,;Arid1b,synonymous_variant,p.Gln945=,ENSMUST00000232180,;Arid1b,synonymous_variant,p.Gln945=,ENSMUST00000092723,;	A	ENSMUSG00000069729	ENSMUST00000115797	Transcript	synonymous_variant	2700/11325	2679/6735	893/2244	Q	caG/caA	rs263035483	NA	1	Arid1b	MGI		protein_coding	YES	CCDS49929.1	ENSMUSP00000111463	E9Q4N7		UPI0000607901	NM_001085355.1		PANTHER:PTHR12656,PANTHER:PTHR12656:SF11,MobiDB_lite:mobidb-lite,Low_complexity_(Seg):seg
208	Arid1b	KPC-Luc-4580	17	5311879	5311879	Silent	SNP	T	T	C	rs46538797	T	T	c.2896T>C	p.Leu966=	p.L966=	ENSMUST00000115797	2023-10-20	187	0	187	Arid1b,synonymous_variant,p.Leu966=,ENSMUST00000115797,NM_001085355.1;Arid1b,synonymous_variant,p.Leu484=,ENSMUST00000115799,;Arid1b,synonymous_variant,p.Leu1018=,ENSMUST00000232180,;Arid1b,synonymous_variant,p.Leu1018=,ENSMUST00000092723,;,regulatory_region_variant,,ENSMUSR00000366040,;	C	ENSMUSG00000069729	ENSMUST00000115797	Transcript	synonymous_variant	2917/11325	2896/6735	966/2244	L	Ttg/Ctg	rs46538797	NA	1	Arid1b	MGI		protein_coding	YES	CCDS49929.1	ENSMUSP00000111463	E9Q4N7		UPI0000607901	NM_001085355.1		PANTHER:PTHR12656,PANTHER:PTHR12656:SF11,MobiDB_lite:mobidb-lite
209	Arid1b	KPC-Luc-4580	17	5321347	5321347	Silent	SNP	T	T	C	rs46392585	T	T	c.3405T>C	p.Ser1135=	p.S1135=	ENSMUST00000115797	13/20	166	0	166	Arid1b,synonymous_variant,p.Ser1135=,ENSMUST00000115797,NM_001085355.1;Arid1b,synonymous_variant,p.Ser653=,ENSMUST00000115799,;Arid1b,synonymous_variant,p.Ser1187=,ENSMUST00000232180,;Arid1b,synonymous_variant,p.Ser1134=,ENSMUST00000092723,;,regulatory_region_variant,,ENSMUSR00000366041,;	C	ENSMUSG00000069729	ENSMUST00000115797	Transcript	synonymous_variant	3426/11325	3405/6735	1135/2244	S	tcT/tcC	rs46392585	NA	1	Arid1b	MGI		protein_coding	YES	CCDS49929.1	ENSMUSP00000111463	E9Q4N7		UPI0000607901	NM_001085355.1		Gene3D:1.10.150.60,Pfam:PF01388,PROSITE_profiles:PS51011,PANTHER:PTHR12656,PANTHER:PTHR12656:SF11,SMART:SM00501,SMART:SM01014,Superfamily:SSF46774,CDD:cd16877
210	Arid1b	KPC-Luc-4580	17	5327331	5327331	Silent	SNP	G	G	C	rs49419938	G	G	c.3591G>C	p.Ser1197=	p.S1197=	ENSMUST00000115797	14/20	179	0	179	Arid1b,synonymous_variant,p.Ser1197=,ENSMUST00000115797,NM_001085355.1;Arid1b,synonymous_variant,p.Ser715=,ENSMUST00000115799,;Arid1b,synonymous_variant,p.Ser1249=,ENSMUST00000232180,;Arid1b,synonymous_variant,p.Ser1196=,ENSMUST00000092723,;	C	ENSMUSG00000069729	ENSMUST00000115797	Transcript	synonymous_variant	3612/11325	3591/6735	1197/2244	S	tcG/tcC	rs49419938	NA	1	Arid1b	MGI		protein_coding	YES	CCDS49929.1	ENSMUSP00000111463	E9Q4N7		UPI0000607901	NM_001085355.1		PANTHER:PTHR12656,PANTHER:PTHR12656:SF11,MobiDB_lite:mobidb-lite,MobiDB_lite:mobidb-lite
211	Arid1b	KPC-Luc-4580	17	5327770	5327770	Missense_Mutation	SNP	G	G	A	rs51637963	G	G	c.3796G>A	p.Gly1266Ser	p.G1266S	ENSMUST00000115797	15/20	183	0	183	Arid1b,missense_variant,p.Gly1266Ser,ENSMUST00000115797,NM_001085355.1;Arid1b,missense_variant,p.Gly784Ser,ENSMUST00000115799,;Arid1b,missense_variant,p.Gly1318Ser,ENSMUST00000232180,;Arid1b,missense_variant,p.Gly1265Ser,ENSMUST00000092723,;,regulatory_region_variant,,ENSMUSR00000590109,;	A	ENSMUSG00000069729	ENSMUST00000115797	Transcript	missense_variant	3817/11325	3796/6735	1266/2244	G/S	Ggc/Agc	rs51637963	NA	1	Arid1b	MGI		protein_coding	YES	CCDS49929.1	ENSMUSP00000111463	E9Q4N7		UPI0000607901	NM_001085355.1	tolerated_low_confidence(0.17)	PANTHER:PTHR12656,PANTHER:PTHR12656:SF11,Low_complexity_(Seg):seg
212	Arid1b	KPC-Luc-4580	17	5335018	5335018	Silent	SNP	A	A	G	rs51345758	A	A	c.4053A>G	p.Pro1351=	p.P1351=	ENSMUST00000115797	17/20	184	0	184	Arid1b,synonymous_variant,p.Pro1351=,ENSMUST00000115797,NM_001085355.1;Arid1b,synonymous_variant,p.Pro869=,ENSMUST00000115799,;Arid1b,synonymous_variant,p.Pro1403=,ENSMUST00000232180,;Arid1b,synonymous_variant,p.Pro1350=,ENSMUST00000092723,;	G	ENSMUSG00000069729	ENSMUST00000115797	Transcript	synonymous_variant	4074/11325	4053/6735	1351/2244	P	ccA/ccG	rs51345758	NA	1	Arid1b	MGI		protein_coding	YES	CCDS49929.1	ENSMUSP00000111463	E9Q4N7		UPI0000607901	NM_001085355.1		PANTHER:PTHR12656,PANTHER:PTHR12656:SF11,Low_complexity_(Seg):seg
213	Arid1b	KPC-Luc-A	17	4995092	4995092	5'UTR	SNP	A	A	G	rs108050534	A	A	c.-3A>G			ENSMUST00000115797	2023-01-20	209	93	116	Arid1b,missense_variant,p.Thr52Ala,ENSMUST00000232180,;Arid1b,missense_variant,p.Thr52Ala,ENSMUST00000092723,;Arid1b,5_prime_UTR_variant,,ENSMUST00000115797,NM_001085355.1;Arid1b,upstream_gene_variant,,ENSMUST00000115799,;Arid1b,intron_variant,,ENSMUST00000124362,;Arid1b,upstream_gene_variant,,ENSMUST00000156775,;,regulatory_region_variant,,ENSMUSR00000117857,;	G	ENSMUSG00000069729	ENSMUST00000115797	Transcript	5_prime_UTR_variant	19/11325					rs108050534	NA	1	Arid1b	MGI		protein_coding	YES	CCDS49929.1	ENSMUSP00000111463	E9Q4N7		UPI0000607901	NM_001085355.1
214	Arid1b	KPC-Luc-A	17	4995586	4995587	In_Frame_Ins	INS	-	-	GGC	rs245555394	-	-	c.502_504dup	p.Gly168dup	p.G168dup	ENSMUST00000115797	2023-01-20	191	94	97	Arid1b,inframe_insertion,p.Gly168dup,ENSMUST00000115797,NM_001085355.1;Arid1b,inframe_insertion,p.Gly220dup,ENSMUST00000232180,;Arid1b,inframe_insertion,p.Gly220dup,ENSMUST00000092723,;Arid1b,upstream_gene_variant,,ENSMUST00000115799,;Arid1b,intron_variant,,ENSMUST00000124362,;Arid1b,upstream_gene_variant,,ENSMUST00000156775,;,regulatory_region_variant,,ENSMUSR00000117857,;	GGC	ENSMUSG00000069729	ENSMUST00000115797	Transcript	inframe_insertion	513-514/11325	492-493/6735	164-165/2244	-/G	-/GGC	rs245555394	NA	1	Arid1b	MGI		protein_coding	YES	CCDS49929.1	ENSMUSP00000111463	E9Q4N7		UPI0000607901	NM_001085355.1		PANTHER:PTHR12656,PANTHER:PTHR12656:SF11,Low_complexity_(Seg):seg
215	Arid1b	KPC-Luc-A	17	5097650	5097650	Missense_Mutation	SNP	C	C	A	rs247987991	C	C	c.1670C>A	p.Pro557Gln	p.P557Q	ENSMUST00000115797	2023-03-20	303	160	143	Arid1b,missense_variant,p.Pro557Gln,ENSMUST00000115797,NM_001085355.1;Arid1b,missense_variant,p.Pro105Gln,ENSMUST00000115799,;Arid1b,missense_variant,p.Pro609Gln,ENSMUST00000232180,;Arid1b,missense_variant,p.Pro609Gln,ENSMUST00000092723,;Arid1b,non_coding_transcript_exon_variant,,ENSMUST00000124362,;Arid1b,non_coding_transcript_exon_variant,,ENSMUST00000146703,;Arid1b,non_coding_transcript_exon_v…	A	ENSMUSG00000069729	ENSMUST00000115797	Transcript	missense_variant	1691/11325	1670/6735	557/2244	P/Q	cCg/cAg	rs247987991	NA	1	Arid1b	MGI		protein_coding	YES	CCDS49929.1	ENSMUSP00000111463	E9Q4N7		UPI0000607901	NM_001085355.1	tolerated_low_confidence(0.62)	PANTHER:PTHR12656,PANTHER:PTHR12656:SF11,Low_complexity_(Seg):seg
216	Arid1b	KPC-Luc-A	17	5332579	5332579	Missense_Mutation	SNP	T	T	C	rs33567176	T	T	c.3940T>C	p.Ser1314Pro	p.S1314P	ENSMUST00000115797	16/20	265	153	112	Arid1b,missense_variant,p.Ser1314Pro,ENSMUST00000115797,NM_001085355.1;Arid1b,missense_variant,p.Ser832Pro,ENSMUST00000115799,;Arid1b,missense_variant,p.Ser1366Pro,ENSMUST00000232180,;Arid1b,missense_variant,p.Ser1313Pro,ENSMUST00000092723,;	C	ENSMUSG00000069729	ENSMUST00000115797	Transcript	missense_variant	3961/11325	3940/6735	1314/2244	S/P	Tcc/Ccc	rs33567176	NA	1	Arid1b	MGI		protein_coding	YES	CCDS49929.1	ENSMUSP00000111463	E9Q4N7		UPI0000607901	NM_001085355.1	tolerated_low_confidence(0.06)	PANTHER:PTHR12656,PANTHER:PTHR12656:SF11
217	Arid1b	KPC-Luc-A	17	5341452	5341452	Silent	SNP	C	C	T	rs29503397	C	C	c.5100C>T	p.Asp1700=	p.D1700=	ENSMUST00000115797	20/20	252	119	133	Arid1b,synonymous_variant,p.Asp1700=,ENSMUST00000115797,NM_001085355.1;Arid1b,synonymous_variant,p.Asp1218=,ENSMUST00000115799,;Arid1b,synonymous_variant,p.Asp1752=,ENSMUST00000232180,;Arid1b,synonymous_variant,p.Asp1699=,ENSMUST00000092723,;	T	ENSMUSG00000069729	ENSMUST00000115797	Transcript	synonymous_variant	5121/11325	5100/6735	1700/2244	D	gaC/gaT	rs29503397	NA	1	Arid1b	MGI		protein_coding	YES	CCDS49929.1	ENSMUSP00000111463	E9Q4N7		UPI0000607901	NM_001085355.1		PANTHER:PTHR12656,PANTHER:PTHR12656:SF11
218	Arid2	PANC02-Luc	15	96287126	96287126	5'Flank	SNP	C	C	G	novel	C	C				ENSMUST00000096250		134	124	10	Arid2,upstream_gene_variant,,ENSMUST00000096250,NM_175251.4;Arid2,upstream_gene_variant,,ENSMUST00000134985,;2610037D02Rik,upstream_gene_variant,,ENSMUST00000180852,;2610037D02Rik,upstream_gene_variant,,ENSMUST00000185067,;,regulatory_region_variant,,ENSMUSR00000105136,;	G	ENSMUSG00000033237	ENSMUST00000096250	Transcript	upstream_gene_variant							447	1	Arid2	MGI		protein_coding	YES	CCDS37185.2	ENSMUSP00000093969	E9Q7E2		UPI000058A8D0	NM_175251.4
219	Arnt2	PANC02-Luc	7	84250076	84250076	Missense_Mutation	SNP	A	A	C	novel	A	A	c.2119T>G	p.Phe707Val	p.F707V	ENSMUST00000085077	19/19	164	161	3	Arnt2,missense_variant,p.Phe696Val,ENSMUST00000209133,;Arnt2,missense_variant,p.Phe707Val,ENSMUST00000085077,NM_007488.3;Arnt2,missense_variant,p.Phe696Val,ENSMUST00000208232,;Arnt2,3_prime_UTR_variant,,ENSMUST00000208564,;	C	ENSMUSG00000015709	ENSMUST00000085077	Transcript	missense_variant	2353/6151	2119/2139	707/712	F/V	Ttc/Gtc		NA	-1	Arnt2	MGI		protein_coding	YES	CCDS59733.1	ENSMUSP00000082154	Q61324		UPI0000192A15	NM_007488.3	deleterious_low_confidence(0)	PANTHER:PTHR23042,PANTHER:PTHR23042:SF6
220	Arnt2	KPC-Luc-A	7	84263614	84263614	Intron	SNP	C	C	T	rs31915818	C	C	c.1614-297G>A			ENSMUST00000085077		155	0	155	Arnt2,intron_variant,,ENSMUST00000085077,NM_007488.3;Arnt2,intron_variant,,ENSMUST00000208232,;Arnt2,intron_variant,,ENSMUST00000209133,;Arnt2,stop_gained,p.Trp55Ter,ENSMUST00000208564,;Arnt2,downstream_gene_variant,,ENSMUST00000207459,;	T	ENSMUSG00000015709	ENSMUST00000085077	Transcript	intron_variant						rs31915818	NA	-1	Arnt2	MGI		protein_coding	YES	CCDS59733.1	ENSMUSP00000082154	Q61324		UPI0000192A15	NM_007488.3
221	Arnt2	KPC-Luc-A	7	84282150	84282150	Silent	SNP	A	A	G	rs33260468	A	A	c.1111T>C	p.Leu371=	p.L371=	ENSMUST00000085077	2023-11-19	224	0	224	Arnt2,synonymous_variant,p.Leu360=,ENSMUST00000209133,;Arnt2,synonymous_variant,p.Leu371=,ENSMUST00000085077,NM_007488.3;Arnt2,synonymous_variant,p.Leu360=,ENSMUST00000208232,;Arnt2,non_coding_transcript_exon_variant,,ENSMUST00000208936,;Arnt2,3_prime_UTR_variant,,ENSMUST00000208129,;	G	ENSMUSG00000015709	ENSMUST00000085077	Transcript	synonymous_variant	1345/6151	1111/2139	371/712	L	Ttg/Ctg	rs33260468	NA	-1	Arnt2	MGI		protein_coding	YES	CCDS59733.1	ENSMUSP00000082154	Q61324		UPI0000192A15	NM_007488.3		Gene3D:3.30.450.20,Pfam:PF14598,PROSITE_profiles:PS50112,PANTHER:PTHR23042,PANTHER:PTHR23042:SF6,SMART:SM00091,Superfamily:SSF55785,TIGRFAM:TIGR00229,CDD:cd00130
222	Arnt2	KPC-Luc-A	7	84347423	84347423	Silent	SNP	C	C	T	rs33265541	C	C	c.327G>A	p.Ala109=	p.A109=	ENSMUST00000085077	2023-04-19	226	0	226	Arnt2,synonymous_variant,p.Ala98=,ENSMUST00000209133,;Arnt2,synonymous_variant,p.Ala109=,ENSMUST00000085077,NM_007488.3;Arnt2,synonymous_variant,p.Ala98=,ENSMUST00000208232,;Arnt2,synonymous_variant,p.Ala98=,ENSMUST00000208995,;Arnt2,synonymous_variant,p.Ala105=,ENSMUST00000207769,;Arnt2,downstream_gene_variant,,ENSMUST00000208392,;Arnt2,downstream_gene_variant,,ENSMUST00000208863,;Gm30873,non_co…	T	ENSMUSG00000015709	ENSMUST00000085077	Transcript	synonymous_variant	561/6151	327/2139	109/712	A	gcG/gcA	rs33265541	NA	-1	Arnt2	MGI		protein_coding	YES	CCDS59733.1	ENSMUSP00000082154	Q61324		UPI0000192A15	NM_007488.3		Gene3D:4.10.280.10,Pfam:PF00010,Prints:PR00785,PROSITE_profiles:PS50888,PANTHER:PTHR23042,PANTHER:PTHR23042:SF6,SMART:SM00353,Superfamily:SSF47459,CDD:cd00083
223	Arnt2	KPC-Luc-A	7	84361556	84361556	Splice_Region	SNP	G	G	A	rs33266852	G	G	c.144C>T	p.Ser48=	p.S48=	ENSMUST00000085077	2023-02-19	171	0	171	Arnt2,splice_region_variant,p.Ser37=,ENSMUST00000209133,;Arnt2,splice_region_variant,p.Ser48=,ENSMUST00000085077,NM_007488.3;Arnt2,splice_region_variant,p.Ser37=,ENSMUST00000208232,;Arnt2,splice_region_variant,p.Ser37=,ENSMUST00000208995,;Arnt2,splice_region_variant,p.Ser48=,ENSMUST00000207769,;Arnt2,splice_region_variant,p.Ser37=,ENSMUST00000208863,;Arnt2,splice_region_variant,p.Ser37=,ENSMUST00…	A	ENSMUSG00000015709	ENSMUST00000085077	Transcript	splice_region_variant,synonymous_variant	378/6151	144/2139	48/712	S	tcC/tcT	rs33266852	NA	-1	Arnt2	MGI		protein_coding	YES	CCDS59733.1	ENSMUSP00000082154	Q61324		UPI0000192A15	NM_007488.3		PANTHER:PTHR23042,PANTHER:PTHR23042:SF6,MobiDB_lite:mobidb-lite,MobiDB_lite:mobidb-lite
224	Ascl1	KPC-Luc-4580	10	87492693	87492693	Silent	SNP	A	A	G	rs29377610	A	A	c.396T>C	p.Gly132=	p.G132=	ENSMUST00000020243	2023-01-02	232	1	231	Ascl1,synonymous_variant,p.Gly132=,ENSMUST00000020243,NM_008553.5;,regulatory_region_variant,,ENSMUSR00000312892,;	G	ENSMUSG00000020052	ENSMUST00000020243	Transcript	synonymous_variant	968/2481	396/696	132/231	G	ggT/ggC	rs29377610	NA	-1	Ascl1	MGI		protein_coding	YES	CCDS24101.1	ENSMUSP00000020243	Q02067		UPI00000217EE	NM_008553.5		PROSITE_profiles:PS50888,CDD:cd00083,PANTHER:PTHR13935:SF66,PANTHER:PTHR13935,Pfam:PF00010,Gene3D:4.10.280.10,SMART:SM00353,Superfamily:SSF47459
225	Ash1l	KPC-Luc-4580	3	89043137	89043137	Silent	SNP	T	T	C	rs30847448	T	T	c.6336T>C	p.Cys2112=	p.C2112=	ENSMUST00000186583	2023-11-28	186	81	105	Ash1l,synonymous_variant,p.Cys2112=,ENSMUST00000186583,;Ash1l,synonymous_variant,p.Cys2112=,ENSMUST00000090933,NM_138679.5;	C	ENSMUSG00000028053	ENSMUST00000186583	Transcript	synonymous_variant	6810/11644	6336/8877	2112/2958	C	tgT/tgC	rs30847448	NA	1	Ash1l	MGI		protein_coding	YES	CCDS17487.1	ENSMUSP00000140251	Q99MY8		UPI000058B426			PROSITE_profiles:PS51215,PANTHER:PTHR46147:SF1,PANTHER:PTHR46147,Gene3D:2.170.270.10,Pfam:PF17907,SMART:SM00570,Superfamily:SSF82199
226	Asmt	KPC-Luc-A	X	170674746	170674747	Missense_Mutation	DNP	CG	CG	AT	novel	CG	CG	c.384_385delinsAT	p.Asp128_Gly129delinsGluCys	p.D128_G129delinsEC	ENSMUST00000178693	2023-03-08	281	158	123	Asmt,missense_variant,p.Asp128_Gly129delinsGluCys,ENSMUST00000178693,NM_001199212.1,NM_001308488.1;,regulatory_region_variant,,ENSMUSR00000292752,;	AT	ENSMUSG00000093806	ENSMUST00000178693	Transcript	missense_variant	407-408/1191	384-385/1164	128-129/387	DG/EC	gaCGgc/gaATgc		NA	1	Asmt	MGI		protein_coding	YES	CCDS85832.1	ENSMUSP00000137135		A0A0R4J285	UPI0001CC5F07	NM_001199212.1,NM_001308488.1		Gene3D:3.40.50.150,Pfam:PF00891,PIRSF:PIRSF005739,PROSITE_profiles:PS51683,PANTHER:PTHR11746,PANTHER:PTHR11746:SF147,Superfamily:SSF53335
227	Asmt	KPC-Luc-A	X	170674749	170674749	Silent	SNP	C	C	T	rs1134478610	C	C	c.387C>T	p.Gly129=	p.G129=	ENSMUST00000178693	2023-03-08	276	156	120	Asmt,synonymous_variant,p.Gly129=,ENSMUST00000178693,NM_001199212.1,NM_001308488.1;,regulatory_region_variant,,ENSMUSR00000292752,;	T	ENSMUSG00000093806	ENSMUST00000178693	Transcript	synonymous_variant	410/1191	387/1164	129/387	G	ggC/ggT	rs1134478610	NA	1	Asmt	MGI		protein_coding	YES	CCDS85832.1	ENSMUSP00000137135		A0A0R4J285	UPI0001CC5F07	NM_001199212.1,NM_001308488.1		Gene3D:3.40.50.150,Pfam:PF00891,PIRSF:PIRSF005739,PROSITE_profiles:PS51683,PANTHER:PTHR11746,PANTHER:PTHR11746:SF147,Superfamily:SSF53335
228	Asns	KPC-Luc-A	6	7677239	7677239	Silent	SNP	A	A	G	rs13466836	A	A	c.1230T>C	p.Ala410=	p.A410=	ENSMUST00000115542	2023-09-12	188	0	188	Asns,synonymous_variant,p.Ala410=,ENSMUST00000115542,;Asns,synonymous_variant,p.Ala410=,ENSMUST00000031766,NM_012055.4;Asns,non_coding_transcript_exon_variant,,ENSMUST00000140097,;Asns,downstream_gene_variant,,ENSMUST00000133972,;	G	ENSMUSG00000029752	ENSMUST00000115542	Transcript	synonymous_variant	1414/2016	1230/1686	410/561	A	gcT/gcC	rs13466836	NA	-1	Asns	MGI		protein_coding	YES	CCDS19907.1	ENSMUSP00000111204	Q61024		UPI0000001887			Gene3D:3.40.50.620,PIRSF:PIRSF001589,PANTHER:PTHR11772,PANTHER:PTHR11772:SF36,Superfamily:SSF52402,CDD:cd01991
229	Asns	KPC-Luc-A	6	7677323	7677323	Silent	SNP	G	G	A	rs48535519	G	G	c.1146C>T	p.Ser382=	p.S382=	ENSMUST00000115542	2023-09-12	167	0	167	Asns,synonymous_variant,p.Ser382=,ENSMUST00000115542,;Asns,synonymous_variant,p.Ser382=,ENSMUST00000031766,NM_012055.4;Asns,downstream_gene_variant,,ENSMUST00000126303,;Asns,non_coding_transcript_exon_variant,,ENSMUST00000140097,;Asns,downstream_gene_variant,,ENSMUST00000133972,;	A	ENSMUSG00000029752	ENSMUST00000115542	Transcript	synonymous_variant	1330/2016	1146/1686	382/561	S	tcC/tcT	rs48535519	NA	-1	Asns	MGI		protein_coding	YES	CCDS19907.1	ENSMUSP00000111204	Q61024		UPI0000001887			Gene3D:3.40.50.620,Pfam:PF00733,PIRSF:PIRSF001589,PIRSF:PIRSF001589,PANTHER:PTHR11772,PANTHER:PTHR11772:SF36,Superfamily:SSF52402,CDD:cd01991,Low_complexity_(Seg):seg,TIGRFAM:TIGR01536
230	Asns	KPC-Luc-A	6	7680095	7680095	Silent	SNP	C	C	T	rs30021147	C	C	c.1020G>A	p.Arg340=	p.R340=	ENSMUST00000115542	2023-07-12	160	0	160	Asns,synonymous_variant,p.Arg340=,ENSMUST00000115542,;Asns,synonymous_variant,p.Arg340=,ENSMUST00000031766,NM_012055.4;Asns,downstream_gene_variant,,ENSMUST00000126303,;Asns,upstream_gene_variant,,ENSMUST00000140097,;Asns,downstream_gene_variant,,ENSMUST00000133972,;	T	ENSMUSG00000029752	ENSMUST00000115542	Transcript	synonymous_variant	1204/2016	1020/1686	340/561	R	cgG/cgA	rs30021147	NA	-1	Asns	MGI		protein_coding	YES	CCDS19907.1	ENSMUSP00000111204	Q61024		UPI0000001887			Gene3D:3.40.50.620,Pfam:PF00733,PIRSF:PIRSF001589,PANTHER:PTHR11772,PANTHER:PTHR11772:SF36,Superfamily:SSF52402,CDD:cd01991,TIGRFAM:TIGR01536
231	Asns	KPC-Luc-A	6	7685197	7685197	Silent	SNP	C	C	T	rs33334985	C	C	c.459G>A	p.Gly153=	p.G153=	ENSMUST00000115542	2023-03-12	145	1	144	Asns,synonymous_variant,p.Gly153=,ENSMUST00000115542,;Asns,synonymous_variant,p.Gly153=,ENSMUST00000031766,NM_012055.4;Asns,synonymous_variant,p.Gly153=,ENSMUST00000126303,;Asns,synonymous_variant,p.Gly153=,ENSMUST00000139596,;Asns,downstream_gene_variant,,ENSMUST00000148349,;Asns,upstream_gene_variant,,ENSMUST00000133972,;	T	ENSMUSG00000029752	ENSMUST00000115542	Transcript	synonymous_variant	643/2016	459/1686	153/561	G	ggG/ggA	rs33334985	NA	-1	Asns	MGI		protein_coding	YES	CCDS19907.1	ENSMUSP00000111204	Q61024		UPI0000001887			Gene3D:3.60.20.10,Pfam:PF13537,PIRSF:PIRSF001589,PROSITE_profiles:PS51278,PANTHER:PTHR11772,PANTHER:PTHR11772:SF36,Superfamily:SSF56235,CDD:cd00712,TIGRFAM:TIGR01536
232	Asns	KPC-Luc-A	6	7685356	7685356	Silent	SNP	A	A	T	rs48133434	A	A	c.300T>A	p.Ile100=	p.I100=	ENSMUST00000115542	2023-03-12	211	1	210	Asns,synonymous_variant,p.Ile100=,ENSMUST00000115542,;Asns,synonymous_variant,p.Ile100=,ENSMUST00000031766,NM_012055.4;Asns,synonymous_variant,p.Ile100=,ENSMUST00000126303,;Asns,synonymous_variant,p.Ile100=,ENSMUST00000139596,;Asns,synonymous_variant,p.Ile100=,ENSMUST00000148349,;Asns,upstream_gene_variant,,ENSMUST00000133972,;	T	ENSMUSG00000029752	ENSMUST00000115542	Transcript	synonymous_variant	484/2016	300/1686	100/561	I	atT/atA	rs48133434	NA	-1	Asns	MGI		protein_coding	YES	CCDS19907.1	ENSMUSP00000111204	Q61024		UPI0000001887			Gene3D:3.60.20.10,Pfam:PF13537,PIRSF:PIRSF001589,PROSITE_profiles:PS51278,PANTHER:PTHR11772,PANTHER:PTHR11772:SF36,Superfamily:SSF56235,CDD:cd00712,TIGRFAM:TIGR01536
233	Asns	KPC-Luc-A	6	7685362	7685362	Silent	SNP	A	A	G	rs33334990	A	A	c.294T>C	p.Gly98=	p.G98=	ENSMUST00000115542	2023-03-12	206	1	205	Asns,synonymous_variant,p.Gly98=,ENSMUST00000115542,;Asns,synonymous_variant,p.Gly98=,ENSMUST00000031766,NM_012055.4;Asns,synonymous_variant,p.Gly98=,ENSMUST00000126303,;Asns,synonymous_variant,p.Gly98=,ENSMUST00000139596,;Asns,synonymous_variant,p.Gly98=,ENSMUST00000148349,;Asns,upstream_gene_variant,,ENSMUST00000133972,;	G	ENSMUSG00000029752	ENSMUST00000115542	Transcript	synonymous_variant	478/2016	294/1686	98/561	G	ggT/ggC	rs33334990	NA	-1	Asns	MGI		protein_coding	YES	CCDS19907.1	ENSMUSP00000111204	Q61024		UPI0000001887			Gene3D:3.60.20.10,Pfam:PF13537,PIRSF:PIRSF001589,PROSITE_profiles:PS51278,PANTHER:PTHR11772,PANTHER:PTHR11772:SF36,Superfamily:SSF56235,CDD:cd00712,TIGRFAM:TIGR01536
234	Aspa	KPC-Luc-4580	11	73322187	73322187	Missense_Mutation	SNP	G	G	T	rs29409164	G	G	c.328C>A	p.Leu110Ile	p.L110I	ENSMUST00000184572	2023-03-07	229	0	229	Aspa,missense_variant,p.Leu110Ile,ENSMUST00000184572,;Aspa,missense_variant,p.Leu110Ile,ENSMUST00000021119,NM_023113.5;Aspa,missense_variant,p.Leu110Ile,ENSMUST00000155630,;Aspa,missense_variant,p.Leu110Ile,ENSMUST00000134079,;Aspa,non_coding_transcript_exon_variant,,ENSMUST00000132774,;Aspa,downstream_gene_variant,,ENSMUST00000141898,;	T	ENSMUSG00000020774	ENSMUST00000184572	Transcript	missense_variant	691/1746	328/939	110/312	L/I	Ctt/Att	rs29409164	NA	-1	Aspa	MGI		protein_coding	YES	CCDS25005.1	ENSMUSP00000139318	Q8R3P0		UPI0000021A09		tolerated(0.35)	Gene3D:3.40.630.10,HAMAP:MF_00704,Pfam:PF04952,PIRSF:PIRSF018001,PANTHER:PTHR15162,PANTHER:PTHR15162:SF9,Superfamily:SSF53187,CDD:cd06909
235	Aspa	KPC-Luc-A	11	73322187	73322187	Missense_Mutation	SNP	G	G	T	rs29409164	G	G	c.328C>A	p.Leu110Ile	p.L110I	ENSMUST00000184572	2023-03-07	316	1	315	Aspa,missense_variant,p.Leu110Ile,ENSMUST00000184572,;Aspa,missense_variant,p.Leu110Ile,ENSMUST00000021119,NM_023113.5;Aspa,missense_variant,p.Leu110Ile,ENSMUST00000155630,;Aspa,missense_variant,p.Leu110Ile,ENSMUST00000134079,;Aspa,non_coding_transcript_exon_variant,,ENSMUST00000132774,;Aspa,downstream_gene_variant,,ENSMUST00000141898,;	T	ENSMUSG00000020774	ENSMUST00000184572	Transcript	missense_variant	691/1746	328/939	110/312	L/I	Ctt/Att	rs29409164	NA	-1	Aspa	MGI		protein_coding	YES	CCDS25005.1	ENSMUSP00000139318	Q8R3P0		UPI0000021A09		tolerated(0.35)	Gene3D:3.40.630.10,HAMAP:MF_00704,Pfam:PF04952,PIRSF:PIRSF018001,PANTHER:PTHR15162,PANTHER:PTHR15162:SF9,Superfamily:SSF53187,CDD:cd06909
236	Aspg	KPC-Luc-4580	12	112112223	112112223	Silent	SNP	C	C	G	rs29141157	C	C	c.114C>G	p.Val38=	p.V38=	ENSMUST00000079400	2023-02-15	249	149	100	Aspg,synonymous_variant,p.Val38=,ENSMUST00000079400,NM_001081169.1;Aspg,synonymous_variant,p.Val46=,ENSMUST00000223412,;Mir3073a,downstream_gene_variant,,ENSMUST00000175349,;Mir3073b,upstream_gene_variant,,ENSMUST00000199383,;Aspg,synonymous_variant,p.Val32=,ENSMUST00000220719,;Aspg,non_coding_transcript_exon_variant,,ENSMUST00000221091,;Aspg,non_coding_transcript_exon_variant,,ENSMUST00000223457…	G	ENSMUSG00000037686	ENSMUST00000079400	Transcript	synonymous_variant	327/2722	114/1695	38/564	V	gtC/gtG	rs29141157	NA	1	Aspg	MGI		protein_coding	YES	CCDS36567.1	ENSMUSP00000078369	A0JNU3		UPI0000192BDD	NM_001081169.1		Gene3D:3.40.50.1170,Pfam:PF00710,PIRSF:PIRSF001220,PIRSF:PIRSF500176,PROSITE_profiles:PS51732,PANTHER:PTHR11707,PANTHER:PTHR11707:SF28,SFLD:SFLDS00057,SMART:SM00870,Superfamily:SSF53774,TIGRFAM:TIGR00519,CDD:cd08963
237	Aspg	KPC-Luc-4580	12	112112262	112112262	Silent	SNP	A	A	C	rs29216216	A	A	c.153A>C	p.Ala51=	p.A51=	ENSMUST00000079400	2023-02-15	264	165	99	Aspg,synonymous_variant,p.Ala51=,ENSMUST00000079400,NM_001081169.1;Aspg,synonymous_variant,p.Ala59=,ENSMUST00000223412,;Mir3073a,downstream_gene_variant,,ENSMUST00000175349,;Mir3073b,upstream_gene_variant,,ENSMUST00000199383,;Aspg,synonymous_variant,p.Ala45=,ENSMUST00000220719,;Aspg,non_coding_transcript_exon_variant,,ENSMUST00000221091,;Aspg,non_coding_transcript_exon_variant,,ENSMUST00000223457…	C	ENSMUSG00000037686	ENSMUST00000079400	Transcript	synonymous_variant	366/2722	153/1695	51/564	A	gcA/gcC	rs29216216	NA	1	Aspg	MGI		protein_coding	YES	CCDS36567.1	ENSMUSP00000078369	A0JNU3		UPI0000192BDD	NM_001081169.1		Gene3D:3.40.50.1170,Pfam:PF00710,PIRSF:PIRSF001220,PIRSF:PIRSF500176,PIRSF:PIRSF500176,PROSITE_profiles:PS51732,PANTHER:PTHR11707,PANTHER:PTHR11707:SF28,SFLD:SFLDS00057,SMART:SM00870,Superfamily:SSF53774,TIGRFAM:TIGR00519,CDD:cd08963
238	Aspg	KPC-Luc-4580	12	112112990	112112990	Silent	SNP	C	C	T	rs13481655	C	C	c.201C>T	p.Ser67=	p.S67=	ENSMUST00000079400	2023-03-15	262	133	129	Aspg,synonymous_variant,p.Ser67=,ENSMUST00000079400,NM_001081169.1;Aspg,synonymous_variant,p.Ser75=,ENSMUST00000223412,;Mir3073a,downstream_gene_variant,,ENSMUST00000175349,;Mir3073b,upstream_gene_variant,,ENSMUST00000199383,;Aspg,synonymous_variant,p.Ser17=,ENSMUST00000223184,;Aspg,non_coding_transcript_exon_variant,,ENSMUST00000221091,;Aspg,intron_variant,,ENSMUST00000220719,;Aspg,downstream_ge…	T	ENSMUSG00000037686	ENSMUST00000079400	Transcript	synonymous_variant	414/2722	201/1695	67/564	S	agC/agT	rs13481655	NA	1	Aspg	MGI		protein_coding	YES	CCDS36567.1	ENSMUSP00000078369	A0JNU3		UPI0000192BDD	NM_001081169.1		Gene3D:3.40.50.1170,Pfam:PF00710,PIRSF:PIRSF001220,PIRSF:PIRSF500176,PROSITE_profiles:PS51732,PANTHER:PTHR11707,PANTHER:PTHR11707:SF28,SFLD:SFLDS00057,SMART:SM00870,Superfamily:SSF53774,TIGRFAM:TIGR00519,CDD:cd08963
239	Aspg	KPC-Luc-4580	12	112114062	112114062	Intron	SNP	G	G	A	rs33385679	G	G	c.304-318G>A			ENSMUST00000079400		297	154	143	Aspg,intron_variant,,ENSMUST00000079400,NM_001081169.1;Aspg,intron_variant,,ENSMUST00000223412,;Mir3073a,downstream_gene_variant,,ENSMUST00000175349,;Mir3073b,upstream_gene_variant,,ENSMUST00000199383,;Aspg,synonymous_variant,p.Lys68=,ENSMUST00000220719,;Aspg,intron_variant,,ENSMUST00000223184,;Aspg,downstream_gene_variant,,ENSMUST00000221091,;Aspg,downstream_gene_variant,,ENSMUST00000223457,;,re…	A	ENSMUSG00000037686	ENSMUST00000079400	Transcript	intron_variant						rs33385679	NA	1	Aspg	MGI		protein_coding	YES	CCDS36567.1	ENSMUSP00000078369	A0JNU3		UPI0000192BDD	NM_001081169.1
240	Aspg	KPC-Luc-4580	12	112114472	112114472	Silent	SNP	T	T	C	rs33386919	T	T	c.396T>C	p.Asn132=	p.N132=	ENSMUST00000079400	2023-04-15	301	133	168	Aspg,synonymous_variant,p.Asn132=,ENSMUST00000079400,NM_001081169.1;Aspg,intron_variant,,ENSMUST00000223412,;Aspg,3_prime_UTR_variant,,ENSMUST00000220719,;Aspg,intron_variant,,ENSMUST00000223184,;Aspg,downstream_gene_variant,,ENSMUST00000221091,;Aspg,downstream_gene_variant,,ENSMUST00000223457,;,regulatory_region_variant,,ENSMUSR00000540594,;	C	ENSMUSG00000037686	ENSMUST00000079400	Transcript	synonymous_variant	609/2722	396/1695	132/564	N	aaT/aaC	rs33386919	NA	1	Aspg	MGI		protein_coding	YES	CCDS36567.1	ENSMUSP00000078369	A0JNU3		UPI0000192BDD	NM_001081169.1		Gene3D:3.40.50.1170,Pfam:PF00710,PIRSF:PIRSF001220,PIRSF:PIRSF500176,PROSITE_profiles:PS51732,PANTHER:PTHR11707,PANTHER:PTHR11707:SF28,SFLD:SFLDS00057,SMART:SM00870,Superfamily:SSF53774,TIGRFAM:TIGR00519,CDD:cd08963
241	Aspg	KPC-Luc-4580	12	112116427	112116427	Silent	SNP	C	C	T	rs29176709	C	C	c.540C>T	p.Leu180=	p.L180=	ENSMUST00000079400	2023-06-15	283	141	142	Aspg,synonymous_variant,p.Leu180=,ENSMUST00000079400,NM_001081169.1;Aspg,synonymous_variant,p.Leu146=,ENSMUST00000223412,;Aspg,upstream_gene_variant,,ENSMUST00000222970,;Aspg,missense_variant,p.Ser79Phe,ENSMUST00000223184,;Aspg,downstream_gene_variant,,ENSMUST00000220719,;Aspg,downstream_gene_variant,,ENSMUST00000221091,;Aspg,upstream_gene_variant,,ENSMUST00000222645,;Aspg,downstream_gene_variant…	T	ENSMUSG00000037686	ENSMUST00000079400	Transcript	synonymous_variant	753/2722	540/1695	180/564	L	ctC/ctT	rs29176709	NA	1	Aspg	MGI		protein_coding	YES	CCDS36567.1	ENSMUSP00000078369	A0JNU3		UPI0000192BDD	NM_001081169.1		Gene3D:3.40.50.1170,Pfam:PF00710,PIRSF:PIRSF001220,PIRSF:PIRSF500176,PROSITE_profiles:PS51732,PANTHER:PTHR11707,PANTHER:PTHR11707:SF28,SFLD:SFLDS00057,SMART:SM00870,Superfamily:SSF53774,TIGRFAM:TIGR00519,CDD:cd08963
242	Aspg	KPC-Luc-4580	12	112120051	112120051	Silent	SNP	A	A	G	rs50638666	A	A	c.738A>G	p.Gly246=	p.G246=	ENSMUST00000079400	2023-07-15	287	144	143	Aspg,synonymous_variant,p.Gly246=,ENSMUST00000079400,NM_001081169.1;Aspg,upstream_gene_variant,,ENSMUST00000222970,;Aspg,downstream_gene_variant,,ENSMUST00000223412,;Aspg,non_coding_transcript_exon_variant,,ENSMUST00000222645,;Aspg,intron_variant,,ENSMUST00000223184,;	G	ENSMUSG00000037686	ENSMUST00000079400	Transcript	synonymous_variant	951/2722	738/1695	246/564	G	ggA/ggG	rs50638666	NA	1	Aspg	MGI		protein_coding	YES	CCDS36567.1	ENSMUSP00000078369	A0JNU3		UPI0000192BDD	NM_001081169.1		Gene3D:3.40.50.40,Pfam:PF17763,PIRSF:PIRSF001220,PIRSF:PIRSF500176,PROSITE_profiles:PS51732,PANTHER:PTHR11707,PANTHER:PTHR11707:SF28,SFLD:SFLDS00057,SMART:SM00870,Superfamily:SSF53774,TIGRFAM:TIGR00519,CDD:cd08963
243	Aspg	KPC-Luc-4580	12	112121029	112121029	Silent	SNP	G	G	A	rs242960541	G	G	c.918G>A	p.Ser306=	p.S306=	ENSMUST00000079400	2023-08-15	259	129	130	Aspg,synonymous_variant,p.Ser306=,ENSMUST00000079400,NM_001081169.1;Aspg,upstream_gene_variant,,ENSMUST00000222970,;Aspg,downstream_gene_variant,,ENSMUST00000223412,;Aspg,3_prime_UTR_variant,,ENSMUST00000223184,;Aspg,non_coding_transcript_exon_variant,,ENSMUST00000222645,;	A	ENSMUSG00000037686	ENSMUST00000079400	Transcript	synonymous_variant	1131/2722	918/1695	306/564	S	tcG/tcA	rs242960541	NA	1	Aspg	MGI		protein_coding	YES	CCDS36567.1	ENSMUSP00000078369	A0JNU3		UPI0000192BDD	NM_001081169.1		Gene3D:3.40.50.40,Pfam:PF17763,PIRSF:PIRSF001220,PIRSF:PIRSF500176,PROSITE_profiles:PS51732,PANTHER:PTHR11707,PANTHER:PTHR11707:SF28,SFLD:SFLDS00057,SMART:SM00870,Superfamily:SSF53774,TIGRFAM:TIGR00519,CDD:cd08963
244	Aspg	KPC-Luc-4580	12	112121817	112121817	Missense_Mutation	SNP	T	T	C	rs51253382	T	T	c.1118T>C	p.Met373Thr	p.M373T	ENSMUST00000079400	2023-10-15	264	151	113	Aspg,missense_variant,p.Met373Thr,ENSMUST00000079400,NM_001081169.1;Aspg,missense_variant,p.Met62Thr,ENSMUST00000222970,;Aspg,3_prime_UTR_variant,,ENSMUST00000223184,;Aspg,downstream_gene_variant,,ENSMUST00000222645,;	C	ENSMUSG00000037686	ENSMUST00000079400	Transcript	missense_variant	1331/2722	1118/1695	373/564	M/T	aTg/aCg	rs51253382	NA	1	Aspg	MGI		protein_coding	YES	CCDS36567.1	ENSMUSP00000078369	A0JNU3		UPI0000192BDD	NM_001081169.1	tolerated(0.61)
245	Aspg	KPC-Luc-4580	12	112121833	112121833	Silent	SNP	A	A	G	rs47886284	A	A	c.1134A>G	p.Val378=	p.V378=	ENSMUST00000079400	2023-10-15	256	148	108	Aspg,synonymous_variant,p.Val378=,ENSMUST00000079400,NM_001081169.1;Aspg,synonymous_variant,p.Val67=,ENSMUST00000222970,;Aspg,downstream_gene_variant,,ENSMUST00000222645,;Aspg,downstream_gene_variant,,ENSMUST00000223184,;	G	ENSMUSG00000037686	ENSMUST00000079400	Transcript	synonymous_variant	1347/2722	1134/1695	378/564	V	gtA/gtG	rs47886284	NA	1	Aspg	MGI		protein_coding	YES	CCDS36567.1	ENSMUSP00000078369	A0JNU3		UPI0000192BDD	NM_001081169.1
246	Aspg	KPC-Luc-4580	12	112123036	112123036	Silent	SNP	A	A	G	rs50806938	A	A	c.1257A>G	p.Glu419=	p.E419=	ENSMUST00000079400	2023-11-15	214	124	90	Aspg,synonymous_variant,p.Glu419=,ENSMUST00000079400,NM_001081169.1;Aspg,synonymous_variant,p.Glu108=,ENSMUST00000222970,;Aspg,downstream_gene_variant,,ENSMUST00000222645,;Aspg,downstream_gene_variant,,ENSMUST00000223184,;	G	ENSMUSG00000037686	ENSMUST00000079400	Transcript	synonymous_variant	1470/2722	1257/1695	419/564	E	gaA/gaG	rs50806938	NA	1	Aspg	MGI		protein_coding	YES	CCDS36567.1	ENSMUSP00000078369	A0JNU3		UPI0000192BDD	NM_001081169.1		Gene3D:1.25.40.20,PROSITE_profiles:PS50297,SMART:SM00248,Superfamily:SSF48403
247	Asxl1	PANC02-Luc	2	153400069	153400069	Silent	SNP	T	T	C	novel	T	T	c.2541T>C	p.Pro847=	p.P847=	ENSMUST00000109790	13/13	252	231	21	Asxl1,synonymous_variant,p.Pro846=,ENSMUST00000227428,;Asxl1,synonymous_variant,p.Pro847=,ENSMUST00000109790,NM_001039939.2;Asxl1,downstream_gene_variant,,ENSMUST00000138571,;	C	ENSMUSG00000042548	ENSMUST00000109790	Transcript	synonymous_variant	3030/6968	2541/4545	847/1514	P	ccT/ccC		NA	1	Asxl1	MGI		protein_coding	YES	CCDS38285.1	ENSMUSP00000105413	P59598	Q24JP2	UPI000014B656	NM_001039939.2		PANTHER:PTHR13578,PANTHER:PTHR13578:SF19
248	Atf2	KPC-Luc-4580	2	73819145	73819146	Nonsense_Mutation	INS	-	-	CAGTATGATAGCCAGACTTCTTCTGCATGGCAGTTACAGGGCAATCTTTATGAGCCAGAAGAAGCTGTTT	novel	-	-	c.1240_1241insAAACAGCTTCTTCTGGCTCATAAAGATTGCCCTGTAACTGCCATGCAGAAGAAGTCTGGCTATCATACTG	p.Ala414GlufsTer8	p.A414Efs*8	ENSMUST00000055833	14/14	254	144	110	Atf2,stop_gained,p.Ala414GlufsTer8,ENSMUST00000055833,NM_001025093.2,NM_001284371.1,NM_001284370.1;Atf2,stop_gained,p.Ala374GlufsTer8,ENSMUST00000112007,NM_009715.3,NM_001284376.1;Atf2,stop_gained,p.Ala374GlufsTer8,ENSMUST00000112010,NM_001284369.1;Atf2,stop_gained,p.Ala374GlufsTer8,ENSMUST00000090802,;Atf2,stop_gained,p.Ala316GlufsTer8,ENSMUST00000112016,NM_001284374.1,NM_001284373.1,NM_00128437…	CAGTATGATAGCCAGACTTCTTCTGCATGGCAGTTACAGGGCAATCTTTATGAGCCAGAAGAAGCTGTTT	ENSMUSG00000027104	ENSMUST00000055833	Transcript	stop_gained,frameshift_variant	1573-1574/4210	1240-1241/1464	414/487	A/ETASSGS*RLPCNCHAEEVWLSYCX	gct/gAAACAGCTTCTTCTGGCTCATAAAGATTGCCCTGTAACTGCCATGCAGAAGAAGTCTGGCTATCATACTGct		NA	-1	Atf2	MGI		protein_coding	YES	CCDS16134.1	ENSMUSP00000058521	P16951		UPI0000022ADB	NM_001025093.2,NM_001284371.1,NM_001284370.1		PIRSF:PIRSF003153,PANTHER:PTHR19304,PANTHER:PTHR19304:SF9,MobiDB_lite:mobidb-lite
249	Atf4	KPC-Luc-A	15	80257082	80257082	Silent	SNP	A	A	G	rs13461826	A	A	c.672A>G	p.Pro224=	p.P224=	ENSMUST00000109605	2023-03-03	462	249	213	Atf4,synonymous_variant,p.Pro224=,ENSMUST00000109605,NM_009716.3,NM_001287180.1;Mief1,downstream_gene_variant,,ENSMUST00000023048,NM_001357660.1,NM_178719.5;Rps19bp1,downstream_gene_variant,,ENSMUST00000052499,NM_175109.3;Mief1,downstream_gene_variant,,ENSMUST00000229138,NM_001357659.1;Atf4,downstream_gene_variant,,ENSMUST00000229828,;Atf4,non_coding_transcript_exon_variant,,ENSMUST00000230434,;M…	G	ENSMUSG00000042406	ENSMUST00000109605	Transcript	synonymous_variant	1266/1725	672/1050	224/349	P	ccA/ccG	rs13461826	NA	1	Atf4	MGI		protein_coding	YES	CCDS37145.1	ENSMUSP00000105234	Q06507		UPI00001960EA	NM_009716.3,NM_001287180.1		PANTHER:PTHR13044,PANTHER:PTHR13044:SF32
250	Atf7ip	KPC-Luc-4580	6	136560153	136560153	Missense_Mutation	SNP	G	G	C	rs48550239	G	G	c.383G>C	p.Gly128Ala	p.G128A	ENSMUST00000032335	2023-02-15	256	188	68	Atf7ip,missense_variant,p.Gly128Ala,ENSMUST00000032335,NM_019426.2;Atf7ip,missense_variant,p.Gly136Ala,ENSMUST00000187429,;Atf7ip,missense_variant,p.Gly128Ala,ENSMUST00000185724,;Atf7ip,intron_variant,,ENSMUST00000186577,;Atf7ip,intron_variant,,ENSMUST00000203988,;Atf7ip,downstream_gene_variant,,ENSMUST00000186742,;Atf7ip,downstream_gene_variant,,ENSMUST00000189535,;Atf7ip,upstream_gene_variant,,…	C	ENSMUSG00000030213	ENSMUST00000032335	Transcript	missense_variant	552/8059	383/3921	128/1306	G/A	gGt/gCt	rs48550239	NA	1	Atf7ip	MGI		protein_coding	YES	CCDS20651.1	ENSMUSP00000032335	Q7TT18		UPI000002341F	NM_019426.2		PANTHER:PTHR23210,PANTHER:PTHR23210:SF22,MobiDB_lite:mobidb-lite,MobiDB_lite:mobidb-lite
251	Atf7ip	KPC-Luc-4580	6	136560473	136560473	Missense_Mutation	SNP	A	A	G	rs49621206	A	A	c.703A>G	p.Ser235Gly	p.S235G	ENSMUST00000032335	2023-02-15	261	194	67	Atf7ip,missense_variant,p.Ser235Gly,ENSMUST00000032335,NM_019426.2;Atf7ip,missense_variant,p.Ser243Gly,ENSMUST00000187429,;Atf7ip,missense_variant,p.Ser235Gly,ENSMUST00000185724,;Atf7ip,intron_variant,,ENSMUST00000186577,;Atf7ip,intron_variant,,ENSMUST00000203988,;Atf7ip,downstream_gene_variant,,ENSMUST00000186742,;Atf7ip,downstream_gene_variant,,ENSMUST00000189535,;Atf7ip,upstream_gene_variant,,…	G	ENSMUSG00000030213	ENSMUST00000032335	Transcript	missense_variant	872/8059	703/3921	235/1306	S/G	Agc/Ggc	rs49621206	NA	1	Atf7ip	MGI		protein_coding	YES	CCDS20651.1	ENSMUSP00000032335	Q7TT18		UPI000002341F	NM_019426.2		PANTHER:PTHR23210,PANTHER:PTHR23210:SF22,MobiDB_lite:mobidb-lite
252	Atf7ip	KPC-Luc-4580	6	136560631	136560631	Missense_Mutation	SNP	T	T	A	rs387233628	T	T	c.861T>A	p.Asp287Glu	p.D287E	ENSMUST00000032335	2023-02-15	228	180	48	Atf7ip,missense_variant,p.Asp287Glu,ENSMUST00000032335,NM_019426.2;Atf7ip,missense_variant,p.Asp295Glu,ENSMUST00000187429,;Atf7ip,missense_variant,p.Asp287Glu,ENSMUST00000185724,;Atf7ip,intron_variant,,ENSMUST00000186577,;Atf7ip,intron_variant,,ENSMUST00000203988,;Atf7ip,downstream_gene_variant,,ENSMUST00000186742,;Atf7ip,downstream_gene_variant,,ENSMUST00000189535,;Atf7ip,upstream_gene_variant,,…	A	ENSMUSG00000030213	ENSMUST00000032335	Transcript	missense_variant	1030/8059	861/3921	287/1306	D/E	gaT/gaA	rs387233628	NA	1	Atf7ip	MGI		protein_coding	YES	CCDS20651.1	ENSMUSP00000032335	Q7TT18		UPI000002341F	NM_019426.2		PANTHER:PTHR23210,PANTHER:PTHR23210:SF22,MobiDB_lite:mobidb-lite,Low_complexity_(Seg):seg
253	Atf7ip	KPC-Luc-4580	6	136561027	136561027	Silent	SNP	C	C	T	rs46838155	C	C	c.1257C>T	p.Leu419=	p.L419=	ENSMUST00000032335	2023-02-15	264	205	59	Atf7ip,synonymous_variant,p.Leu419=,ENSMUST00000032335,NM_019426.2;Atf7ip,synonymous_variant,p.Leu427=,ENSMUST00000187429,;Atf7ip,synonymous_variant,p.Leu419=,ENSMUST00000185724,;Atf7ip,synonymous_variant,p.Leu62=,ENSMUST00000203178,;Atf7ip,intron_variant,,ENSMUST00000186577,;Atf7ip,intron_variant,,ENSMUST00000203988,;Atf7ip,downstream_gene_variant,,ENSMUST00000186742,;Atf7ip,downstream_gene_vari…	T	ENSMUSG00000030213	ENSMUST00000032335	Transcript	synonymous_variant	1426/8059	1257/3921	419/1306	L	ctC/ctT	rs46838155	NA	1	Atf7ip	MGI		protein_coding	YES	CCDS20651.1	ENSMUSP00000032335	Q7TT18		UPI000002341F	NM_019426.2		PANTHER:PTHR23210,PANTHER:PTHR23210:SF22,MobiDB_lite:mobidb-lite,Low_complexity_(Seg):seg
254	Atf7ip	KPC-Luc-4580	6	136561210	136561210	Silent	SNP	C	C	T	rs48674628	C	C	c.1440C>T	p.Leu480=	p.L480=	ENSMUST00000032335	2023-02-15	221	166	55	Atf7ip,synonymous_variant,p.Leu480=,ENSMUST00000032335,NM_019426.2;Atf7ip,synonymous_variant,p.Leu488=,ENSMUST00000187429,;Atf7ip,synonymous_variant,p.Leu480=,ENSMUST00000185724,;Atf7ip,synonymous_variant,p.Leu123=,ENSMUST00000203178,;Atf7ip,intron_variant,,ENSMUST00000186577,;Atf7ip,intron_variant,,ENSMUST00000203988,;Atf7ip,downstream_gene_variant,,ENSMUST00000186742,;Atf7ip,downstream_gene_var…	T	ENSMUSG00000030213	ENSMUST00000032335	Transcript	synonymous_variant	1609/8059	1440/3921	480/1306	L	ctC/ctT	rs48674628	NA	1	Atf7ip	MGI		protein_coding	YES	CCDS20651.1	ENSMUSP00000032335	Q7TT18		UPI000002341F	NM_019426.2		PANTHER:PTHR23210,PANTHER:PTHR23210:SF22
255	Atf7ip	KPC-Luc-4580	6	136563781	136563781	Missense_Mutation	SNP	A	A	G	rs46310351	A	A	c.1691A>G	p.Asp564Gly	p.D564G	ENSMUST00000032335	2023-03-15	171	131	40	Atf7ip,missense_variant,p.Asp564Gly,ENSMUST00000032335,NM_019426.2;Atf7ip,missense_variant,p.Asp572Gly,ENSMUST00000187429,;Atf7ip,missense_variant,p.Asp207Gly,ENSMUST00000203178,;Atf7ip,5_prime_UTR_variant,,ENSMUST00000186577,;Atf7ip,5_prime_UTR_variant,,ENSMUST00000203988,;Atf7ip,downstream_gene_variant,,ENSMUST00000185724,;Atf7ip,downstream_gene_variant,,ENSMUST00000186742,;Atf7ip,downstream_ge…	G	ENSMUSG00000030213	ENSMUST00000032335	Transcript	missense_variant	1860/8059	1691/3921	564/1306	D/G	gAc/gGc	rs46310351	NA	1	Atf7ip	MGI		protein_coding	YES	CCDS20651.1	ENSMUSP00000032335	Q7TT18		UPI000002341F	NM_019426.2		PANTHER:PTHR23210,PANTHER:PTHR23210:SF22,MobiDB_lite:mobidb-lite,MobiDB_lite:mobidb-lite
256	Atf7ip	KPC-Luc-4580	6	136563845	136563845	Splice_Region	SNP	C	C	T	rs47529262	C	C	c.1747+8C>T			ENSMUST00000032335		161	119	42	Atf7ip,splice_region_variant,p.Tyr228=,ENSMUST00000203178,;Atf7ip,splice_region_variant,,ENSMUST00000203988,;Atf7ip,splice_region_variant,,ENSMUST00000032335,NM_019426.2;Atf7ip,splice_region_variant,,ENSMUST00000186577,;Atf7ip,splice_region_variant,,ENSMUST00000187429,;Atf7ip,downstream_gene_variant,,ENSMUST00000185724,;Atf7ip,downstream_gene_variant,,ENSMUST00000186742,;Atf7ip,downstream_gene_va…	T	ENSMUSG00000030213	ENSMUST00000032335	Transcript	splice_region_variant,intron_variant						rs47529262	NA	1	Atf7ip	MGI		protein_coding	YES	CCDS20651.1	ENSMUSP00000032335	Q7TT18		UPI000002341F	NM_019426.2
257	Atf7ip	KPC-Luc-4580	6	136565021	136565021	Silent	SNP	G	G	A	rs46956906	G	G	c.1752G>A	p.Glu584=	p.E584=	ENSMUST00000032335	2023-04-15	128	98	30	Atf7ip,synonymous_variant,p.Glu584=,ENSMUST00000032335,NM_019426.2;Atf7ip,synonymous_variant,p.Glu592=,ENSMUST00000187429,;Atf7ip,synonymous_variant,p.Glu230=,ENSMUST00000203178,;Atf7ip,5_prime_UTR_variant,,ENSMUST00000186577,;Atf7ip,5_prime_UTR_variant,,ENSMUST00000203988,;Atf7ip,downstream_gene_variant,,ENSMUST00000185724,;Atf7ip,downstream_gene_variant,,ENSMUST00000189535,;	A	ENSMUSG00000030213	ENSMUST00000032335	Transcript	synonymous_variant	1921/8059	1752/3921	584/1306	E	gaG/gaA	rs46956906	NA	1	Atf7ip	MGI		protein_coding	YES	CCDS20651.1	ENSMUSP00000032335	Q7TT18		UPI000002341F	NM_019426.2		PANTHER:PTHR23210,PANTHER:PTHR23210:SF22,MobiDB_lite:mobidb-lite,MobiDB_lite:mobidb-lite
258	Atf7ip	KPC-Luc-4580	6	136565132	136565132	Silent	SNP	T	T	C	rs50183054	T	T	c.1863T>C	p.Ala621=	p.A621=	ENSMUST00000032335	2023-04-15	145	102	43	Atf7ip,synonymous_variant,p.Ala621=,ENSMUST00000032335,NM_019426.2;Atf7ip,synonymous_variant,p.Ala629=,ENSMUST00000187429,;Atf7ip,synonymous_variant,p.Ala267=,ENSMUST00000203178,;Atf7ip,synonymous_variant,p.Ala26=,ENSMUST00000186577,;Atf7ip,synonymous_variant,p.Ala26=,ENSMUST00000203988,;Atf7ip,downstream_gene_variant,,ENSMUST00000185724,;	C	ENSMUSG00000030213	ENSMUST00000032335	Transcript	synonymous_variant	2032/8059	1863/3921	621/1306	A	gcT/gcC	rs50183054	NA	1	Atf7ip	MGI		protein_coding	YES	CCDS20651.1	ENSMUSP00000032335	Q7TT18		UPI000002341F	NM_019426.2		Pfam:PF16788,PANTHER:PTHR23210,PANTHER:PTHR23210:SF22
259	Atf7ip	KPC-Luc-4580	6	136566728	136566728	Silent	SNP	T	T	A	rs49928239	T	T	c.1974T>A	p.Thr658=	p.T658=	ENSMUST00000032335	2023-05-15	163	122	41	Atf7ip,synonymous_variant,p.Thr658=,ENSMUST00000032335,NM_019426.2;Atf7ip,synonymous_variant,p.Thr666=,ENSMUST00000187429,;Atf7ip,synonymous_variant,p.Thr304=,ENSMUST00000203178,;Atf7ip,synonymous_variant,p.Thr63=,ENSMUST00000186577,;Atf7ip,synonymous_variant,p.Thr63=,ENSMUST00000203988,;Atf7ip,downstream_gene_variant,,ENSMUST00000185724,;	A	ENSMUSG00000030213	ENSMUST00000032335	Transcript	synonymous_variant	2143/8059	1974/3921	658/1306	T	acT/acA	rs49928239	NA	1	Atf7ip	MGI		protein_coding	YES	CCDS20651.1	ENSMUSP00000032335	Q7TT18		UPI000002341F	NM_019426.2		Pfam:PF16788,PANTHER:PTHR23210,PANTHER:PTHR23210:SF22
260	Atf7ip	KPC-Luc-4580	6	136566764	136566764	Silent	SNP	G	G	A	rs48304750	G	G	c.2010G>A	p.Lys670=	p.K670=	ENSMUST00000032335	2023-05-15	148	108	40	Atf7ip,synonymous_variant,p.Lys670=,ENSMUST00000032335,NM_019426.2;Atf7ip,synonymous_variant,p.Lys678=,ENSMUST00000187429,;Atf7ip,synonymous_variant,p.Lys316=,ENSMUST00000203178,;Atf7ip,synonymous_variant,p.Lys75=,ENSMUST00000186577,;Atf7ip,downstream_gene_variant,,ENSMUST00000185724,;Atf7ip,downstream_gene_variant,,ENSMUST00000203988,;	A	ENSMUSG00000030213	ENSMUST00000032335	Transcript	synonymous_variant	2179/8059	2010/3921	670/1306	K	aaG/aaA	rs48304750	NA	1	Atf7ip	MGI		protein_coding	YES	CCDS20651.1	ENSMUSP00000032335	Q7TT18		UPI000002341F	NM_019426.2		Coiled-coils_(Ncoils):Coil,Pfam:PF16788,PANTHER:PTHR23210,PANTHER:PTHR23210:SF22
261	Atf7ip	KPC-Luc-4580	6	136587259	136587259	Silent	SNP	G	G	A	rs3653718	G	G	c.2475G>A	p.Val825=	p.V825=	ENSMUST00000032335	2023-09-15	293	202	91	Atf7ip,synonymous_variant,p.Val825=,ENSMUST00000032335,NM_019426.2;Atf7ip,synonymous_variant,p.Val833=,ENSMUST00000187429,;Atf7ip,downstream_gene_variant,,ENSMUST00000186577,;Atf7ip,downstream_gene_variant,,ENSMUST00000188805,;	A	ENSMUSG00000030213	ENSMUST00000032335	Transcript	synonymous_variant	2644/8059	2475/3921	825/1306	V	gtG/gtA	rs3653718	NA	1	Atf7ip	MGI		protein_coding	YES	CCDS20651.1	ENSMUSP00000032335	Q7TT18		UPI000002341F	NM_019426.2		PANTHER:PTHR23210,PANTHER:PTHR23210:SF22
262	Atf7ip	KPC-Luc-4580	6	136587493	136587493	Silent	SNP	C	C	G	rs3668980	C	C	c.2709C>G	p.Thr903=	p.T903=	ENSMUST00000032335	2023-09-15	268	195	73	Atf7ip,synonymous_variant,p.Thr903=,ENSMUST00000032335,NM_019426.2;Atf7ip,synonymous_variant,p.Thr911=,ENSMUST00000187429,;	G	ENSMUSG00000030213	ENSMUST00000032335	Transcript	synonymous_variant	2878/8059	2709/3921	903/1306	T	acC/acG	rs3668980	NA	1	Atf7ip	MGI		protein_coding	YES	CCDS20651.1	ENSMUSP00000032335	Q7TT18		UPI000002341F	NM_019426.2		PANTHER:PTHR23210,PANTHER:PTHR23210:SF22
263	Atf7ip	KPC-Luc-4580	6	136587502	136587502	Silent	SNP	C	C	A	rs3668994	C	C	c.2718C>A	p.Val906=	p.V906=	ENSMUST00000032335	2023-09-15	265	192	73	Atf7ip,synonymous_variant,p.Val906=,ENSMUST00000032335,NM_019426.2;Atf7ip,synonymous_variant,p.Val914=,ENSMUST00000187429,;	A	ENSMUSG00000030213	ENSMUST00000032335	Transcript	synonymous_variant	2887/8059	2718/3921	906/1306	V	gtC/gtA	rs3668994	NA	1	Atf7ip	MGI		protein_coding	YES	CCDS20651.1	ENSMUSP00000032335	Q7TT18		UPI000002341F	NM_019426.2		PANTHER:PTHR23210,PANTHER:PTHR23210:SF22
264	Atf7ip	KPC-Luc-4580	6	136593078	136593078	Missense_Mutation	SNP	A	A	G	rs30126331	A	A	c.2902A>G	p.Thr968Ala	p.T968A	ENSMUST00000032335	2023-10-15	185	136	49	Atf7ip,missense_variant,p.Thr968Ala,ENSMUST00000032335,NM_019426.2;Atf7ip,upstream_gene_variant,,ENSMUST00000185332,;	G	ENSMUSG00000030213	ENSMUST00000032335	Transcript	missense_variant,splice_region_variant	3071/8059	2902/3921	968/1306	T/A	Aca/Gca	rs30126331	NA	1	Atf7ip	MGI		protein_coding	YES	CCDS20651.1	ENSMUSP00000032335	Q7TT18		UPI000002341F	NM_019426.2		PANTHER:PTHR23210,PANTHER:PTHR23210:SF22,MobiDB_lite:mobidb-lite,MobiDB_lite:mobidb-lite
265	Atf7ip	KPC-Luc-4580	6	136599678	136599678	Silent	SNP	A	A	G	rs47937017	A	A	c.3078A>G	p.Ser1026=	p.S1026=	ENSMUST00000032335	2023-12-15	204	157	47	Atf7ip,synonymous_variant,p.Ser1026=,ENSMUST00000032335,NM_019426.2;Atf7ip,non_coding_transcript_exon_variant,,ENSMUST00000185332,;	G	ENSMUSG00000030213	ENSMUST00000032335	Transcript	synonymous_variant	3247/8059	3078/3921	1026/1306	S	tcA/tcG	rs47937017	NA	1	Atf7ip	MGI		protein_coding	YES	CCDS20651.1	ENSMUSP00000032335	Q7TT18		UPI000002341F	NM_019426.2		PANTHER:PTHR23210,PANTHER:PTHR23210:SF22,MobiDB_lite:mobidb-lite,MobiDB_lite:mobidb-lite,Low_complexity_(Seg):seg
266	Atf7ip	KPC-Luc-4580	6	136603307	136603307	Silent	SNP	A	A	G	rs49990279	A	A	c.3228A>G	p.Thr1076=	p.T1076=	ENSMUST00000032335	13/15	197	150	47	Atf7ip,synonymous_variant,p.Thr1076=,ENSMUST00000032335,NM_019426.2;Atf7ip,non_coding_transcript_exon_variant,,ENSMUST00000185332,;	G	ENSMUSG00000030213	ENSMUST00000032335	Transcript	synonymous_variant	3397/8059	3228/3921	1076/1306	T	acA/acG	rs49990279	NA	1	Atf7ip	MGI		protein_coding	YES	CCDS20651.1	ENSMUSP00000032335	Q7TT18		UPI000002341F	NM_019426.2		PANTHER:PTHR23210,PANTHER:PTHR23210:SF22
267	Atf7ip	KPC-Luc-A	6	136560153	136560153	Missense_Mutation	SNP	G	G	C	rs48550239	G	G	c.383G>C	p.Gly128Ala	p.G128A	ENSMUST00000032335	2023-02-15	288	103	185	Atf7ip,missense_variant,p.Gly128Ala,ENSMUST00000032335,NM_019426.2;Atf7ip,missense_variant,p.Gly136Ala,ENSMUST00000187429,;Atf7ip,missense_variant,p.Gly128Ala,ENSMUST00000185724,;Atf7ip,intron_variant,,ENSMUST00000186577,;Atf7ip,intron_variant,,ENSMUST00000203988,;Atf7ip,downstream_gene_variant,,ENSMUST00000186742,;Atf7ip,downstream_gene_variant,,ENSMUST00000189535,;Atf7ip,upstream_gene_variant,,…	C	ENSMUSG00000030213	ENSMUST00000032335	Transcript	missense_variant	552/8059	383/3921	128/1306	G/A	gGt/gCt	rs48550239	NA	1	Atf7ip	MGI		protein_coding	YES	CCDS20651.1	ENSMUSP00000032335	Q7TT18		UPI000002341F	NM_019426.2		PANTHER:PTHR23210,PANTHER:PTHR23210:SF22,MobiDB_lite:mobidb-lite,MobiDB_lite:mobidb-lite
268	Atf7ip	KPC-Luc-A	6	136560473	136560473	Missense_Mutation	SNP	A	A	G	rs49621206	A	A	c.703A>G	p.Ser235Gly	p.S235G	ENSMUST00000032335	2023-02-15	273	92	181	Atf7ip,missense_variant,p.Ser235Gly,ENSMUST00000032335,NM_019426.2;Atf7ip,missense_variant,p.Ser243Gly,ENSMUST00000187429,;Atf7ip,missense_variant,p.Ser235Gly,ENSMUST00000185724,;Atf7ip,intron_variant,,ENSMUST00000186577,;Atf7ip,intron_variant,,ENSMUST00000203988,;Atf7ip,downstream_gene_variant,,ENSMUST00000186742,;Atf7ip,downstream_gene_variant,,ENSMUST00000189535,;Atf7ip,upstream_gene_variant,,…	G	ENSMUSG00000030213	ENSMUST00000032335	Transcript	missense_variant	872/8059	703/3921	235/1306	S/G	Agc/Ggc	rs49621206	NA	1	Atf7ip	MGI		protein_coding	YES	CCDS20651.1	ENSMUSP00000032335	Q7TT18		UPI000002341F	NM_019426.2		PANTHER:PTHR23210,PANTHER:PTHR23210:SF22,MobiDB_lite:mobidb-lite
269	Atf7ip	KPC-Luc-A	6	136561210	136561210	Silent	SNP	C	C	T	rs48674628	C	C	c.1440C>T	p.Leu480=	p.L480=	ENSMUST00000032335	2023-02-15	235	77	158	Atf7ip,synonymous_variant,p.Leu480=,ENSMUST00000032335,NM_019426.2;Atf7ip,synonymous_variant,p.Leu488=,ENSMUST00000187429,;Atf7ip,synonymous_variant,p.Leu480=,ENSMUST00000185724,;Atf7ip,synonymous_variant,p.Leu123=,ENSMUST00000203178,;Atf7ip,intron_variant,,ENSMUST00000186577,;Atf7ip,intron_variant,,ENSMUST00000203988,;Atf7ip,downstream_gene_variant,,ENSMUST00000186742,;Atf7ip,downstream_gene_var…	T	ENSMUSG00000030213	ENSMUST00000032335	Transcript	synonymous_variant	1609/8059	1440/3921	480/1306	L	ctC/ctT	rs48674628	NA	1	Atf7ip	MGI		protein_coding	YES	CCDS20651.1	ENSMUSP00000032335	Q7TT18		UPI000002341F	NM_019426.2		PANTHER:PTHR23210,PANTHER:PTHR23210:SF22
270	Atf7ip	KPC-Luc-A	6	136565021	136565021	Silent	SNP	G	G	A	rs46956906	G	G	c.1752G>A	p.Glu584=	p.E584=	ENSMUST00000032335	2023-04-15	159	60	99	Atf7ip,synonymous_variant,p.Glu584=,ENSMUST00000032335,NM_019426.2;Atf7ip,synonymous_variant,p.Glu592=,ENSMUST00000187429,;Atf7ip,synonymous_variant,p.Glu230=,ENSMUST00000203178,;Atf7ip,5_prime_UTR_variant,,ENSMUST00000186577,;Atf7ip,5_prime_UTR_variant,,ENSMUST00000203988,;Atf7ip,downstream_gene_variant,,ENSMUST00000185724,;Atf7ip,downstream_gene_variant,,ENSMUST00000189535,;	A	ENSMUSG00000030213	ENSMUST00000032335	Transcript	synonymous_variant	1921/8059	1752/3921	584/1306	E	gaG/gaA	rs46956906	NA	1	Atf7ip	MGI		protein_coding	YES	CCDS20651.1	ENSMUSP00000032335	Q7TT18		UPI000002341F	NM_019426.2		PANTHER:PTHR23210,PANTHER:PTHR23210:SF22,MobiDB_lite:mobidb-lite,MobiDB_lite:mobidb-lite
271	Atf7ip	KPC-Luc-A	6	136565132	136565132	Silent	SNP	T	T	C	rs50183054	T	T	c.1863T>C	p.Ala621=	p.A621=	ENSMUST00000032335	2023-04-15	162	54	108	Atf7ip,synonymous_variant,p.Ala621=,ENSMUST00000032335,NM_019426.2;Atf7ip,synonymous_variant,p.Ala629=,ENSMUST00000187429,;Atf7ip,synonymous_variant,p.Ala267=,ENSMUST00000203178,;Atf7ip,synonymous_variant,p.Ala26=,ENSMUST00000186577,;Atf7ip,synonymous_variant,p.Ala26=,ENSMUST00000203988,;Atf7ip,downstream_gene_variant,,ENSMUST00000185724,;	C	ENSMUSG00000030213	ENSMUST00000032335	Transcript	synonymous_variant	2032/8059	1863/3921	621/1306	A	gcT/gcC	rs50183054	NA	1	Atf7ip	MGI		protein_coding	YES	CCDS20651.1	ENSMUSP00000032335	Q7TT18		UPI000002341F	NM_019426.2		Pfam:PF16788,PANTHER:PTHR23210,PANTHER:PTHR23210:SF22
272	Atf7ip	KPC-Luc-A	6	136566728	136566728	Silent	SNP	T	T	A	rs49928239	T	T	c.1974T>A	p.Thr658=	p.T658=	ENSMUST00000032335	2023-05-15	168	53	115	Atf7ip,synonymous_variant,p.Thr658=,ENSMUST00000032335,NM_019426.2;Atf7ip,synonymous_variant,p.Thr666=,ENSMUST00000187429,;Atf7ip,synonymous_variant,p.Thr304=,ENSMUST00000203178,;Atf7ip,synonymous_variant,p.Thr63=,ENSMUST00000186577,;Atf7ip,synonymous_variant,p.Thr63=,ENSMUST00000203988,;Atf7ip,downstream_gene_variant,,ENSMUST00000185724,;	A	ENSMUSG00000030213	ENSMUST00000032335	Transcript	synonymous_variant	2143/8059	1974/3921	658/1306	T	acT/acA	rs49928239	NA	1	Atf7ip	MGI		protein_coding	YES	CCDS20651.1	ENSMUSP00000032335	Q7TT18		UPI000002341F	NM_019426.2		Pfam:PF16788,PANTHER:PTHR23210,PANTHER:PTHR23210:SF22
273	Atf7ip	KPC-Luc-A	6	136566764	136566764	Silent	SNP	G	G	A	rs48304750	G	G	c.2010G>A	p.Lys670=	p.K670=	ENSMUST00000032335	2023-05-15	152	45	107	Atf7ip,synonymous_variant,p.Lys670=,ENSMUST00000032335,NM_019426.2;Atf7ip,synonymous_variant,p.Lys678=,ENSMUST00000187429,;Atf7ip,synonymous_variant,p.Lys316=,ENSMUST00000203178,;Atf7ip,synonymous_variant,p.Lys75=,ENSMUST00000186577,;Atf7ip,downstream_gene_variant,,ENSMUST00000185724,;Atf7ip,downstream_gene_variant,,ENSMUST00000203988,;	A	ENSMUSG00000030213	ENSMUST00000032335	Transcript	synonymous_variant	2179/8059	2010/3921	670/1306	K	aaG/aaA	rs48304750	NA	1	Atf7ip	MGI		protein_coding	YES	CCDS20651.1	ENSMUSP00000032335	Q7TT18		UPI000002341F	NM_019426.2		Coiled-coils_(Ncoils):Coil,Pfam:PF16788,PANTHER:PTHR23210,PANTHER:PTHR23210:SF22
274	Atf7ip	KPC-Luc-A	6	136587259	136587259	Silent	SNP	G	G	A	rs3653718	G	G	c.2475G>A	p.Val825=	p.V825=	ENSMUST00000032335	2023-09-15	332	114	218	Atf7ip,synonymous_variant,p.Val825=,ENSMUST00000032335,NM_019426.2;Atf7ip,synonymous_variant,p.Val833=,ENSMUST00000187429,;Atf7ip,downstream_gene_variant,,ENSMUST00000186577,;Atf7ip,downstream_gene_variant,,ENSMUST00000188805,;	A	ENSMUSG00000030213	ENSMUST00000032335	Transcript	synonymous_variant	2644/8059	2475/3921	825/1306	V	gtG/gtA	rs3653718	NA	1	Atf7ip	MGI		protein_coding	YES	CCDS20651.1	ENSMUSP00000032335	Q7TT18		UPI000002341F	NM_019426.2		PANTHER:PTHR23210,PANTHER:PTHR23210:SF22
275	Atf7ip	KPC-Luc-A	6	136587493	136587493	Silent	SNP	C	C	G	rs3668980	C	C	c.2709C>G	p.Thr903=	p.T903=	ENSMUST00000032335	2023-09-15	271	92	179	Atf7ip,synonymous_variant,p.Thr903=,ENSMUST00000032335,NM_019426.2;Atf7ip,synonymous_variant,p.Thr911=,ENSMUST00000187429,;	G	ENSMUSG00000030213	ENSMUST00000032335	Transcript	synonymous_variant	2878/8059	2709/3921	903/1306	T	acC/acG	rs3668980	NA	1	Atf7ip	MGI		protein_coding	YES	CCDS20651.1	ENSMUSP00000032335	Q7TT18		UPI000002341F	NM_019426.2		PANTHER:PTHR23210,PANTHER:PTHR23210:SF22
276	Atf7ip	KPC-Luc-A	6	136587502	136587502	Silent	SNP	C	C	A	rs3668994	C	C	c.2718C>A	p.Val906=	p.V906=	ENSMUST00000032335	2023-09-15	278	94	184	Atf7ip,synonymous_variant,p.Val906=,ENSMUST00000032335,NM_019426.2;Atf7ip,synonymous_variant,p.Val914=,ENSMUST00000187429,;	A	ENSMUSG00000030213	ENSMUST00000032335	Transcript	synonymous_variant	2887/8059	2718/3921	906/1306	V	gtC/gtA	rs3668994	NA	1	Atf7ip	MGI		protein_coding	YES	CCDS20651.1	ENSMUSP00000032335	Q7TT18		UPI000002341F	NM_019426.2		PANTHER:PTHR23210,PANTHER:PTHR23210:SF22
277	Atf7ip	KPC-Luc-A	6	136593078	136593078	Missense_Mutation	SNP	A	A	G	rs30126331	A	A	c.2902A>G	p.Thr968Ala	p.T968A	ENSMUST00000032335	2023-10-15	194	59	135	Atf7ip,missense_variant,p.Thr968Ala,ENSMUST00000032335,NM_019426.2;Atf7ip,upstream_gene_variant,,ENSMUST00000185332,;	G	ENSMUSG00000030213	ENSMUST00000032335	Transcript	missense_variant,splice_region_variant	3071/8059	2902/3921	968/1306	T/A	Aca/Gca	rs30126331	NA	1	Atf7ip	MGI		protein_coding	YES	CCDS20651.1	ENSMUSP00000032335	Q7TT18		UPI000002341F	NM_019426.2		PANTHER:PTHR23210,PANTHER:PTHR23210:SF22,MobiDB_lite:mobidb-lite,MobiDB_lite:mobidb-lite
278	Atf7ip	KPC-Luc-A	6	136599678	136599678	Silent	SNP	A	A	G	rs47937017	A	A	c.3078A>G	p.Ser1026=	p.S1026=	ENSMUST00000032335	2023-12-15	209	77	132	Atf7ip,synonymous_variant,p.Ser1026=,ENSMUST00000032335,NM_019426.2;Atf7ip,non_coding_transcript_exon_variant,,ENSMUST00000185332,;	G	ENSMUSG00000030213	ENSMUST00000032335	Transcript	synonymous_variant	3247/8059	3078/3921	1026/1306	S	tcA/tcG	rs47937017	NA	1	Atf7ip	MGI		protein_coding	YES	CCDS20651.1	ENSMUSP00000032335	Q7TT18		UPI000002341F	NM_019426.2		PANTHER:PTHR23210,PANTHER:PTHR23210:SF22,MobiDB_lite:mobidb-lite,MobiDB_lite:mobidb-lite,Low_complexity_(Seg):seg
279	Atf7ip	KPC-Luc-A	6	136603307	136603307	Silent	SNP	A	A	G	rs49990279	A	A	c.3228A>G	p.Thr1076=	p.T1076=	ENSMUST00000032335	13/15	162	40	122	Atf7ip,synonymous_variant,p.Thr1076=,ENSMUST00000032335,NM_019426.2;Atf7ip,non_coding_transcript_exon_variant,,ENSMUST00000185332,;	G	ENSMUSG00000030213	ENSMUST00000032335	Transcript	synonymous_variant	3397/8059	3228/3921	1076/1306	T	acA/acG	rs49990279	NA	1	Atf7ip	MGI		protein_coding	YES	CCDS20651.1	ENSMUSP00000032335	Q7TT18		UPI000002341F	NM_019426.2		PANTHER:PTHR23210,PANTHER:PTHR23210:SF22
280	Atg10	KPC-Luc-4580	13	91022608	91022608	Silent	SNP	T	T	G	rs29511431	T	T	c.400A>C	p.Arg134=	p.R134=	ENSMUST00000022119	2023-05-08	196	113	83	Atg10,synonymous_variant,p.Arg134=,ENSMUST00000022119,NM_025770.3;Atg10,non_coding_transcript_exon_variant,,ENSMUST00000223729,;Atg10,3_prime_UTR_variant,,ENSMUST00000224449,;	G	ENSMUSG00000021619	ENSMUST00000022119	Transcript	synonymous_variant	441/1583	400/636	134/211	R	Agg/Cgg	rs29511431	NA	-1	Atg10	MGI		protein_coding	YES	CCDS26675.1	ENSMUSP00000022119		A0A0R4J029	UPI0000021C77	NM_025770.3		Gene3D:3.30.1460.50,Pfam:PF03987,PANTHER:PTHR14957
281	Atg2b	KPC-Luc-4580	12	105643292	105643292	Silent	SNP	A	A	G	rs13481631	A	A	c.4056T>C	p.Cys1352=	p.C1352=	ENSMUST00000041055	28/42	234	123	111	Atg2b,synonymous_variant,p.Cys1352=,ENSMUST00000041055,NM_029654.4;Atg2b,synonymous_variant,p.Cys192=,ENSMUST00000221015,;Gm22790,upstream_gene_variant,,ENSMUST00000157229,;	G	ENSMUSG00000041341	ENSMUST00000041055	Transcript	synonymous_variant	4437/7546	4056/6228	1352/2075	C	tgT/tgC	rs13481631	NA	-1	Atg2b	MGI		protein_coding	YES	CCDS36550.1	ENSMUSP00000037441	Q80XK6		UPI0000E86806	NM_029654.4		PANTHER:PTHR13190:SF20,PANTHER:PTHR13190
282	Atg2b	KPC-Luc-4580	12	105646581	105646581	Silent	SNP	C	C	G	rs264157487	C	C	c.3582G>C	p.Leu1194=	p.L1194=	ENSMUST00000041055	23/42	241	124	117	Atg2b,synonymous_variant,p.Leu1194=,ENSMUST00000041055,NM_029654.4;Atg2b,synonymous_variant,p.Leu34=,ENSMUST00000221015,;Gm22790,downstream_gene_variant,,ENSMUST00000157229,;	G	ENSMUSG00000041341	ENSMUST00000041055	Transcript	synonymous_variant	3963/7546	3582/6228	1194/2075	L	ctG/ctC	rs264157487	NA	-1	Atg2b	MGI		protein_coding	YES	CCDS36550.1	ENSMUSP00000037441	Q80XK6		UPI0000E86806	NM_029654.4		PANTHER:PTHR13190:SF20,PANTHER:PTHR13190
283	Atg2b	KPC-Luc-4580	12	105658852	105658852	Missense_Mutation	SNP	A	A	G	rs49550817	A	A	c.1864T>C	p.Ser622Pro	p.S622P	ENSMUST00000041055	1942-12-01	187	105	82	Atg2b,missense_variant,p.Ser622Pro,ENSMUST00000041055,NM_029654.4;Atg2b,downstream_gene_variant,,ENSMUST00000221568,;	G	ENSMUSG00000041341	ENSMUST00000041055	Transcript	missense_variant	2245/7546	1864/6228	622/2075	S/P	Tct/Cct	rs49550817	NA	-1	Atg2b	MGI		protein_coding	YES	CCDS36550.1	ENSMUSP00000037441	Q80XK6		UPI0000E86806	NM_029654.4	tolerated(1)	PANTHER:PTHR13190:SF20,PANTHER:PTHR13190
284	Atg2b	KPC-Luc-4580	12	105669267	105669267	Silent	SNP	T	T	G	rs48331776	T	T	c.741A>C	p.Pro247=	p.P247=	ENSMUST00000041055	1942-05-01	190	86	104	Atg2b,synonymous_variant,p.Pro247=,ENSMUST00000041055,NM_029654.4;Atg2b,non_coding_transcript_exon_variant,,ENSMUST00000221568,;	G	ENSMUSG00000041341	ENSMUST00000041055	Transcript	synonymous_variant	1122/7546	741/6228	247/2075	P	ccA/ccC	rs48331776	NA	-1	Atg2b	MGI		protein_coding	YES	CCDS36550.1	ENSMUSP00000037441	Q80XK6		UPI0000E86806	NM_029654.4		PANTHER:PTHR13190:SF20,PANTHER:PTHR13190
285	Atm	KPC-Luc-4580	9	53513163	53513163	Missense_Mutation	SNP	T	T	C	rs36471564	T	T	c.1837A>G	p.Ser613Gly	p.S613G	ENSMUST00000232179	1964-12-01	165	0	165	Atm,missense_variant,p.Ser613Gly,ENSMUST00000118282,NM_007499.3;Atm,missense_variant,p.Ser613Gly,ENSMUST00000232179,;	C	ENSMUSG00000034218	ENSMUST00000232179	Transcript	missense_variant	2045/9787	1837/9201	613/3066	S/G	Agt/Ggt	rs36471564	NA	-1	Atm	MGI		protein_coding	YES	CCDS40636.1	ENSMUSP00000156344	Q62388		UPI00015DECFD		tolerated(0.12)	PANTHER:PTHR11139,PANTHER:PTHR11139:SF72,Superfamily:SSF48371
286	Atm	KPC-Luc-4580	9	53515159	53515159	Missense_Mutation	SNP	T	T	G	rs36348945	T	T	c.1798A>C	p.Ser600Arg	p.S600R	ENSMUST00000232179	1964-11-01	131	0	131	Atm,missense_variant,p.Ser600Arg,ENSMUST00000118282,NM_007499.3;Atm,missense_variant,p.Ser600Arg,ENSMUST00000232179,;	G	ENSMUSG00000034218	ENSMUST00000232179	Transcript	missense_variant,splice_region_variant	2006/9787	1798/9201	600/3066	S/R	Agt/Cgt	rs36348945	NA	-1	Atm	MGI		protein_coding	YES	CCDS40636.1	ENSMUSP00000156344	Q62388		UPI00015DECFD		tolerated(0.72)	PANTHER:PTHR11139,PANTHER:PTHR11139:SF72,Superfamily:SSF48371
287	Atm	KPC-Luc-A	9	53440162	53440162	Silent	SNP	A	A	G	rs29840448	A	A	c.8886T>C	p.Leu2962=	p.L2962=	ENSMUST00000232179	63/64	159	0	159	Atm,synonymous_variant,p.Leu2959=,ENSMUST00000118282,NM_007499.3;Atm,synonymous_variant,p.Leu2962=,ENSMUST00000232179,;Atm,non_coding_transcript_exon_variant,,ENSMUST00000126598,;	G	ENSMUSG00000034218	ENSMUST00000232179	Transcript	synonymous_variant	9094/9787	8886/9201	2962/3066	L	ctT/ctC	rs29840448	NA	-1	Atm	MGI		protein_coding	YES	CCDS40636.1	ENSMUSP00000156344	Q62388		UPI00015DECFD			Gene3D:1.10.1070.11,Pfam:PF00454,PROSITE_profiles:PS50290,PANTHER:PTHR11139,PANTHER:PTHR11139:SF72,SMART:SM00146,Superfamily:SSF56112,CDD:cd05171
288	Atm	KPC-Luc-A	9	53454750	53454750	Missense_Mutation	SNP	G	G	A	rs29639170	G	G	c.7625C>T	p.Thr2542Met	p.T2542M	ENSMUST00000232179	52/64	223	0	223	Atm,missense_variant,p.Thr2539Met,ENSMUST00000118282,NM_007499.3;Atm,missense_variant,p.Thr2542Met,ENSMUST00000232179,;Atm,upstream_gene_variant,,ENSMUST00000132249,;	A	ENSMUSG00000034218	ENSMUST00000232179	Transcript	missense_variant	7833/9787	7625/9201	2542/3066	T/M	aCg/aTg	rs29639170	NA	-1	Atm	MGI		protein_coding	YES	CCDS40636.1	ENSMUSP00000156344	Q62388		UPI00015DECFD		tolerated(0.79)	PROSITE_profiles:PS51189,PANTHER:PTHR11139,PANTHER:PTHR11139:SF72
289	Atm	KPC-Luc-A	9	53456634	53456634	Silent	SNP	C	C	T	rs33760300	C	C	c.7197G>A	p.Ser2399=	p.S2399=	ENSMUST00000232179	50/64	235	0	235	Atm,synonymous_variant,p.Ser2396=,ENSMUST00000118282,NM_007499.3;Atm,synonymous_variant,p.Ser2399=,ENSMUST00000232179,;Atm,upstream_gene_variant,,ENSMUST00000132249,;	T	ENSMUSG00000034218	ENSMUST00000232179	Transcript	synonymous_variant	7405/9787	7197/9201	2399/3066	S	tcG/tcA	rs33760300	NA	-1	Atm	MGI		protein_coding	YES	CCDS40636.1	ENSMUSP00000156344	Q62388		UPI00015DECFD			Pfam:PF02259,PROSITE_profiles:PS51189,PANTHER:PTHR11139,PANTHER:PTHR11139:SF72,Superfamily:SSF48371
290	Atm	KPC-Luc-A	9	53456706	53456706	Splice_Region	SNP	C	C	T	rs29972576	C	C	c.7125G>A	p.Ala2375=	p.A2375=	ENSMUST00000232179	50/64	153	0	153	Atm,splice_region_variant,p.Ala2372=,ENSMUST00000118282,NM_007499.3;Atm,splice_region_variant,p.Ala2375=,ENSMUST00000232179,;Atm,upstream_gene_variant,,ENSMUST00000132249,;	T	ENSMUSG00000034218	ENSMUST00000232179	Transcript	splice_region_variant,synonymous_variant	7333/9787	7125/9201	2375/3066	A	gcG/gcA	rs29972576	NA	-1	Atm	MGI		protein_coding	YES	CCDS40636.1	ENSMUSP00000156344	Q62388		UPI00015DECFD			Pfam:PF02259,PROSITE_profiles:PS51189,PANTHER:PTHR11139,PANTHER:PTHR11139:SF72,Superfamily:SSF48371
291	Atm	KPC-Luc-A	9	53458931	53458931	Missense_Mutation	SNP	T	T	G	rs48455466	T	T	c.6880A>C	p.Ile2294Leu	p.I2294L	ENSMUST00000232179	48/64	191	0	191	Atm,missense_variant,p.Ile2291Leu,ENSMUST00000118282,NM_007499.3;Atm,missense_variant,p.Ile2294Leu,ENSMUST00000232179,;	G	ENSMUSG00000034218	ENSMUST00000232179	Transcript	missense_variant	7088/9787	6880/9201	2294/3066	I/L	Att/Ctt	rs48455466	NA	-1	Atm	MGI		protein_coding	YES	CCDS40636.1	ENSMUSP00000156344	Q62388		UPI00015DECFD		tolerated(0.49)	Pfam:PF02259,PROSITE_profiles:PS51189,PANTHER:PTHR11139,PANTHER:PTHR11139:SF72,Superfamily:SSF48371
292	Atm	KPC-Luc-A	9	53460929	53460929	Silent	SNP	T	T	C	rs3685939	T	T	c.6561A>G	p.Ala2187=	p.A2187=	ENSMUST00000232179	46/64	165	0	165	Atm,synonymous_variant,p.Ala2184=,ENSMUST00000118282,NM_007499.3;Atm,synonymous_variant,p.Ala2187=,ENSMUST00000232179,;	C	ENSMUSG00000034218	ENSMUST00000232179	Transcript	synonymous_variant	6769/9787	6561/9201	2187/3066	A	gcA/gcG	rs3685939	NA	-1	Atm	MGI		protein_coding	YES	CCDS40636.1	ENSMUSP00000156344	Q62388		UPI00015DECFD			Pfam:PF02259,PROSITE_profiles:PS51189,PANTHER:PTHR11139,PANTHER:PTHR11139:SF72,Superfamily:SSF48371
293	Atm	KPC-Luc-A	9	53460991	53460991	Silent	SNP	A	A	G	rs4136263	A	A	c.6499T>C	p.Leu2167=	p.L2167=	ENSMUST00000232179	46/64	158	0	158	Atm,synonymous_variant,p.Leu2164=,ENSMUST00000118282,NM_007499.3;Atm,synonymous_variant,p.Leu2167=,ENSMUST00000232179,;	G	ENSMUSG00000034218	ENSMUST00000232179	Transcript	synonymous_variant	6707/9787	6499/9201	2167/3066	L	Ttg/Ctg	rs4136263	NA	-1	Atm	MGI		protein_coding	YES	CCDS40636.1	ENSMUSP00000156344	Q62388		UPI00015DECFD			Pfam:PF02259,PROSITE_profiles:PS51189,PANTHER:PTHR11139,PANTHER:PTHR11139:SF72,Superfamily:SSF48371
294	Atm	KPC-Luc-A	9	53461099	53461099	Intron	SNP	A	A	G	rs259727401	A	A	c.6479+13T>C			ENSMUST00000232179		49	0	49	Atm,intron_variant,,ENSMUST00000118282,NM_007499.3;Atm,intron_variant,,ENSMUST00000232179,;	G	ENSMUSG00000034218	ENSMUST00000232179	Transcript	intron_variant						rs259727401	NA	-1	Atm	MGI		protein_coding	YES	CCDS40636.1	ENSMUSP00000156344	Q62388		UPI00015DECFD
295	Atm	KPC-Luc-A	9	53461116	53461173	Splice_Site	DEL	AAAGACTACACACACACACACACAGAGAGAGAGAGAGAGACTCTGGTGAAACAGCAGT	AAAGACTACACACACACACACACAGAGAGAGAGAGAGAGACTCTGGTGAAACAGCAGT	-	novel	AAAGACTACACACACACACACACAGAGAGAGAGAGAGAGACTCTGGTGAAACAGCAGT	AAAGACTACACACACACACACACAGAGAGAGAGAGAGAGACTCTGGTGAAACAGCAGT	c.6471-53_6475del		p.X2157_splice	ENSMUST00000232179	45/64	34	0	34	Atm,splice_acceptor_variant,,ENSMUST00000232179,;Atm,intron_variant,,ENSMUST00000118282,NM_007499.3;	-	ENSMUSG00000034218	ENSMUST00000232179	Transcript	splice_acceptor_variant,coding_sequence_variant,intron_variant	?-6683/9787	?-6475/9201	?-2159/3066				NA	-1	Atm	MGI		protein_coding	YES	CCDS40636.1	ENSMUSP00000156344	Q62388		UPI00015DECFD
296	Atm	KPC-Luc-A	9	53468022	53468022	Silent	SNP	T	T	A	rs30405158	T	T	c.5967A>T	p.Gly1989=	p.G1989=	ENSMUST00000232179	40/64	186	0	186	Atm,synonymous_variant,p.Gly1989=,ENSMUST00000118282,NM_007499.3;Atm,synonymous_variant,p.Gly1989=,ENSMUST00000232179,;	A	ENSMUSG00000034218	ENSMUST00000232179	Transcript	synonymous_variant	6175/9787	5967/9201	1989/3066	G	ggA/ggT	rs30405158	NA	-1	Atm	MGI		protein_coding	YES	CCDS40636.1	ENSMUSP00000156344	Q62388		UPI00015DECFD			PROSITE_profiles:PS51189,PANTHER:PTHR11139,PANTHER:PTHR11139:SF72,Superfamily:SSF48371,MobiDB_lite:mobidb-lite,MobiDB_lite:mobidb-lite
297	Atm	KPC-Luc-A	9	53471411	53471411	Silent	SNP	C	C	T	rs29837465	C	C	c.5877G>A	p.Thr1959=	p.T1959=	ENSMUST00000232179	39/64	173	0	173	Atm,synonymous_variant,p.Thr1959=,ENSMUST00000118282,NM_007499.3;Atm,synonymous_variant,p.Thr1959=,ENSMUST00000232179,;	T	ENSMUSG00000034218	ENSMUST00000232179	Transcript	synonymous_variant	6085/9787	5877/9201	1959/3066	T	acG/acA	rs29837465	NA	-1	Atm	MGI		protein_coding	YES	CCDS40636.1	ENSMUSP00000156344	Q62388		UPI00015DECFD			PROSITE_profiles:PS51189,PANTHER:PTHR11139,PANTHER:PTHR11139:SF72,Superfamily:SSF48371
298	Atr	KPC-Luc-A	9	95865570	95865570	Missense_Mutation	SNP	C	C	G	rs29782300	C	C	c.904C>G	p.Leu302Val	p.L302V	ENSMUST00000215311	1947-04-01	279	0	279	Atr,missense_variant,p.Leu302Val,ENSMUST00000215311,NM_019864.1;Atr,missense_variant,p.Leu302Val,ENSMUST00000034980,;Atr,non_coding_transcript_exon_variant,,ENSMUST00000185473,;Atr,non_coding_transcript_exon_variant,,ENSMUST00000191269,;Atr,non_coding_transcript_exon_variant,,ENSMUST00000187356,;Atr,downstream_gene_variant,,ENSMUST00000186061,;Atr,downstream_gene_variant,,ENSMUST00000189602,;	G	ENSMUSG00000032409	ENSMUST00000215311	Transcript	missense_variant	923/8102	904/7926	302/2641	L/V	Cta/Gta	rs29782300	NA	1	Atr	MGI		protein_coding	YES	CCDS52890.1	ENSMUSP00000149953		A0A1L1SSL9	UPI0001758CC7	NM_019864.1	tolerated_low_confidence(1)	PANTHER:PTHR11139:SF69,PANTHER:PTHR11139,Superfamily:SSF48371
299	Atrx	KPC-Luc-A	X	105830896	105830896	Missense_Mutation	SNP	C	C	T	rs29074368	C	C	c.5857G>A	p.Val1953Met	p.V1953M	ENSMUST00000113573	25/35	199	0	199	Atrx,missense_variant,p.Val1953Met,ENSMUST00000113573,NM_009530.2;Atrx,upstream_gene_variant,,ENSMUST00000141609,;Atrx,3_prime_UTR_variant,,ENSMUST00000198567,;Atrx,upstream_gene_variant,,ENSMUST00000127221,;	T	ENSMUSG00000031229	ENSMUST00000113573	Transcript	missense_variant	6141/10275	5857/7431	1953/2476	V/M	Gtg/Atg	rs29074368	NA	-1	Atrx	MGI		protein_coding	YES	CCDS41095.1	ENSMUSP00000109203	Q61687		UPI0000EE053D	NM_009530.2	tolerated(0.11)	Low_complexity_(Seg):seg,PANTHER:PTHR46357,Superfamily:SSF52540
300	Atxn7	PANC02-Luc	14	14013155	14013155	Silent	SNP	G	G	C	novel	G	G	c.72G>C	p.Arg24=	p.R24=	ENSMUST00000022257	2023-02-12	187	165	22	Atxn7,synonymous_variant,p.Arg24=,ENSMUST00000022257,NM_139227.4;Atxn7,synonymous_variant,p.Arg24=,ENSMUST00000223714,;Atxn7,synonymous_variant,p.Arg24=,ENSMUST00000223880,;Atxn7,non_coding_transcript_exon_variant,,ENSMUST00000226073,;Atxn7,non_coding_transcript_exon_variant,,ENSMUST00000224370,;Atxn7,non_coding_transcript_exon_variant,,ENSMUST00000225164,;,regulatory_region_variant,,ENSMUSR00000…	C	ENSMUSG00000021738	ENSMUST00000022257	Transcript	synonymous_variant	343/6853	72/2604	24/867	R	cgG/cgC		NA	1	Atxn7	MGI		protein_coding	YES	CCDS26823.1	ENSMUSP00000022257	Q8R4I1		UPI00001E899B	NM_139227.4		Low_complexity_(Seg):seg,MobiDB_lite:mobidb-lite
301	Atxn7	KPC-Luc-A	14	14013629	14013630	Missense_Mutation	DNP	GC	GC	AT	novel	GC	GC	c.329_330delinsAT	p.Arg110His	p.R110H	ENSMUST00000022257	2023-03-12	197	0	197	Atxn7,missense_variant,p.Arg110His,ENSMUST00000022257,NM_139227.4;Atxn7,missense_variant,p.Arg110His,ENSMUST00000223714,;Atxn7,missense_variant,p.Arg110His,ENSMUST00000223880,;Atxn7,non_coding_transcript_exon_variant,,ENSMUST00000226073,;Atxn7,non_coding_transcript_exon_variant,,ENSMUST00000224370,;Atxn7,non_coding_transcript_exon_variant,,ENSMUST00000225164,;,regulatory_region_variant,,ENSMUSR00…	AT	ENSMUSG00000021738	ENSMUST00000022257	Transcript	missense_variant	600-601/6853	329-330/2604	110/867	R/H	cGC/cAT		NA	1	Atxn7	MGI		protein_coding	YES	CCDS26823.1	ENSMUSP00000022257	Q8R4I1		UPI00001E899B	NM_139227.4	deleterious(0.01)	PANTHER:PTHR15117,PANTHER:PTHR15117:SF2
302	Atxn7	KPC-Luc-A	14	14087350	14087350	Missense_Mutation	SNP	A	A	C	rs30152394	A	A	c.528A>C	p.Leu176Phe	p.L176F	ENSMUST00000022257	2023-05-12	167	0	167	Atxn7,missense_variant,p.Leu176Phe,ENSMUST00000022257,NM_139227.4;Atxn7,missense_variant,p.Leu176Phe,ENSMUST00000223714,;Atxn7,missense_variant,p.Leu176Phe,ENSMUST00000223880,;Atxn7,upstream_gene_variant,,ENSMUST00000224616,;,regulatory_region_variant,,ENSMUSR00000082882,;	C	ENSMUSG00000021738	ENSMUST00000022257	Transcript	missense_variant	799/6853	528/2604	176/867	L/F	ttA/ttC	rs30152394	NA	1	Atxn7	MGI		protein_coding	YES	CCDS26823.1	ENSMUSP00000022257	Q8R4I1		UPI00001E899B	NM_139227.4	tolerated(1)	Low_complexity_(Seg):seg,PANTHER:PTHR15117,PANTHER:PTHR15117:SF2
303	Atxn7	KPC-Luc-A	14	14087354	14087354	Missense_Mutation	SNP	T	T	C	rs30215210	T	T	c.532T>C	p.Ser178Pro	p.S178P	ENSMUST00000022257	2023-05-12	169	2	167	Atxn7,missense_variant,p.Ser178Pro,ENSMUST00000022257,NM_139227.4;Atxn7,missense_variant,p.Ser178Pro,ENSMUST00000223714,;Atxn7,missense_variant,p.Ser178Pro,ENSMUST00000223880,;Atxn7,upstream_gene_variant,,ENSMUST00000224616,;,regulatory_region_variant,,ENSMUSR00000082882,;	C	ENSMUSG00000021738	ENSMUST00000022257	Transcript	missense_variant	803/6853	532/2604	178/867	S/P	Tct/Cct	rs30215210	NA	1	Atxn7	MGI		protein_coding	YES	CCDS26823.1	ENSMUSP00000022257	Q8R4I1		UPI00001E899B	NM_139227.4	tolerated(0.24)	Low_complexity_(Seg):seg,PANTHER:PTHR15117,PANTHER:PTHR15117:SF2
304	Atxn7	KPC-Luc-A	14	14087517	14087517	Missense_Mutation	SNP	T	T	C	rs45848077	T	T	c.695T>C	p.Val232Ala	p.V232A	ENSMUST00000022257	2023-05-12	177	0	177	Atxn7,missense_variant,p.Val232Ala,ENSMUST00000022257,NM_139227.4;Atxn7,missense_variant,p.Val232Ala,ENSMUST00000223714,;Atxn7,missense_variant,p.Val232Ala,ENSMUST00000223880,;Atxn7,non_coding_transcript_exon_variant,,ENSMUST00000224616,;,regulatory_region_variant,,ENSMUSR00000082882,;	C	ENSMUSG00000021738	ENSMUST00000022257	Transcript	missense_variant	966/6853	695/2604	232/867	V/A	gTc/gCc	rs45848077	NA	1	Atxn7	MGI		protein_coding	YES	CCDS26823.1	ENSMUSP00000022257	Q8R4I1		UPI00001E899B	NM_139227.4	tolerated(0.83)	PANTHER:PTHR15117,PANTHER:PTHR15117:SF2
305	Atxn7	KPC-Luc-A	14	14095475	14095475	Missense_Mutation	SNP	A	A	C	rs30459836	A	A	c.1172A>C	p.Gln391Pro	p.Q391P	ENSMUST00000022257	2023-08-12	240	0	240	Atxn7,missense_variant,p.Gln391Pro,ENSMUST00000022257,NM_139227.4;Atxn7,missense_variant,p.Gln391Pro,ENSMUST00000223714,;Atxn7,missense_variant,p.Gln391Pro,ENSMUST00000223880,;Atxn7,upstream_gene_variant,,ENSMUST00000224315,;Atxn7,non_coding_transcript_exon_variant,,ENSMUST00000223932,;,regulatory_region_variant,,ENSMUSR00000556135,;	C	ENSMUSG00000021738	ENSMUST00000022257	Transcript	missense_variant	1443/6853	1172/2604	391/867	Q/P	cAa/cCa	rs30459836	NA	1	Atxn7	MGI		protein_coding	YES	CCDS26823.1	ENSMUSP00000022257	Q8R4I1		UPI00001E899B	NM_139227.4	deleterious(0.04)	PANTHER:PTHR15117,PANTHER:PTHR15117:SF2,MobiDB_lite:mobidb-lite,MobiDB_lite:mobidb-lite
306	Atxn7	KPC-Luc-A	14	14100304	14100304	Silent	SNP	A	A	G	rs30458352	A	A	c.1989A>G	p.Glu663=	p.E663=	ENSMUST00000022257	2023-11-12	286	0	286	Atxn7,synonymous_variant,p.Glu663=,ENSMUST00000022257,NM_139227.4;Atxn7,synonymous_variant,p.Glu663=,ENSMUST00000223714,;Atxn7,synonymous_variant,p.Glu663=,ENSMUST00000223880,;Atxn7,intron_variant,,ENSMUST00000224315,;Atxn7,non_coding_transcript_exon_variant,,ENSMUST00000223932,;	G	ENSMUSG00000021738	ENSMUST00000022257	Transcript	synonymous_variant	2260/6853	1989/2604	663/867	E	gaA/gaG	rs30458352	NA	1	Atxn7	MGI		protein_coding	YES	CCDS26823.1	ENSMUSP00000022257	Q8R4I1		UPI00001E899B	NM_139227.4		PANTHER:PTHR15117,PANTHER:PTHR15117:SF2,MobiDB_lite:mobidb-lite,MobiDB_lite:mobidb-lite
307	Atxn7	KPC-Luc-A	14	14100570	14100570	Missense_Mutation	SNP	A	A	C	rs13482064	A	A	c.2255A>C	p.His752Pro	p.H752P	ENSMUST00000022257	2023-11-12	253	0	253	Atxn7,missense_variant,p.His752Pro,ENSMUST00000022257,NM_139227.4;Atxn7,missense_variant,p.His752Pro,ENSMUST00000223714,;Atxn7,missense_variant,p.His752Pro,ENSMUST00000223880,;Atxn7,intron_variant,,ENSMUST00000224315,;Atxn7,downstream_gene_variant,,ENSMUST00000223932,;	C	ENSMUSG00000021738	ENSMUST00000022257	Transcript	missense_variant	2526/6853	2255/2604	752/867	H/P	cAt/cCt	rs13482064	NA	1	Atxn7	MGI		protein_coding	YES	CCDS26823.1	ENSMUSP00000022257	Q8R4I1		UPI00001E899B	NM_139227.4	tolerated(0.26)	PANTHER:PTHR15117,PANTHER:PTHR15117:SF2
308	Atxn7	KPC-Luc-A	14	14101639	14101639	Intron	SNP	A	A	C	rs31260866	A	A	c.2586+738A>C			ENSMUST00000022257		220	0	220	Atxn7,missense_variant,p.Glu875Ala,ENSMUST00000223714,;Atxn7,missense_variant,p.Arg100Ser,ENSMUST00000224315,;Atxn7,intron_variant,,ENSMUST00000022257,NM_139227.4;Atxn7,intron_variant,,ENSMUST00000223880,;Atxn7,downstream_gene_variant,,ENSMUST00000223932,;	C	ENSMUSG00000021738	ENSMUST00000022257	Transcript	intron_variant						rs31260866	NA	1	Atxn7	MGI		protein_coding	YES	CCDS26823.1	ENSMUSP00000022257	Q8R4I1		UPI00001E899B	NM_139227.4
309	Axin1	KPC-Luc-4580	17	26188631	26188631	Silent	SNP	T	T	C	rs33716601	T	T	c.1845T>C	p.Asn615=	p.N615=	ENSMUST00000074370	2023-07-11	187	0	187	Axin1,synonymous_variant,p.Asn615=,ENSMUST00000074370,NM_009733.2;Axin1,synonymous_variant,p.Asn615=,ENSMUST00000163421,NM_001159598.1;Axin1,synonymous_variant,p.Asn615=,ENSMUST00000118904,;Axin1,downstream_gene_variant,,ENSMUST00000168282,;Axin1,non_coding_transcript_exon_variant,,ENSMUST00000169268,;	C	ENSMUSG00000024182	ENSMUST00000074370	Transcript	synonymous_variant	2265/3777	1845/2607	615/868	N	aaT/aaC	rs33716601	NA	1	Axin1	MGI		protein_coding	YES	CCDS28547.2	ENSMUSP00000073974		E9QMJ8	UPI00019D0361	NM_009733.2		PANTHER:PTHR46102,PANTHER:PTHR46102:SF3,MobiDB_lite:mobidb-lite
310	Axin1	KPC-Luc-A	17	26188631	26188631	Silent	SNP	T	T	C	rs33716601	T	T	c.1845T>C	p.Asn615=	p.N615=	ENSMUST00000074370	2023-07-11	266	135	131	Axin1,synonymous_variant,p.Asn615=,ENSMUST00000074370,NM_009733.2;Axin1,synonymous_variant,p.Asn615=,ENSMUST00000163421,NM_001159598.1;Axin1,synonymous_variant,p.Asn615=,ENSMUST00000118904,;Axin1,downstream_gene_variant,,ENSMUST00000168282,;Axin1,non_coding_transcript_exon_variant,,ENSMUST00000169268,;	C	ENSMUSG00000024182	ENSMUST00000074370	Transcript	synonymous_variant	2265/3777	1845/2607	615/868	N	aaT/aaC	rs33716601	NA	1	Axin1	MGI		protein_coding	YES	CCDS28547.2	ENSMUSP00000073974		E9QMJ8	UPI00019D0361	NM_009733.2		PANTHER:PTHR46102,PANTHER:PTHR46102:SF3,MobiDB_lite:mobidb-lite
311	B2m	KPC-Luc-A	2	122151119	122151119	Missense_Mutation	SNP	C	C	A	rs13467835	C	C	c.314C>A	p.Ala105Asp	p.A105D	ENSMUST00000102476	2023-02-04	299	148	151	B2m,missense_variant,p.Ala105Asp,ENSMUST00000102476,NM_009735.3;Patl2,intron_variant,,ENSMUST00000028665,NM_026251.2;	A	ENSMUSG00000060802	ENSMUST00000102476	Transcript	missense_variant	366/860	314/360	105/119	A/D	gCc/gAc	rs13467835	NA	1	B2m	MGI		protein_coding	YES	CCDS16654.1	ENSMUSP00000099534	P01887		UPI0000003F69	NM_009735.3	tolerated(0.6)	PROSITE_profiles:PS50835,CDD:cd05770,PANTHER:PTHR19944:SF62,PANTHER:PTHR19944,Gene3D:2.60.40.10,Pfam:PF07654,SMART:SM00407,Superfamily:SSF48726
312	Bad	KPC-Luc-4580	19	6951671	6951671	3'UTR	SNP	C	C	T	rs13474923	C	C	c.*147C>T			ENSMUST00000025910	2023-04-04	404	228	176	Bad,synonymous_variant,p.Pro173=,ENSMUST00000113426,;Bad,3_prime_UTR_variant,,ENSMUST00000237334,;Bad,3_prime_UTR_variant,,ENSMUST00000025910,NM_007522.3;Bad,3_prime_UTR_variant,,ENSMUST00000235240,;Bad,3_prime_UTR_variant,,ENSMUST00000113423,NM_001285453.1;Bad,3_prime_UTR_variant,,ENSMUST00000145463,;Plcb3,downstream_gene_variant,,ENSMUST00000025912,NM_001290349.1,NM_008874.4;Bad,downstream_gene…	T	ENSMUSG00000024959	ENSMUST00000025910	Transcript	3_prime_UTR_variant	1224/1452					rs13474923	NA	1	Bad	MGI		protein_coding	YES	CCDS29513.1	ENSMUSP00000025910	Q61337		UPI00000018A9	NM_007522.3
313	Baiap3	KPC-Luc-A	17	25243597	25243597	3'UTR	SNP	T	T	G	rs47468766	T	T	c.*41A>C			ENSMUST00000182056	34/34	246	138	108	Baiap3,stop_lost,p.Ter91CysextTer?,ENSMUST00000182696,;Baiap3,3_prime_UTR_variant,,ENSMUST00000182056,NM_001163270.1;Baiap3,3_prime_UTR_variant,,ENSMUST00000182825,;Baiap3,3_prime_UTR_variant,,ENSMUST00000182435,;Baiap3,3_prime_UTR_variant,,ENSMUST00000169109,;Gnptg,upstream_gene_variant,,ENSMUST00000038973,NM_172529.3;Tsr3,downstream_gene_variant,,ENSMUST00000063574,NM_026676.3,NM_001163718.1;Gn…	G	ENSMUSG00000047507	ENSMUST00000182056	Transcript	3_prime_UTR_variant	3707/4645					rs47468766	NA	-1	Baiap3	MGI		protein_coding	YES	CCDS50033.1	ENSMUSP00000138188		S4R1E7	UPI0001AFF682	NM_001163270.1
314	Baiap3	KPC-Luc-A	17	25243618	25243618	3'UTR	SNP	C	C	G	rs45984242	C	C	c.*20G>C			ENSMUST00000182056	34/34	289	156	133	Baiap3,synonymous_variant,p.Val84=,ENSMUST00000182696,;Baiap3,3_prime_UTR_variant,,ENSMUST00000182056,NM_001163270.1;Baiap3,3_prime_UTR_variant,,ENSMUST00000182825,;Baiap3,3_prime_UTR_variant,,ENSMUST00000182435,;Baiap3,3_prime_UTR_variant,,ENSMUST00000169109,;Gnptg,upstream_gene_variant,,ENSMUST00000038973,NM_172529.3;Tsr3,downstream_gene_variant,,ENSMUST00000063574,NM_026676.3,NM_001163718.1;Gn…	G	ENSMUSG00000047507	ENSMUST00000182056	Transcript	3_prime_UTR_variant	3686/4645					rs45984242	NA	-1	Baiap3	MGI		protein_coding	YES	CCDS50033.1	ENSMUSP00000138188		S4R1E7	UPI0001AFF682	NM_001163270.1
315	Baiap3	KPC-Luc-A	17	25243850	25243850	Silent	SNP	A	A	T	rs33773693	A	A	c.3321T>A	p.Thr1107=	p.T1107=	ENSMUST00000182056	33/34	269	127	142	Baiap3,synonymous_variant,p.Thr1107=,ENSMUST00000182056,NM_001163270.1;Baiap3,synonymous_variant,p.Thr1071=,ENSMUST00000182825,;Baiap3,synonymous_variant,p.Thr1079=,ENSMUST00000182435,;Baiap3,synonymous_variant,p.Thr1084=,ENSMUST00000169109,;Baiap3,intron_variant,,ENSMUST00000182696,;Gnptg,upstream_gene_variant,,ENSMUST00000038973,NM_172529.3;Tsr3,downstream_gene_variant,,ENSMUST00000063574,NM_02…	T	ENSMUSG00000047507	ENSMUST00000182056	Transcript	synonymous_variant	3534/4645	3321/3453	1107/1150	T	acT/acA	rs33773693	NA	-1	Baiap3	MGI		protein_coding	YES	CCDS50033.1	ENSMUSP00000138188		S4R1E7	UPI0001AFF682	NM_001163270.1		PANTHER:PTHR45999,PANTHER:PTHR45999:SF1
316	Baiap3	KPC-Luc-A	17	25244006	25244006	Silent	SNP	G	G	A	rs33773692	G	G	c.3165C>T	p.Cys1055=	p.C1055=	ENSMUST00000182056	33/34	256	127	129	Baiap3,synonymous_variant,p.Cys1055=,ENSMUST00000182056,NM_001163270.1;Baiap3,synonymous_variant,p.Cys1019=,ENSMUST00000182825,;Baiap3,synonymous_variant,p.Cys1027=,ENSMUST00000182435,;Baiap3,synonymous_variant,p.Cys1032=,ENSMUST00000169109,;Baiap3,intron_variant,,ENSMUST00000182696,;Gnptg,upstream_gene_variant,,ENSMUST00000038973,NM_172529.3;Tsr3,downstream_gene_variant,,ENSMUST00000063574,NM_02…	A	ENSMUSG00000047507	ENSMUST00000182056	Transcript	synonymous_variant	3378/4645	3165/3453	1055/1150	C	tgC/tgT	rs33773692	NA	-1	Baiap3	MGI		protein_coding	YES	CCDS50033.1	ENSMUSP00000138188		S4R1E7	UPI0001AFF682	NM_001163270.1		Gene3D:2.60.40.150,Pfam:PF00168,PROSITE_profiles:PS50004,PANTHER:PTHR45999,PANTHER:PTHR45999:SF1,SMART:SM00239,Superfamily:SSF49562,CDD:cd04009
317	Baiap3	KPC-Luc-A	17	25244207	25244207	Silent	SNP	A	A	G	rs33293776	A	A	c.3042T>C	p.Ile1014=	p.I1014=	ENSMUST00000182056	32/34	330	166	164	Baiap3,synonymous_variant,p.Ile1014=,ENSMUST00000182056,NM_001163270.1;Baiap3,synonymous_variant,p.Ile978=,ENSMUST00000182825,;Baiap3,synonymous_variant,p.Ile986=,ENSMUST00000182435,;Baiap3,synonymous_variant,p.Ile991=,ENSMUST00000169109,;Baiap3,synonymous_variant,p.Ile9=,ENSMUST00000182696,;Gnptg,upstream_gene_variant,,ENSMUST00000038973,NM_172529.3;Tsr3,downstream_gene_variant,,ENSMUST000000635…	G	ENSMUSG00000047507	ENSMUST00000182056	Transcript	synonymous_variant	3255/4645	3042/3453	1014/1150	I	atT/atC	rs33293776	NA	-1	Baiap3	MGI		protein_coding	YES	CCDS50033.1	ENSMUSP00000138188		S4R1E7	UPI0001AFF682	NM_001163270.1		Gene3D:2.60.40.150,Pfam:PF00168,PROSITE_profiles:PS50004,PANTHER:PTHR45999,PANTHER:PTHR45999:SF1,SMART:SM00239,Superfamily:SSF49562,CDD:cd04009
318	Baiap3	KPC-Luc-A	17	25245393	25245393	Splice_Region	SNP	A	A	G	rs33502924	A	A	c.2559T>C	p.Ala853=	p.A853=	ENSMUST00000182056	27/34	254	134	120	Baiap3,splice_region_variant,p.Ala853=,ENSMUST00000182056,NM_001163270.1;Baiap3,splice_region_variant,p.Ala817=,ENSMUST00000182825,;Baiap3,splice_region_variant,p.Ala825=,ENSMUST00000182435,;Baiap3,splice_region_variant,p.Ala830=,ENSMUST00000169109,;Tsr3,downstream_gene_variant,,ENSMUST00000063574,NM_026676.3,NM_001163718.1;Baiap3,upstream_gene_variant,,ENSMUST00000182696,;Mir3547,downstream_gene…	G	ENSMUSG00000047507	ENSMUST00000182056	Transcript	splice_region_variant,synonymous_variant	2772/4645	2559/3453	853/1150	A	gcT/gcC	rs33502924	NA	-1	Baiap3	MGI		protein_coding	YES	CCDS50033.1	ENSMUSP00000138188		S4R1E7	UPI0001AFF682	NM_001163270.1		PROSITE_profiles:PS51259,PANTHER:PTHR45999,PANTHER:PTHR45999:SF1
319	Baiap3	KPC-Luc-A	17	25246604	25246604	Silent	SNP	G	G	A	rs29500483	G	G	c.1888C>T	p.Leu630=	p.L630=	ENSMUST00000182056	21/34	319	149	170	Baiap3,synonymous_variant,p.Leu630=,ENSMUST00000182056,NM_001163270.1;Baiap3,synonymous_variant,p.Leu594=,ENSMUST00000182825,;Baiap3,synonymous_variant,p.Leu602=,ENSMUST00000182435,;Baiap3,synonymous_variant,p.Leu607=,ENSMUST00000169109,;Tsr3,downstream_gene_variant,,ENSMUST00000063574,NM_026676.3,NM_001163718.1;Baiap3,upstream_gene_variant,,ENSMUST00000182696,;Mir3547,upstream_gene_variant,,ENSM…	A	ENSMUSG00000047507	ENSMUST00000182056	Transcript	synonymous_variant	2101/4645	1888/3453	630/1150	L	Ctg/Ttg	rs29500483	NA	-1	Baiap3	MGI		protein_coding	YES	CCDS50033.1	ENSMUSP00000138188		S4R1E7	UPI0001AFF682	NM_001163270.1		PROSITE_profiles:PS51258,PANTHER:PTHR45999,PANTHER:PTHR45999:SF1
320	Baiap3	KPC-Luc-A	17	25246960	25246960	Splice_Region	SNP	A	A	G	rs29519272	A	A	c.1749T>C	p.His583=	p.H583=	ENSMUST00000182056	19/34	217	112	105	Baiap3,splice_region_variant,p.His583=,ENSMUST00000182056,NM_001163270.1;Baiap3,splice_region_variant,p.His547=,ENSMUST00000182825,;Baiap3,splice_region_variant,p.His555=,ENSMUST00000182435,;Baiap3,splice_region_variant,p.His560=,ENSMUST00000169109,;Tsr3,downstream_gene_variant,,ENSMUST00000063574,NM_026676.3,NM_001163718.1;Baiap3,upstream_gene_variant,,ENSMUST00000182696,;Mir3547,upstream_gene_v…	G	ENSMUSG00000047507	ENSMUST00000182056	Transcript	splice_region_variant,synonymous_variant	1962/4645	1749/3453	583/1150	H	caT/caC	rs29519272	NA	-1	Baiap3	MGI		protein_coding	YES	CCDS50033.1	ENSMUSP00000138188		S4R1E7	UPI0001AFF682	NM_001163270.1		PANTHER:PTHR45999,PANTHER:PTHR45999:SF1
321	Baiap3	KPC-Luc-A	17	25248048	25248048	Silent	SNP	T	T	C	rs46684266	T	T	c.1359A>G	p.Ala453=	p.A453=	ENSMUST00000182056	15/34	269	127	142	Baiap3,synonymous_variant,p.Ala453=,ENSMUST00000182056,NM_001163270.1;Baiap3,synonymous_variant,p.Ala417=,ENSMUST00000182825,;Baiap3,synonymous_variant,p.Ala425=,ENSMUST00000182435,;Baiap3,synonymous_variant,p.Ala430=,ENSMUST00000169109,;Baiap3,upstream_gene_variant,,ENSMUST00000182696,;Mir3547,upstream_gene_variant,,ENSMUST00000175461,;Baiap3,non_coding_transcript_exon_variant,,ENSMUST0000018290…	C	ENSMUSG00000047507	ENSMUST00000182056	Transcript	synonymous_variant	1572/4645	1359/3453	453/1150	A	gcA/gcG	rs46684266	NA	-1	Baiap3	MGI		protein_coding	YES	CCDS50033.1	ENSMUSP00000138188		S4R1E7	UPI0001AFF682	NM_001163270.1		PANTHER:PTHR45999,PANTHER:PTHR45999:SF1
322	Baiap3	KPC-Luc-A	17	25248083	25248083	Silent	SNP	G	G	A	rs46975858	G	G	c.1324C>T	p.Leu442=	p.L442=	ENSMUST00000182056	15/34	292	144	148	Baiap3,synonymous_variant,p.Leu442=,ENSMUST00000182056,NM_001163270.1;Baiap3,synonymous_variant,p.Leu406=,ENSMUST00000182825,;Baiap3,synonymous_variant,p.Leu414=,ENSMUST00000182435,;Baiap3,synonymous_variant,p.Leu419=,ENSMUST00000169109,;Baiap3,upstream_gene_variant,,ENSMUST00000182696,;Mir3547,upstream_gene_variant,,ENSMUST00000175461,;Baiap3,non_coding_transcript_exon_variant,,ENSMUST0000018290…	A	ENSMUSG00000047507	ENSMUST00000182056	Transcript	synonymous_variant	1537/4645	1324/3453	442/1150	L	Ctg/Ttg	rs46975858	NA	-1	Baiap3	MGI		protein_coding	YES	CCDS50033.1	ENSMUSP00000138188		S4R1E7	UPI0001AFF682	NM_001163270.1		PANTHER:PTHR45999,PANTHER:PTHR45999:SF1,Low_complexity_(Seg):seg
323	Baiap3	KPC-Luc-A	17	25248517	25248517	Silent	SNP	C	C	T	rs33773685	C	C	c.1110G>A	p.Leu370=	p.L370=	ENSMUST00000182056	13/34	329	171	158	Baiap3,synonymous_variant,p.Leu370=,ENSMUST00000182056,NM_001163270.1;Baiap3,synonymous_variant,p.Leu334=,ENSMUST00000182825,;Baiap3,synonymous_variant,p.Leu342=,ENSMUST00000182435,;Baiap3,synonymous_variant,p.Leu347=,ENSMUST00000169109,;Baiap3,upstream_gene_variant,,ENSMUST00000182696,;Mir3547,upstream_gene_variant,,ENSMUST00000175461,;Baiap3,upstream_gene_variant,,ENSMUST00000182126,;Baiap3,ups…	T	ENSMUSG00000047507	ENSMUST00000182056	Transcript	synonymous_variant	1323/4645	1110/3453	370/1150	L	ctG/ctA	rs33773685	NA	-1	Baiap3	MGI		protein_coding	YES	CCDS50033.1	ENSMUSP00000138188		S4R1E7	UPI0001AFF682	NM_001163270.1		PANTHER:PTHR45999,PANTHER:PTHR45999:SF1,Low_complexity_(Seg):seg
324	Baiap3	KPC-Luc-A	17	25248551	25248551	Missense_Mutation	SNP	C	C	T	rs33773684	C	C	c.1076G>A	p.Ser359Asn	p.S359N	ENSMUST00000182056	13/34	348	187	161	Baiap3,missense_variant,p.Ser359Asn,ENSMUST00000182056,NM_001163270.1;Baiap3,missense_variant,p.Ser323Asn,ENSMUST00000182825,;Baiap3,missense_variant,p.Ser331Asn,ENSMUST00000182435,;Baiap3,missense_variant,p.Ser336Asn,ENSMUST00000169109,;Baiap3,upstream_gene_variant,,ENSMUST00000182696,;Mir3547,upstream_gene_variant,,ENSMUST00000175461,;Baiap3,upstream_gene_variant,,ENSMUST00000182126,;Baiap3,ups…	T	ENSMUSG00000047507	ENSMUST00000182056	Transcript	missense_variant	1289/4645	1076/3453	359/1150	S/N	aGt/aAt	rs33773684	NA	-1	Baiap3	MGI		protein_coding	YES	CCDS50033.1	ENSMUSP00000138188		S4R1E7	UPI0001AFF682	NM_001163270.1	deleterious(0.01)	PANTHER:PTHR45999,PANTHER:PTHR45999:SF1
325	Baiap3	KPC-Luc-A	17	25250219	25250219	Missense_Mutation	SNP	G	G	A	rs33265719	G	G	c.589C>T	p.Pro197Ser	p.P197S	ENSMUST00000182056	1934-08-01	282	127	155	Baiap3,missense_variant,p.Pro197Ser,ENSMUST00000182056,NM_001163270.1;Baiap3,missense_variant,p.Pro197Ser,ENSMUST00000182825,;Baiap3,missense_variant,p.Pro169Ser,ENSMUST00000182435,;Baiap3,missense_variant,p.Pro174Ser,ENSMUST00000169109,;Mir3547,upstream_gene_variant,,ENSMUST00000175461,;Baiap3,upstream_gene_variant,,ENSMUST00000182903,;Baiap3,upstream_gene_variant,,ENSMUST00000182922,;Baiap3,dow…	A	ENSMUSG00000047507	ENSMUST00000182056	Transcript	missense_variant	802/4645	589/3453	197/1150	P/S	Ccc/Tcc	rs33265719	NA	-1	Baiap3	MGI		protein_coding	YES	CCDS50033.1	ENSMUSP00000138188		S4R1E7	UPI0001AFF682	NM_001163270.1	tolerated(0.1)	Pfam:PF00168,PROSITE_profiles:PS50004,PANTHER:PTHR45999,PANTHER:PTHR45999:SF1,SMART:SM00239,Superfamily:SSF49562,CDD:cd08676,MobiDB_lite:mobidb-lite
326	Baiap3	KPC-Luc-A	17	25250653	25250653	Splice_Region	SNP	C	C	T	rs33780203	C	C	c.405G>A	p.Val135=	p.V135=	ENSMUST00000182056	1934-06-01	279	159	120	Baiap3,splice_region_variant,p.Val135=,ENSMUST00000182056,NM_001163270.1;Baiap3,splice_region_variant,p.Val135=,ENSMUST00000182825,;Baiap3,splice_region_variant,p.Val107=,ENSMUST00000182435,;Baiap3,splice_region_variant,p.Val112=,ENSMUST00000169109,;Baiap3,upstream_gene_variant,,ENSMUST00000182903,;Baiap3,upstream_gene_variant,,ENSMUST00000182922,;Baiap3,downstream_gene_variant,,ENSMUST0000018297…	T	ENSMUSG00000047507	ENSMUST00000182056	Transcript	splice_region_variant,synonymous_variant	618/4645	405/3453	135/1150	V	gtG/gtA	rs33780203	NA	-1	Baiap3	MGI		protein_coding	YES	CCDS50033.1	ENSMUSP00000138188		S4R1E7	UPI0001AFF682	NM_001163270.1		PANTHER:PTHR45999,PANTHER:PTHR45999:SF1,CDD:cd08676
327	Baiap3	KPC-Luc-A	17	25251813	25251813	Silent	SNP	A	A	G	rs33779221	A	A	c.132T>C	p.Pro44=	p.P44=	ENSMUST00000182056	1934-03-01	242	126	116	Baiap3,synonymous_variant,p.Pro44=,ENSMUST00000182056,NM_001163270.1;Baiap3,synonymous_variant,p.Pro44=,ENSMUST00000182825,;Baiap3,synonymous_variant,p.Pro44=,ENSMUST00000182435,;Baiap3,synonymous_variant,p.Pro44=,ENSMUST00000169109,;Baiap3,non_coding_transcript_exon_variant,,ENSMUST00000182978,;Baiap3,upstream_gene_variant,,ENSMUST00000182903,;	G	ENSMUSG00000047507	ENSMUST00000182056	Transcript	synonymous_variant	345/4645	132/3453	44/1150	P	ccT/ccC	rs33779221	NA	-1	Baiap3	MGI		protein_coding	YES	CCDS50033.1	ENSMUSP00000138188		S4R1E7	UPI0001AFF682	NM_001163270.1		PANTHER:PTHR45999,PANTHER:PTHR45999:SF1
328	Batf3	KPC-Luc-4580	1	191098502	191098502	Missense_Mutation	SNP	T	T	C	rs51855672	T	T	c.44T>C	p.Val15Ala	p.V15A	ENSMUST00000027943	2023-01-03	323	0	323	Batf3,missense_variant,p.Val15Ala,ENSMUST00000027943,NM_030060.2;Batf3,non_coding_transcript_exon_variant,,ENSMUST00000192268,;Batf3,intron_variant,,ENSMUST00000193771,;Batf3,intron_variant,,ENSMUST00000194833,;Batf3,upstream_gene_variant,,ENSMUST00000191621,;,regulatory_region_variant,,ENSMUSR00000306135,;	C	ENSMUSG00000026630	ENSMUST00000027943	Transcript	missense_variant	178/801	44/357	15/118	V/A	gTg/gCg	rs51855672	NA	1	Batf3	MGI		protein_coding	YES	CCDS15615.1	ENSMUSP00000027943	Q9D275		UPI0000022972	NM_030060.2	tolerated_low_confidence(0.82)	PANTHER:PTHR23351,PANTHER:PTHR23351:SF13,MobiDB_lite:mobidb-lite,MobiDB_lite:mobidb-lite
329	Batf3	KPC-Luc-A	1	191098502	191098502	Missense_Mutation	SNP	T	T	C	rs51855672	T	T	c.44T>C	p.Val15Ala	p.V15A	ENSMUST00000027943	2023-01-03	320	1	319	Batf3,missense_variant,p.Val15Ala,ENSMUST00000027943,NM_030060.2;Batf3,non_coding_transcript_exon_variant,,ENSMUST00000192268,;Batf3,intron_variant,,ENSMUST00000193771,;Batf3,intron_variant,,ENSMUST00000194833,;Batf3,upstream_gene_variant,,ENSMUST00000191621,;,regulatory_region_variant,,ENSMUSR00000306135,;	C	ENSMUSG00000026630	ENSMUST00000027943	Transcript	missense_variant	178/801	44/357	15/118	V/A	gTg/gCg	rs51855672	NA	1	Batf3	MGI		protein_coding	YES	CCDS15615.1	ENSMUSP00000027943	Q9D275		UPI0000022972	NM_030060.2	tolerated_low_confidence(0.82)	PANTHER:PTHR23351,PANTHER:PTHR23351:SF13,MobiDB_lite:mobidb-lite,MobiDB_lite:mobidb-lite
330	Bbc3	KPC-Luc-A	7	16312272	16312272	Silent	SNP	G	G	A	rs52389568	G	G	c.132G>A	p.Leu44=	p.L44=	ENSMUST00000002152	2023-02-04	436	248	188	Bbc3,synonymous_variant,p.Leu44=,ENSMUST00000002152,NM_133234.2;Bbc3,synonymous_variant,p.Leu44=,ENSMUST00000136781,;Bbc3,synonymous_variant,p.Leu44=,ENSMUST00000209688,;Bbc3,upstream_gene_variant,,ENSMUST00000147267,;,regulatory_region_variant,,ENSMUSR00000239734,;	A	ENSMUSG00000002083	ENSMUST00000002152	Transcript	synonymous_variant	393/1814	132/582	44/193	L	ctG/ctA	rs52389568	NA	1	Bbc3	MGI		protein_coding	YES	CCDS20847.1	ENSMUSP00000002152	Q99ML1	B2RVL4	UPI0000020C0E	NM_133234.2		Pfam:PF15826,PANTHER:PTHR28639,Low_complexity_(Seg):seg
331	Bbs1	KPC-Luc-4580	19	4894415	4894415	Silent	SNP	G	G	A	rs37891625	G	G	c.1185C>T	p.Gly395=	p.G395=	ENSMUST00000053506	13/17	307	187	120	Bbs1,synonymous_variant,p.Gly395=,ENSMUST00000053506,NM_001033128.3;Bbs1,synonymous_variant,p.Gly266=,ENSMUST00000238170,;Bbs1,synonymous_variant,p.Gly298=,ENSMUST00000237085,;Bbs1,3_prime_UTR_variant,,ENSMUST00000237362,;Bbs1,non_coding_transcript_exon_variant,,ENSMUST00000236150,;Bbs1,downstream_gene_variant,,ENSMUST00000235498,;	A	ENSMUSG00000006464	ENSMUST00000053506	Transcript	synonymous_variant	1211/5602	1185/1782	395/593	G	ggC/ggT	rs37891625	NA	-1	Bbs1	MGI		protein_coding	YES	CCDS29442.1	ENSMUSP00000055321	Q3V3N7		UPI0000195276	NM_001033128.3		PANTHER:PTHR20870,Superfamily:SSF50998
332	Bbs1	KPC-Luc-4580	19	4897325	4897325	Silent	SNP	G	G	A	rs36304504	G	G	c.1065C>T	p.Val355=	p.V355=	ENSMUST00000053506	2023-11-17	400	211	189	Bbs1,synonymous_variant,p.Val355=,ENSMUST00000053506,NM_001033128.3;Bbs1,synonymous_variant,p.Val258=,ENSMUST00000237085,;Bbs1,intron_variant,,ENSMUST00000238170,;Bbs1,downstream_gene_variant,,ENSMUST00000236538,;Bbs1,3_prime_UTR_variant,,ENSMUST00000237362,;Bbs1,non_coding_transcript_exon_variant,,ENSMUST00000236150,;Bbs1,downstream_gene_variant,,ENSMUST00000235498,;Bbs1,downstream_gene_variant,…	A	ENSMUSG00000006464	ENSMUST00000053506	Transcript	synonymous_variant	1091/5602	1065/1782	355/593	V	gtC/gtT	rs36304504	NA	-1	Bbs1	MGI		protein_coding	YES	CCDS29442.1	ENSMUSP00000055321	Q3V3N7		UPI0000195276	NM_001033128.3		PANTHER:PTHR20870,Superfamily:SSF50998
333	Bcat1	PANC02-Luc	6	145019234	145019234	Missense_Mutation	SNP	A	A	G	novel	A	A	c.833T>C	p.Ile278Thr	p.I278T	ENSMUST00000032402	2023-06-11	170	166	4	Bcat1,missense_variant,p.Ile278Thr,ENSMUST00000032402,NM_001024468.3;Bcat1,missense_variant,p.Ile211Thr,ENSMUST00000111742,NM_007532.5;Bcat1,missense_variant,p.Ile211Thr,ENSMUST00000048252,;Bcat1,missense_variant,p.Ile210Thr,ENSMUST00000123930,;Bcat1,missense_variant,p.Ile81Thr,ENSMUST00000204138,;Bcat1,missense_variant,p.Ile62Thr,ENSMUST00000136819,;Bcat1,non_coding_transcript_exon_variant,,ENSM…	G	ENSMUSG00000030268	ENSMUST00000032402	Transcript	missense_variant	876/7833	833/1362	278/453	I/T	aTc/aCc		NA	-1	Bcat1	MGI		protein_coding	YES	CCDS20691.1	ENSMUSP00000032402		Q8CBC8	UPI00000E94FB	NM_001024468.3	tolerated(0.2)	CDD:cd01557,PANTHER:PTHR11825:SF70,PANTHER:PTHR11825,TIGRFAM:TIGR01123,Gene3D:3.20.10.10,Gene3D:3.30.470.10,Pfam:PF01063,Superfamily:SSF56752
334	Bcat1	KPC-Luc-4580	6	145007751	145007751	Silent	SNP	C	C	T	rs32235623	C	C	c.1110G>A	p.Glu370=	p.E370=	ENSMUST00000032402	2023-09-11	159	47	112	Bcat1,synonymous_variant,p.Glu370=,ENSMUST00000032402,NM_001024468.3;Bcat1,synonymous_variant,p.Glu303=,ENSMUST00000111742,NM_007532.5;Bcat1,synonymous_variant,p.Glu303=,ENSMUST00000048252,;Bcat1,synonymous_variant,p.Glu173=,ENSMUST00000204138,;Bcat1,non_coding_transcript_exon_variant,,ENSMUST00000145911,;	T	ENSMUSG00000030268	ENSMUST00000032402	Transcript	synonymous_variant	1153/7833	1110/1362	370/453	E	gaG/gaA	rs32235623	NA	-1	Bcat1	MGI		protein_coding	YES	CCDS20691.1	ENSMUSP00000032402		Q8CBC8	UPI00000E94FB	NM_001024468.3		CDD:cd01557,PANTHER:PTHR11825:SF70,PANTHER:PTHR11825,TIGRFAM:TIGR01123,Gene3D:3.20.10.10,Gene3D:3.30.470.10,Pfam:PF01063,Superfamily:SSF56752
335	Bcat1	KPC-Luc-4580	6	145010092	145010092	Silent	SNP	T	T	C	rs32237067	T	T	c.1062A>G	p.Pro354=	p.P354=	ENSMUST00000032402	2023-08-11	203	50	153	Bcat1,synonymous_variant,p.Pro354=,ENSMUST00000032402,NM_001024468.3;Bcat1,synonymous_variant,p.Pro287=,ENSMUST00000111742,NM_007532.5;Bcat1,synonymous_variant,p.Pro287=,ENSMUST00000048252,;Bcat1,synonymous_variant,p.Pro157=,ENSMUST00000204138,;Bcat1,non_coding_transcript_exon_variant,,ENSMUST00000145911,;,regulatory_region_variant,,ENSMUSR00000441314,;,regulatory_region_variant,,ENSMUSR000007103…	C	ENSMUSG00000030268	ENSMUST00000032402	Transcript	synonymous_variant	1105/7833	1062/1362	354/453	P	ccA/ccG	rs32237067	NA	-1	Bcat1	MGI		protein_coding	YES	CCDS20691.1	ENSMUSP00000032402		Q8CBC8	UPI00000E94FB	NM_001024468.3		CDD:cd01557,PANTHER:PTHR11825:SF70,PANTHER:PTHR11825,PROSITE_patterns:PS00770,TIGRFAM:TIGR01123,Gene3D:3.20.10.10,Gene3D:3.30.470.10,Pfam:PF01063,Superfamily:SSF56752
336	Bcat1	KPC-Luc-4580	6	145047304	145047304	Silent	SNP	C	C	T	rs30859343	C	C	c.267G>A	p.Ala89=	p.A89=	ENSMUST00000032402	2023-02-11	174	43	131	Bcat1,synonymous_variant,p.Ala89=,ENSMUST00000032402,NM_001024468.3;Bcat1,synonymous_variant,p.Ala22=,ENSMUST00000111742,NM_007532.5;Bcat1,synonymous_variant,p.Ala22=,ENSMUST00000048252,;Bcat1,synonymous_variant,p.Ala21=,ENSMUST00000123930,;Bcat1,synonymous_variant,p.Ala36=,ENSMUST00000204138,;Bcat1,intron_variant,,ENSMUST00000149769,;Gm26666,upstream_gene_variant,,ENSMUST00000180763,;,regulatory…	T	ENSMUSG00000030268	ENSMUST00000032402	Transcript	synonymous_variant	310/7833	267/1362	89/453	A	gcG/gcA	rs30859343	NA	-1	Bcat1	MGI		protein_coding	YES	CCDS20691.1	ENSMUSP00000032402		Q8CBC8	UPI00000E94FB	NM_001024468.3		PANTHER:PTHR11825:SF70,PANTHER:PTHR11825
337	Bcat1	KPC-Luc-A	6	145007751	145007751	Silent	SNP	C	C	T	rs32235623	C	C	c.1110G>A	p.Glu370=	p.E370=	ENSMUST00000032402	2023-09-11	185	55	130	Bcat1,synonymous_variant,p.Glu370=,ENSMUST00000032402,NM_001024468.3;Bcat1,synonymous_variant,p.Glu303=,ENSMUST00000111742,NM_007532.5;Bcat1,synonymous_variant,p.Glu303=,ENSMUST00000048252,;Bcat1,synonymous_variant,p.Glu173=,ENSMUST00000204138,;Bcat1,non_coding_transcript_exon_variant,,ENSMUST00000145911,;	T	ENSMUSG00000030268	ENSMUST00000032402	Transcript	synonymous_variant	1153/7833	1110/1362	370/453	E	gaG/gaA	rs32235623	NA	-1	Bcat1	MGI		protein_coding	YES	CCDS20691.1	ENSMUSP00000032402		Q8CBC8	UPI00000E94FB	NM_001024468.3		CDD:cd01557,PANTHER:PTHR11825:SF70,PANTHER:PTHR11825,TIGRFAM:TIGR01123,Gene3D:3.20.10.10,Gene3D:3.30.470.10,Pfam:PF01063,Superfamily:SSF56752
338	Bcat1	KPC-Luc-A	6	145010092	145010092	Silent	SNP	T	T	C	rs32237067	T	T	c.1062A>G	p.Pro354=	p.P354=	ENSMUST00000032402	2023-08-11	189	74	115	Bcat1,synonymous_variant,p.Pro354=,ENSMUST00000032402,NM_001024468.3;Bcat1,synonymous_variant,p.Pro287=,ENSMUST00000111742,NM_007532.5;Bcat1,synonymous_variant,p.Pro287=,ENSMUST00000048252,;Bcat1,synonymous_variant,p.Pro157=,ENSMUST00000204138,;Bcat1,non_coding_transcript_exon_variant,,ENSMUST00000145911,;,regulatory_region_variant,,ENSMUSR00000441314,;,regulatory_region_variant,,ENSMUSR000007103…	C	ENSMUSG00000030268	ENSMUST00000032402	Transcript	synonymous_variant	1105/7833	1062/1362	354/453	P	ccA/ccG	rs32237067	NA	-1	Bcat1	MGI		protein_coding	YES	CCDS20691.1	ENSMUSP00000032402		Q8CBC8	UPI00000E94FB	NM_001024468.3		CDD:cd01557,PANTHER:PTHR11825:SF70,PANTHER:PTHR11825,PROSITE_patterns:PS00770,TIGRFAM:TIGR01123,Gene3D:3.20.10.10,Gene3D:3.30.470.10,Pfam:PF01063,Superfamily:SSF56752
339	Bcat1	KPC-Luc-A	6	145047304	145047304	Silent	SNP	C	C	T	rs30859343	C	C	c.267G>A	p.Ala89=	p.A89=	ENSMUST00000032402	2023-02-11	172	63	109	Bcat1,synonymous_variant,p.Ala89=,ENSMUST00000032402,NM_001024468.3;Bcat1,synonymous_variant,p.Ala22=,ENSMUST00000111742,NM_007532.5;Bcat1,synonymous_variant,p.Ala22=,ENSMUST00000048252,;Bcat1,synonymous_variant,p.Ala21=,ENSMUST00000123930,;Bcat1,synonymous_variant,p.Ala36=,ENSMUST00000204138,;Bcat1,intron_variant,,ENSMUST00000149769,;Gm26666,upstream_gene_variant,,ENSMUST00000180763,;,regulatory…	T	ENSMUSG00000030268	ENSMUST00000032402	Transcript	synonymous_variant	310/7833	267/1362	89/453	A	gcG/gcA	rs30859343	NA	-1	Bcat1	MGI		protein_coding	YES	CCDS20691.1	ENSMUSP00000032402		Q8CBC8	UPI00000E94FB	NM_001024468.3		PANTHER:PTHR11825:SF70,PANTHER:PTHR11825
340	Bcl2a1a	KPC-Luc-4580	9	88953410	88953410	5'Flank	SNP	C	C	T	rs107624788	C	C				ENSMUST00000098485		174	0	174	Bcl2a1a,upstream_gene_variant,,ENSMUST00000098485,NM_009742.3;,regulatory_region_variant,,ENSMUSR00000753530,;	T	ENSMUSG00000102037	ENSMUST00000098485	Transcript	upstream_gene_variant						rs107624788	3490	1	Bcl2a1a	MGI		protein_coding	YES	CCDS23391.1	ENSMUSP00000096086	Q07440		UPI0000027C48	NM_009742.3
341	Bcl2a1a	KPC-Luc-4580	9	88957072	88957072	Missense_Mutation	SNP	C	C	T	novel	C	C	c.22C>T	p.His8Tyr	p.H8Y	ENSMUST00000098485	2023-01-02	302	166	136	Bcl2a1a,missense_variant,p.His8Tyr,ENSMUST00000098485,NM_009742.3;,regulatory_region_variant,,ENSMUSR00000753531,;,regulatory_region_variant,,ENSMUSR00000753532,;	T	ENSMUSG00000102037	ENSMUST00000098485	Transcript	missense_variant	173/819	22/519	8/172	H/Y	Cat/Tat		NA	1	Bcl2a1a	MGI		protein_coding	YES	CCDS23391.1	ENSMUSP00000096086	Q07440		UPI0000027C48	NM_009742.3	tolerated(1)	Gene3D:1.10.437.10,Superfamily:SSF56854,PANTHER:PTHR11256,PANTHER:PTHR11256:SF10,Prints:PR01867
342	Bcl2a1a	KPC-Luc-4580	9	88957094	88957094	Missense_Mutation	SNP	A	A	T	novel	A	A	c.44A>T	p.His15Leu	p.H15L	ENSMUST00000098485	2023-01-02	312	179	133	Bcl2a1a,missense_variant,p.His15Leu,ENSMUST00000098485,NM_009742.3;,regulatory_region_variant,,ENSMUSR00000753531,;,regulatory_region_variant,,ENSMUSR00000753532,;	T	ENSMUSG00000102037	ENSMUST00000098485	Transcript	missense_variant	195/819	44/519	15/172	H/L	cAc/cTc		NA	1	Bcl2a1a	MGI		protein_coding	YES	CCDS23391.1	ENSMUSP00000096086	Q07440		UPI0000027C48	NM_009742.3	deleterious(0)	CDD:cd06845,Gene3D:1.10.437.10,Superfamily:SSF56854,PANTHER:PTHR11256,PANTHER:PTHR11256:SF10,Prints:PR01867
343	Bcl2a1a	KPC-Luc-A	9	88953410	88953410	5'Flank	SNP	C	C	T	rs107624788	C	C				ENSMUST00000098485		390	222	168	Bcl2a1a,upstream_gene_variant,,ENSMUST00000098485,NM_009742.3;,regulatory_region_variant,,ENSMUSR00000753530,;	T	ENSMUSG00000102037	ENSMUST00000098485	Transcript	upstream_gene_variant						rs107624788	3490	1	Bcl2a1a	MGI		protein_coding	YES	CCDS23391.1	ENSMUSP00000096086	Q07440		UPI0000027C48	NM_009742.3
344	Bcor	PANC02-Luc	X	12056741	12056741	Missense_Mutation	SNP	A	A	T	novel	A	A	c.2615T>A	p.Phe872Tyr	p.F872Y	ENSMUST00000115513	2023-04-15	138	133	5	Bcor,missense_variant,p.Phe872Tyr,ENSMUST00000115513,NM_029510.3;Bcor,missense_variant,p.Phe872Tyr,ENSMUST00000115512,NM_175044.3;Bcor,missense_variant,p.Phe872Tyr,ENSMUST00000065143,NM_175045.3;Bcor,missense_variant,p.Phe872Tyr,ENSMUST00000124033,NM_175046.3;Bcor,missense_variant,p.Phe872Tyr,ENSMUST00000043441,NM_001168321.1;Bcor,downstream_gene_variant,,ENSMUST00000123004,;Bcor,downstream_gene_…	T	ENSMUSG00000040363	ENSMUST00000115513	Transcript	missense_variant	3390/6941	2615/5280	872/1759	F/Y	tTc/tAc		NA	-1	Bcor	MGI		protein_coding	YES	CCDS40873.1	ENSMUSP00000111175	Q8CGN4		UPI0000193ADE	NM_029510.3	deleterious(0.01)	PANTHER:PTHR24117,PANTHER:PTHR24117:SF8
345	Bhmt	PANC02-Luc	13	93620210	93620210	Silent	SNP	C	C	T	novel	C	C	c.909G>A	p.Glu303=	p.E303=	ENSMUST00000099309	2023-07-08	196	36	160	Bhmt,synonymous_variant,p.Glu303=,ENSMUST00000099309,NM_016668.3;Bhmt,downstream_gene_variant,,ENSMUST00000124193,;	T	ENSMUSG00000074768	ENSMUST00000099309	Transcript	synonymous_variant	1374/2490	909/1224	303/407	E	gaG/gaA		NA	-1	Bhmt	MGI		protein_coding	YES	CCDS36748.1	ENSMUSP00000096912	O35490		UPI0000000895	NM_016668.3		PROSITE_profiles:PS50970,PANTHER:PTHR46120:SF2,PANTHER:PTHR46120,Gene3D:3.20.20.330,PIRSF:PIRSF037505,Pfam:PF02574,Superfamily:SSF82282
346	Bhmt2	KPC-Luc-4580	13	93671500	93671500	Missense_Mutation	SNP	T	T	C	rs13473372	T	T	c.79A>G	p.Ser27Gly	p.S27G	ENSMUST00000015941	2023-02-08	173	98	75	Bhmt2,missense_variant,p.Ser27Gly,ENSMUST00000015941,NM_022884.2;Dmgdh,upstream_gene_variant,,ENSMUST00000048001,NM_028772.3;	C	ENSMUSG00000042118	ENSMUST00000015941	Transcript	missense_variant	111/2467	79/1092	27/363	S/G	Agc/Ggc	rs13473372	NA	-1	Bhmt2	MGI		protein_coding	YES	CCDS26689.1	ENSMUSP00000015941	Q91WS4		UPI000002141D	NM_022884.2	tolerated(1)	Gene3D:3.20.20.330,Pfam:PF02574,PIRSF:PIRSF037505,PROSITE_profiles:PS50970,PANTHER:PTHR46120,PANTHER:PTHR46120:SF3,Superfamily:SSF82282
347	Bhmt2	KPC-Luc-A	13	93671500	93671500	Missense_Mutation	SNP	T	T	C	rs13473372	T	T	c.79A>G	p.Ser27Gly	p.S27G	ENSMUST00000015941	2023-02-08	167	0	167	Bhmt2,missense_variant,p.Ser27Gly,ENSMUST00000015941,NM_022884.2;Dmgdh,upstream_gene_variant,,ENSMUST00000048001,NM_028772.3;	C	ENSMUSG00000042118	ENSMUST00000015941	Transcript	missense_variant	111/2467	79/1092	27/363	S/G	Agc/Ggc	rs13473372	NA	-1	Bhmt2	MGI		protein_coding	YES	CCDS26689.1	ENSMUSP00000015941	Q91WS4		UPI000002141D	NM_022884.2	tolerated(1)	Gene3D:3.20.20.330,Pfam:PF02574,PIRSF:PIRSF037505,PROSITE_profiles:PS50970,PANTHER:PTHR46120,PANTHER:PTHR46120:SF3,Superfamily:SSF82282
348	Bid	KPC-Luc-A	6	120895739	120895739	Silent	SNP	G	G	T	rs31733472	G	G	c.456C>A	p.Thr152=	p.T152=	ENSMUST00000004560	2023-05-06	257	84	173	Bid,synonymous_variant,p.Thr152=,ENSMUST00000004560,NM_007544.4;Bcl2l13,downstream_gene_variant,,ENSMUST00000009256,NM_153516.2;Bid,downstream_gene_variant,,ENSMUST00000145948,;Bid,synonymous_variant,p.Thr152=,ENSMUST00000160684,;Bid,non_coding_transcript_exon_variant,,ENSMUST00000161594,;	T	ENSMUSG00000004446	ENSMUST00000004560	Transcript	synonymous_variant	630/2189	456/588	152/195	T	acC/acA	rs31733472	NA	-1	Bid	MGI		protein_coding	YES	CCDS20486.1	ENSMUSP00000004560	P70444		UPI00000E886A	NM_007544.4		Gene3D:1.10.437.10,Pfam:PF06393,PIRSF:PIRSF038018,PANTHER:PTHR35447,Superfamily:SSF56854
349	Bid	KPC-Luc-A	6	120900202	120900202	Silent	SNP	A	A	G	rs13473534	A	A	c.177T>C	p.Asp59=	p.D59=	ENSMUST00000004560	2023-03-06	205	74	131	Bid,synonymous_variant,p.Asp59=,ENSMUST00000004560,NM_007544.4;Bid,downstream_gene_variant,,ENSMUST00000145948,;Bid,synonymous_variant,p.Asp59=,ENSMUST00000160684,;Bid,upstream_gene_variant,,ENSMUST00000161594,;	G	ENSMUSG00000004446	ENSMUST00000004560	Transcript	synonymous_variant	351/2189	177/588	59/195	D	gaT/gaC	rs13473534	NA	-1	Bid	MGI		protein_coding	YES	CCDS20486.1	ENSMUSP00000004560	P70444		UPI00000E886A	NM_007544.4		Gene3D:1.10.437.10,Pfam:PF06393,PIRSF:PIRSF038018,PANTHER:PTHR35447,Superfamily:SSF56854,MobiDB_lite:mobidb-lite,MobiDB_lite:mobidb-lite
350	Bid	KPC-Luc-A	6	120900339	120900339	Missense_Mutation	SNP	C	C	T	rs13473535	C	C	c.40G>A	p.Glu14Lys	p.E14K	ENSMUST00000004560	2023-03-06	219	73	146	Bid,missense_variant,p.Glu14Lys,ENSMUST00000004560,NM_007544.4;Bid,missense_variant,p.Glu14Lys,ENSMUST00000145948,;Bid,missense_variant,p.Glu14Lys,ENSMUST00000160684,;Bid,upstream_gene_variant,,ENSMUST00000161594,;	T	ENSMUSG00000004446	ENSMUST00000004560	Transcript	missense_variant	214/2189	40/588	14/195	E/K	Gag/Aag	rs13473535	NA	-1	Bid	MGI		protein_coding	YES	CCDS20486.1	ENSMUSP00000004560	P70444		UPI00000E886A	NM_007544.4	tolerated(0.06)	Gene3D:1.10.437.10,Pfam:PF06393,PIRSF:PIRSF038018,PANTHER:PTHR35447,Superfamily:SSF56854
351	Birc3	KPC-Luc-A	9	7854490	7854490	Missense_Mutation	SNP	A	A	G	rs39570463	A	A	c.1198T>C	p.Trp400Arg	p.W400R	ENSMUST00000013949	2023-06-09	214	0	214	Birc3,missense_variant,p.Trp400Arg,ENSMUST00000013949,NM_007464.3;Birc3,downstream_gene_variant,,ENSMUST00000115672,;Birc3,missense_variant,p.Trp86Arg,ENSMUST00000161642,;	G	ENSMUSG00000032000	ENSMUST00000013949	Transcript	missense_variant	1492/2667	1198/1809	400/602	W/R	Tgg/Cgg	rs39570463	NA	-1	Birc3	MGI		protein_coding	YES	CCDS22812.2	ENSMUSP00000013949		A2CGA5	UPI00001F6E0C	NM_007464.3	tolerated(0.27)	CDD:cd14394,PANTHER:PTHR10044,PANTHER:PTHR10044:SF99,Gene3D:1.10.8.10,Gene3D:1.10.1170.10,Superfamily:SSF57924
352	Blm	KPC-Luc-A	7	80460736	80460736	Missense_Mutation	SNP	C	C	A	rs8248583	C	C	c.3892G>T	p.Val1298Leu	p.V1298L	ENSMUST00000170315	20/22	188	120	68	Blm,missense_variant,p.Val1298Leu,ENSMUST00000170315,NM_007550.4;Blm,missense_variant,p.Val1295Leu,ENSMUST00000081314,NM_001042527.2;Blm,intron_variant,,ENSMUST00000206901,;Blm,upstream_gene_variant,,ENSMUST00000206518,;Blm,missense_variant,p.Val31Leu,ENSMUST00000206989,;Blm,downstream_gene_variant,,ENSMUST00000205730,;Blm,upstream_gene_variant,,ENSMUST00000206948,;,regulatory_region_variant,,ENS…	A	ENSMUSG00000030528	ENSMUST00000170315	Transcript	missense_variant	4235/4770	3892/4260	1298/1419	V/L	Gtg/Ttg	rs8248583	NA	-1	Blm	MGI		protein_coding	YES	CCDS52281.1	ENSMUSP00000127995		E9PZ97	UPI00019A89DF	NM_007550.4	tolerated(1)	Gene3D:1.10.150.80,PROSITE_profiles:PS50967,SMART:SM00341,MobiDB_lite:mobidb-lite
353	Blm	KPC-Luc-A	7	80467380	80467380	Intron	SNP	G	G	A	rs32514979	G	G	c.3244-467C>T			ENSMUST00000170315		188	109	79	Blm,intron_variant,,ENSMUST00000081314,NM_001042527.2;Blm,intron_variant,,ENSMUST00000170315,NM_007550.4;Blm,upstream_gene_variant,,ENSMUST00000206901,;Blm,synonymous_variant,p.Ser31=,ENSMUST00000205730,;Blm,downstream_gene_variant,,ENSMUST00000205263,;Blm,downstream_gene_variant,,ENSMUST00000205713,;,regulatory_region_variant,,ENSMUSR00000718524,;	A	ENSMUSG00000030528	ENSMUST00000170315	Transcript	intron_variant						rs32514979	NA	-1	Blm	MGI		protein_coding	YES	CCDS52281.1	ENSMUSP00000127995		E9PZ97	UPI00019A89DF	NM_007550.4
354	Blm	KPC-Luc-A	7	80493643	80493643	Intron	SNP	A	A	G	rs32437706	A	A	c.2588+459T>C			ENSMUST00000170315		186	106	80	Blm,intron_variant,,ENSMUST00000081314,NM_001042527.2;Blm,intron_variant,,ENSMUST00000170315,NM_007550.4;Blm,intron_variant,,ENSMUST00000205263,;	G	ENSMUSG00000030528	ENSMUST00000170315	Transcript	intron_variant						rs32437706	NA	-1	Blm	MGI		protein_coding	YES	CCDS52281.1	ENSMUSP00000127995		E9PZ97	UPI00019A89DF	NM_007550.4
355	Blm	KPC-Luc-A	7	80513201	80513201	Missense_Mutation	SNP	A	A	G	rs32142074	A	A	c.401T>C	p.Leu134Pro	p.L134P	ENSMUST00000170315	2023-03-22	271	156	115	Blm,missense_variant,p.Leu134Pro,ENSMUST00000170315,NM_007550.4;Blm,missense_variant,p.Leu131Pro,ENSMUST00000081314,NM_001042527.2;Blm,non_coding_transcript_exon_variant,,ENSMUST00000205263,;Ndufab1-ps,downstream_gene_variant,,ENSMUST00000166096,;	G	ENSMUSG00000030528	ENSMUST00000170315	Transcript	missense_variant	744/4770	401/4260	134/1419	L/P	cTg/cCg	rs32142074	NA	-1	Blm	MGI		protein_coding	YES	CCDS52281.1	ENSMUSP00000127995		E9PZ97	UPI00019A89DF	NM_007550.4	tolerated(0.35)	Pfam:PF16202,Low_complexity_(Seg):seg
356	Blnk	KPC-Luc-4580	19	40929257	40929257	Silent	SNP	G	G	A	rs38132058	G	G	c.1290C>T	p.His430=	p.H430=	ENSMUST00000054769	17/17	243	0	243	Blnk,synonymous_variant,p.His430=,ENSMUST00000054769,NM_008528.5;Blnk,synonymous_variant,p.His427=,ENSMUST00000117695,NM_001365054.1;	A	ENSMUSG00000061132	ENSMUST00000054769	Transcript	synonymous_variant	1767/2097	1290/1374	430/457	H	caC/caT	rs38132058	NA	-1	Blnk	MGI		protein_coding	YES	CCDS37983.1	ENSMUSP00000057844	Q9QUN3		UPI00000298FF	NM_008528.5		Gene3D:3.30.505.10,Pfam:PF00017,PROSITE_profiles:PS50001,PANTHER:PTHR14098,PANTHER:PTHR14098:SF3,SMART:SM00252,Superfamily:SSF55550,CDD:cd09929
357	Blnk	KPC-Luc-4580	19	40945513	40945513	Silent	SNP	G	G	A	rs30813364	G	G	c.723C>T	p.Ala241=	p.A241=	ENSMUST00000054769	2023-09-17	322	0	322	Blnk,synonymous_variant,p.Ala241=,ENSMUST00000054769,NM_008528.5;Blnk,synonymous_variant,p.Ala241=,ENSMUST00000117695,NM_001365054.1;	A	ENSMUSG00000061132	ENSMUST00000054769	Transcript	synonymous_variant	1200/2097	723/1374	241/457	A	gcC/gcT	rs30813364	NA	-1	Blnk	MGI		protein_coding	YES	CCDS37983.1	ENSMUSP00000057844	Q9QUN3		UPI00000298FF	NM_008528.5		PANTHER:PTHR14098,PANTHER:PTHR14098:SF3,MobiDB_lite:mobidb-lite,Low_complexity_(Seg):seg
358	Blnk	KPC-Luc-4580	19	40952373	40952373	Silent	SNP	G	G	A	rs36332646	G	G	c.585C>T	p.Ser195=	p.S195=	ENSMUST00000054769	2023-07-17	323	0	323	Blnk,synonymous_variant,p.Ser195=,ENSMUST00000054769,NM_008528.5;Blnk,synonymous_variant,p.Ser195=,ENSMUST00000117695,NM_001365054.1;	A	ENSMUSG00000061132	ENSMUST00000054769	Transcript	synonymous_variant	1062/2097	585/1374	195/457	S	agC/agT	rs36332646	NA	-1	Blnk	MGI		protein_coding	YES	CCDS37983.1	ENSMUSP00000057844	Q9QUN3		UPI00000298FF	NM_008528.5		PANTHER:PTHR14098,PANTHER:PTHR14098:SF3,MobiDB_lite:mobidb-lite
359	Blnk	KPC-Luc-4580	19	40968506	40968506	Silent	SNP	G	G	A	rs36517174	G	G	c.156C>T	p.Tyr52=	p.Y52=	ENSMUST00000054769	2023-03-17	244	0	244	Blnk,synonymous_variant,p.Tyr52=,ENSMUST00000054769,NM_008528.5;Blnk,synonymous_variant,p.Tyr52=,ENSMUST00000117695,NM_001365054.1;Blnk,non_coding_transcript_exon_variant,,ENSMUST00000134568,;	A	ENSMUSG00000061132	ENSMUST00000054769	Transcript	synonymous_variant	633/2097	156/1374	52/457	Y	taC/taT	rs36517174	NA	-1	Blnk	MGI		protein_coding	YES	CCDS37983.1	ENSMUSP00000057844	Q9QUN3		UPI00000298FF	NM_008528.5		PANTHER:PTHR14098,PANTHER:PTHR14098:SF3,MobiDB_lite:mobidb-lite
360	Blnk	KPC-Luc-A	19	40929257	40929257	Silent	SNP	G	G	A	rs38132058	G	G	c.1290C>T	p.His430=	p.H430=	ENSMUST00000054769	17/17	313	0	313	Blnk,synonymous_variant,p.His430=,ENSMUST00000054769,NM_008528.5;Blnk,synonymous_variant,p.His427=,ENSMUST00000117695,NM_001365054.1;	A	ENSMUSG00000061132	ENSMUST00000054769	Transcript	synonymous_variant	1767/2097	1290/1374	430/457	H	caC/caT	rs38132058	NA	-1	Blnk	MGI		protein_coding	YES	CCDS37983.1	ENSMUSP00000057844	Q9QUN3		UPI00000298FF	NM_008528.5		Gene3D:3.30.505.10,Pfam:PF00017,PROSITE_profiles:PS50001,PANTHER:PTHR14098,PANTHER:PTHR14098:SF3,SMART:SM00252,Superfamily:SSF55550,CDD:cd09929
361	Blnk	KPC-Luc-A	19	40945513	40945513	Silent	SNP	G	G	A	rs30813364	G	G	c.723C>T	p.Ala241=	p.A241=	ENSMUST00000054769	2023-09-17	352	0	352	Blnk,synonymous_variant,p.Ala241=,ENSMUST00000054769,NM_008528.5;Blnk,synonymous_variant,p.Ala241=,ENSMUST00000117695,NM_001365054.1;	A	ENSMUSG00000061132	ENSMUST00000054769	Transcript	synonymous_variant	1200/2097	723/1374	241/457	A	gcC/gcT	rs30813364	NA	-1	Blnk	MGI		protein_coding	YES	CCDS37983.1	ENSMUSP00000057844	Q9QUN3		UPI00000298FF	NM_008528.5		PANTHER:PTHR14098,PANTHER:PTHR14098:SF3,MobiDB_lite:mobidb-lite,Low_complexity_(Seg):seg
362	Blnk	KPC-Luc-A	19	40952373	40952373	Silent	SNP	G	G	A	rs36332646	G	G	c.585C>T	p.Ser195=	p.S195=	ENSMUST00000054769	2023-07-17	359	0	359	Blnk,synonymous_variant,p.Ser195=,ENSMUST00000054769,NM_008528.5;Blnk,synonymous_variant,p.Ser195=,ENSMUST00000117695,NM_001365054.1;	A	ENSMUSG00000061132	ENSMUST00000054769	Transcript	synonymous_variant	1062/2097	585/1374	195/457	S	agC/agT	rs36332646	NA	-1	Blnk	MGI		protein_coding	YES	CCDS37983.1	ENSMUSP00000057844	Q9QUN3		UPI00000298FF	NM_008528.5		PANTHER:PTHR14098,PANTHER:PTHR14098:SF3,MobiDB_lite:mobidb-lite
363	Blnk	KPC-Luc-A	19	40968506	40968506	Silent	SNP	G	G	A	rs36517174	G	G	c.156C>T	p.Tyr52=	p.Y52=	ENSMUST00000054769	2023-03-17	243	0	243	Blnk,synonymous_variant,p.Tyr52=,ENSMUST00000054769,NM_008528.5;Blnk,synonymous_variant,p.Tyr52=,ENSMUST00000117695,NM_001365054.1;Blnk,non_coding_transcript_exon_variant,,ENSMUST00000134568,;	A	ENSMUSG00000061132	ENSMUST00000054769	Transcript	synonymous_variant	633/2097	156/1374	52/457	Y	taC/taT	rs36517174	NA	-1	Blnk	MGI		protein_coding	YES	CCDS37983.1	ENSMUSP00000057844	Q9QUN3		UPI00000298FF	NM_008528.5		PANTHER:PTHR14098,PANTHER:PTHR14098:SF3,MobiDB_lite:mobidb-lite
364	Bmi1	PANC02-Luc	2	18690191	18690191	3'Flank	SNP	G	G	A	novel	G	G				ENSMUST00000028071		236	227	9	Bmi1,downstream_gene_variant,,ENSMUST00000028071,NM_007552.4;Bmi1,downstream_gene_variant,,ENSMUST00000051929,;Spag6,upstream_gene_variant,,ENSMUST00000137796,;Spag6,upstream_gene_variant,,ENSMUST00000138017,;,regulatory_region_variant,,ENSMUSR00000620962,;	A	ENSMUSG00000026739	ENSMUST00000028071	Transcript	downstream_gene_variant							3562	1	Bmi1	MGI		protein_coding	YES	CCDS15711.1	ENSMUSP00000028071	P25916	Q2LC58	UPI00000229C6	NM_007552.4
365	Bmp4	KPC-Luc-A	14	46384072	46384072	Silent	SNP	G	G	A	rs8236887	G	G	c.1014C>T	p.His338=	p.H338=	ENSMUST00000074077	2023-04-04	305	0	305	Bmp4,synonymous_variant,p.His338=,ENSMUST00000074077,NM_007554.3;Bmp4,synonymous_variant,p.His338=,ENSMUST00000100676,NM_001316360.1;Gm15217,downstream_gene_variant,,ENSMUST00000111826,;Gm15217,downstream_gene_variant,,ENSMUST00000141358,;Gm15222,upstream_gene_variant,,ENSMUST00000127359,;Gm15222,upstream_gene_variant,,ENSMUST00000228667,;Gm15217,downstream_gene_variant,,ENSMUST00000147092,;Bmp4,…	A	ENSMUSG00000021835	ENSMUST00000074077	Transcript	synonymous_variant	1512/2064	1014/1227	338/408	H	caC/caT	rs8236887	NA	-1	Bmp4	MGI		protein_coding	YES	CCDS36897.1	ENSMUSP00000073720	P21275	Q3ULR1	UPI0000001AA3	NM_007554.3		PROSITE_profiles:PS51362,PANTHER:PTHR11848,PANTHER:PTHR11848:SF165,PROSITE_patterns:PS00250,Gene3D:2.10.90.10,Pfam:PF00019,SMART:SM00204,Superfamily:SSF57501
366	Bmp4	KPC-Luc-A	14	46384222	46384222	Silent	SNP	T	T	C	rs8244095	T	T	c.864A>G	p.Arg288=	p.R288=	ENSMUST00000074077	2023-04-04	318	0	318	Bmp4,synonymous_variant,p.Arg288=,ENSMUST00000074077,NM_007554.3;Bmp4,synonymous_variant,p.Arg288=,ENSMUST00000100676,NM_001316360.1;Gm15217,downstream_gene_variant,,ENSMUST00000111826,;Gm15217,downstream_gene_variant,,ENSMUST00000141358,;Gm15222,upstream_gene_variant,,ENSMUST00000127359,;Gm15222,upstream_gene_variant,,ENSMUST00000228667,;Gm15217,downstream_gene_variant,,ENSMUST00000147092,;Bmp4,…	C	ENSMUSG00000021835	ENSMUST00000074077	Transcript	synonymous_variant	1362/2064	864/1227	288/408	R	agA/agG	rs8244095	NA	-1	Bmp4	MGI		protein_coding	YES	CCDS36897.1	ENSMUSP00000073720	P21275	Q3ULR1	UPI0000001AA3	NM_007554.3		PANTHER:PTHR11848,PANTHER:PTHR11848:SF165,MobiDB_lite:mobidb-lite,MobiDB_lite:mobidb-lite
367	Bmp4	KPC-Luc-A	14	46384330	46384330	Silent	SNP	G	G	A	rs30116106	G	G	c.756C>T	p.His252=	p.H252=	ENSMUST00000074077	2023-04-04	324	0	324	Bmp4,synonymous_variant,p.His252=,ENSMUST00000074077,NM_007554.3;Bmp4,synonymous_variant,p.His252=,ENSMUST00000100676,NM_001316360.1;Gm15217,downstream_gene_variant,,ENSMUST00000111826,;Gm15217,downstream_gene_variant,,ENSMUST00000141358,;Gm15222,upstream_gene_variant,,ENSMUST00000127359,;Gm15222,upstream_gene_variant,,ENSMUST00000228667,;Gm15217,downstream_gene_variant,,ENSMUST00000147092,;Bmp4,…	A	ENSMUSG00000021835	ENSMUST00000074077	Transcript	synonymous_variant	1254/2064	756/1227	252/408	H	caC/caT	rs30116106	NA	-1	Bmp4	MGI		protein_coding	YES	CCDS36897.1	ENSMUSP00000073720	P21275	Q3ULR1	UPI0000001AA3	NM_007554.3		PANTHER:PTHR11848,PANTHER:PTHR11848:SF165,Pfam:PF00688,Gene3D:2.60.120.970
368	Bmp4	KPC-Luc-A	14	46384636	46384636	Silent	SNP	C	C	T	rs8244064	C	C	c.450G>A	p.Glu150=	p.E150=	ENSMUST00000074077	2023-04-04	274	0	274	Bmp4,synonymous_variant,p.Glu150=,ENSMUST00000074077,NM_007554.3;Bmp4,synonymous_variant,p.Glu150=,ENSMUST00000100676,NM_001316360.1;Gm15217,downstream_gene_variant,,ENSMUST00000111826,;Gm15217,downstream_gene_variant,,ENSMUST00000141358,;Gm15222,upstream_gene_variant,,ENSMUST00000127359,;Gm15222,upstream_gene_variant,,ENSMUST00000228667,;Gm15217,downstream_gene_variant,,ENSMUST00000147092,;Bmp4,…	T	ENSMUSG00000021835	ENSMUST00000074077	Transcript	synonymous_variant	948/2064	450/1227	150/408	E	gaG/gaA	rs8244064	NA	-1	Bmp4	MGI		protein_coding	YES	CCDS36897.1	ENSMUSP00000073720	P21275	Q3ULR1	UPI0000001AA3	NM_007554.3		PANTHER:PTHR11848,PANTHER:PTHR11848:SF165,Pfam:PF00688,Gene3D:2.60.120.970
369	Bmp5	PANC02-Luc	9	75776579	75776579	Missense_Mutation	SNP	T	T	G	novel	T	T	c.487T>G	p.Leu163Val	p.L163V	ENSMUST00000012281	2023-01-07	117	80	37	Bmp5,missense_variant,p.Leu163Val,ENSMUST00000012281,NM_007555.4;,regulatory_region_variant,,ENSMUSR00000467152,;	G	ENSMUSG00000032179	ENSMUST00000012281	Transcript	missense_variant	1216/3822	487/1365	163/454	L/V	Tta/Gta		NA	1	Bmp5	MGI		protein_coding	YES	CCDS23348.1	ENSMUSP00000012281	P49003		UPI0000021243	NM_007555.4	tolerated(0.06)	Gene3D:2.60.120.970,Pfam:PF00688,PANTHER:PTHR11848,PANTHER:PTHR11848:SF139
370	Bmp5	KPC-Luc-4580	9	75776377	75776382	In_Frame_Del	DEL	GGAGTC	GGAGTC	-	rs230696809	GGAGTC	GGAGTC	c.290_295del	p.Ser97_Glu98del	p.S97_E98del	ENSMUST00000012281	2023-01-07	213	0	213	Bmp5,inframe_deletion,p.Ser97_Glu98del,ENSMUST00000012281,NM_007555.4;,regulatory_region_variant,,ENSMUSR00000467152,;	-	ENSMUSG00000032179	ENSMUST00000012281	Transcript	inframe_deletion	1014-1019/3822	285-290/1365	95-97/454	EES/E	gaGGAGTCg/gag	rs230696809	NA	1	Bmp5	MGI		protein_coding	YES	CCDS23348.1	ENSMUSP00000012281	P49003		UPI0000021243	NM_007555.4		Pfam:PF00688,PANTHER:PTHR11848,PANTHER:PTHR11848:SF139
371	Bmp5	KPC-Luc-4580	9	75898474	75898474	Silent	SNP	C	C	T	rs13480282	C	C	c.1257C>T	p.Cys419=	p.C419=	ENSMUST00000012281	2023-07-07	122	0	122	Bmp5,synonymous_variant,p.Cys419=,ENSMUST00000012281,NM_007555.4;Gm26903,non_coding_transcript_exon_variant,,ENSMUST00000180749,;	T	ENSMUSG00000032179	ENSMUST00000012281	Transcript	synonymous_variant	1986/3822	1257/1365	419/454	C	tgC/tgT	rs13480282	NA	1	Bmp5	MGI		protein_coding	YES	CCDS23348.1	ENSMUSP00000012281	P49003		UPI0000021243	NM_007555.4		Gene3D:2.10.90.10,Pfam:PF00019,PROSITE_profiles:PS51362,PANTHER:PTHR11848,PANTHER:PTHR11848:SF139,SMART:SM00204,Superfamily:SSF57501
372	Bmp5	KPC-Luc-A	9	75776114	75776114	Missense_Mutation	SNP	C	C	A	novel	C	C	c.22C>A	p.Leu8Ile	p.L8I	ENSMUST00000012281	2023-01-07	197	175	22	Bmp5,missense_variant,p.Leu8Ile,ENSMUST00000012281,NM_007555.4;,regulatory_region_variant,,ENSMUSR00000467152,;	A	ENSMUSG00000032179	ENSMUST00000012281	Transcript	missense_variant	751/3822	22/1365	8/454	L/I	Ctt/Att		NA	1	Bmp5	MGI		protein_coding	YES	CCDS23348.1	ENSMUSP00000012281	P49003		UPI0000021243	NM_007555.4	tolerated_low_confidence(0.16)	PANTHER:PTHR11848,PANTHER:PTHR11848:SF139,Cleavage_site_(Signalp):SignalP-noTM
373	Bmp5	KPC-Luc-A	9	75776377	75776382	In_Frame_Del	DEL	GGAGTC	GGAGTC	-	rs230696809	GGAGTC	GGAGTC	c.290_295del	p.Ser97_Glu98del	p.S97_E98del	ENSMUST00000012281	2023-01-07	196	0	196	Bmp5,inframe_deletion,p.Ser97_Glu98del,ENSMUST00000012281,NM_007555.4;,regulatory_region_variant,,ENSMUSR00000467152,;	-	ENSMUSG00000032179	ENSMUST00000012281	Transcript	inframe_deletion	1014-1019/3822	285-290/1365	95-97/454	EES/E	gaGGAGTCg/gag	rs230696809	NA	1	Bmp5	MGI		protein_coding	YES	CCDS23348.1	ENSMUSP00000012281	P49003		UPI0000021243	NM_007555.4		Pfam:PF00688,PANTHER:PTHR11848,PANTHER:PTHR11848:SF139
374	Bmp7	KPC-Luc-A	2	172872890	172872890	Silent	SNP	G	G	A	rs27636875	G	G	c.1125C>T	p.His375=	p.H375=	ENSMUST00000009143	2023-06-07	160	0	160	Bmp7,synonymous_variant,p.His375=,ENSMUST00000009143,NM_007557.3;,regulatory_region_variant,,ENSMUSR00000397999,;,regulatory_region_variant,,ENSMUSR00000639861,;	A	ENSMUSG00000008999	ENSMUST00000009143	Transcript	synonymous_variant	1377/3670	1125/1293	375/430	H	caC/caT	rs27636875	NA	-1	Bmp7	MGI		protein_coding	YES	CCDS17136.1	ENSMUSP00000009143	P23359		UPI00000210E5	NM_007557.3		PROSITE_profiles:PS51362,PANTHER:PTHR11848:SF135,PANTHER:PTHR11848,Gene3D:2.10.90.10,Pfam:PF00019,SMART:SM00204,Superfamily:SSF57501
375	Bmp7	KPC-Luc-A	2	172939836	172939836	Silent	SNP	C	C	A	novel	C	C	c.234G>T	p.Ser78=	p.S78=	ENSMUST00000009143	2023-01-07	401	388	13	Bmp7,synonymous_variant,p.Ser78=,ENSMUST00000009143,NM_007557.3;Bmp7,non_coding_transcript_exon_variant,,ENSMUST00000137247,;,regulatory_region_variant,,ENSMUSR00000169003,;	A	ENSMUSG00000008999	ENSMUST00000009143	Transcript	synonymous_variant	486/3670	234/1293	78/430	S	tcG/tcT		NA	-1	Bmp7	MGI		protein_coding	YES	CCDS17136.1	ENSMUSP00000009143	P23359		UPI00000210E5	NM_007557.3		PANTHER:PTHR11848:SF135,PANTHER:PTHR11848,Gene3D:2.60.120.970,Pfam:PF00688
376	Bmp8a	KPC-Luc-A	4	123325170	123325170	Silent	SNP	T	T	C	rs242053635	T	T	c.444A>G	p.Glu148=	p.E148=	ENSMUST00000040496	2023-02-07	216	143	73	Bmp8a,synonymous_variant,p.Glu148=,ENSMUST00000040496,NM_001256019.1;Bmp8a,synonymous_variant,p.Glu148=,ENSMUST00000102641,NM_007558.3;Oxct2a,upstream_gene_variant,,ENSMUST00000102640,NM_022033.4;	C	ENSMUSG00000032726	ENSMUST00000040496	Transcript	synonymous_variant	988/2405	444/1239	148/412	E	gaA/gaG	rs242053635	NA	-1	Bmp8a	MGI		protein_coding	YES	CCDS57293.1	ENSMUSP00000037779	P34821	Q80VZ0	UPI000019A3E9	NM_001256019.1		Gene3D:2.60.120.970,Pfam:PF00688,PANTHER:PTHR11848,PANTHER:PTHR11848:SF132
377	Bmpr1b	KPC-Luc-A	3	141856471	141856471	Silent	SNP	T	T	C	rs257717118	T	T	c.954A>G	p.Glu318=	p.E318=	ENSMUST00000029948	2023-08-11	231	0	231	Bmpr1b,synonymous_variant,p.Glu318=,ENSMUST00000029948,NM_007560.4;Bmpr1b,synonymous_variant,p.Glu318=,ENSMUST00000106232,NM_001277218.1,NM_001277220.1,NM_001355043.1;Bmpr1b,synonymous_variant,p.Glu318=,ENSMUST00000106230,NM_001277217.2;Bmpr1b,synonymous_variant,p.Glu318=,ENSMUST00000098568,NM_001277216.2;Bmpr1b,3_prime_UTR_variant,,ENSMUST00000131273,;	C	ENSMUSG00000052430	ENSMUST00000029948	Transcript	synonymous_variant	1315/5349	954/1509	318/502	E	gaA/gaG	rs257717118	NA	-1	Bmpr1b	MGI		protein_coding	YES	CCDS17874.1	ENSMUSP00000029948	P36898	B2RRZ4	UPI000000417C	NM_007560.4		PROSITE_profiles:PS50011,CDD:cd14219,PANTHER:PTHR23255,PANTHER:PTHR23255:SF62,Pfam:PF07714,Gene3D:1.10.510.10,SMART:SM00220,Superfamily:SSF56112
378	Bmpr1b	KPC-Luc-A	3	141856489	141856489	Silent	SNP	T	T	C	rs47678752	T	T	c.936A>G	p.Leu312=	p.L312=	ENSMUST00000029948	2023-08-11	252	0	252	Bmpr1b,synonymous_variant,p.Leu312=,ENSMUST00000029948,NM_007560.4;Bmpr1b,synonymous_variant,p.Leu312=,ENSMUST00000106232,NM_001277218.1,NM_001277220.1,NM_001355043.1;Bmpr1b,synonymous_variant,p.Leu312=,ENSMUST00000106230,NM_001277217.2;Bmpr1b,synonymous_variant,p.Leu312=,ENSMUST00000098568,NM_001277216.2;Bmpr1b,3_prime_UTR_variant,,ENSMUST00000131273,;	C	ENSMUSG00000052430	ENSMUST00000029948	Transcript	synonymous_variant	1297/5349	936/1509	312/502	L	ctA/ctG	rs47678752	NA	-1	Bmpr1b	MGI		protein_coding	YES	CCDS17874.1	ENSMUSP00000029948	P36898	B2RRZ4	UPI000000417C	NM_007560.4		PROSITE_profiles:PS50011,CDD:cd14219,PANTHER:PTHR23255,PANTHER:PTHR23255:SF62,Pfam:PF07714,Gene3D:1.10.510.10,SMART:SM00220,Superfamily:SSF56112
379	Bnip3l	PANC02-Luc	14	67008734	67008739	In_Frame_Del	DEL	GTTGTT	GTTGTT	-	novel	GTTGTT	GTTGTT	c.46_51del	p.Asn16_Asn17del	p.N16_N17del	ENSMUST00000022634	2023-01-06	165	162	3	Bnip3l,inframe_deletion,p.Asn16_Asn17del,ENSMUST00000111115,;Bnip3l,inframe_deletion,p.Asn16_Asn17del,ENSMUST00000022634,NM_009761.3;,regulatory_region_variant,,ENSMUSR00000089918,;	-	ENSMUSG00000022051	ENSMUST00000022634	Transcript	inframe_deletion	139-144/3238	46-51/657	16-17/218	NN/-	AACAAC/-		NA	-1	Bnip3l	MGI		protein_coding	YES	CCDS27227.1	ENSMUSP00000022634	Q9Z2F7		UPI0000003E8E	NM_009761.3		PANTHER:PTHR15186,PANTHER:PTHR15186:SF3,MobiDB_lite:mobidb-lite,Low_complexity_(Seg):seg
380	Braf	PANC02-Luc	6	39651756	39651756	Missense_Mutation	SNP	A	A	G	novel	A	A	c.938T>C	p.Ile313Thr	p.I313T	ENSMUST00000002487	2023-09-22	197	144	53	Braf,missense_variant,p.Ile313Thr,ENSMUST00000002487,NM_139294.5;Braf,missense_variant,p.Ile312Thr,ENSMUST00000101497,;Braf,non_coding_transcript_exon_variant,,ENSMUST00000169647,;Fth-ps2,downstream_gene_variant,,ENSMUST00000168364,;	G	ENSMUSG00000002413	ENSMUST00000002487	Transcript	missense_variant	1106/9728	938/2415	313/804	I/T	aTc/aCc		NA	-1	Braf	MGI		protein_coding	YES	CCDS39463.1	ENSMUSP00000002487	P28028		UPI0000D62782	NM_139294.5	tolerated(0.4)	PANTHER:PTHR44329,PANTHER:PTHR44329:SF51,MobiDB_lite:mobidb-lite,MobiDB_lite:mobidb-lite
381	Brca1	KPC-Luc-A	11	101524509	101524509	Missense_Mutation	SNP	C	C	G	rs28288696	C	C	c.2798G>C	p.Cys933Ser	p.C933S	ENSMUST00000017290	2023-10-23	348	0	348	Brca1,missense_variant,p.Cys933Ser,ENSMUST00000017290,NM_009764.3;Brca1,intron_variant,,ENSMUST00000191198,;Brca1,intron_variant,,ENSMUST00000188168,;Brca1,upstream_gene_variant,,ENSMUST00000131460,;Brca1,downstream_gene_variant,,ENSMUST00000142086,;	G	ENSMUSG00000017146	ENSMUST00000017290	Transcript	missense_variant	2928/6572	2798/5439	933/1812	C/S	tGt/tCt	rs28288696	NA	-1	Brca1	MGI		protein_coding	YES	CCDS25474.1	ENSMUSP00000017290	P48754		UPI00000214E1	NM_009764.3	tolerated(1)	PIRSF:PIRSF001734,PANTHER:PTHR13763,PANTHER:PTHR13763:SF0
382	Brca1	KPC-Luc-A	11	101525014	101525014	Missense_Mutation	SNP	A	A	G	rs28288694	A	A	c.2293T>C	p.Ser765Pro	p.S765P	ENSMUST00000017290	2023-10-23	263	0	263	Brca1,missense_variant,p.Ser765Pro,ENSMUST00000017290,NM_009764.3;Brca1,upstream_gene_variant,,ENSMUST00000191198,;Brca1,non_coding_transcript_exon_variant,,ENSMUST00000188168,;Brca1,upstream_gene_variant,,ENSMUST00000131460,;Brca1,downstream_gene_variant,,ENSMUST00000142086,;,regulatory_region_variant,,ENSMUSR00000524707,;	G	ENSMUSG00000017146	ENSMUST00000017290	Transcript	missense_variant	2423/6572	2293/5439	765/1812	S/P	Tct/Cct	rs28288694	NA	-1	Brca1	MGI		protein_coding	YES	CCDS25474.1	ENSMUSP00000017290	P48754		UPI00000214E1	NM_009764.3	tolerated(1)	PIRSF:PIRSF001734,PANTHER:PTHR13763,PANTHER:PTHR13763:SF0,Prints:PR00493,MobiDB_lite:mobidb-lite
383	Brd4	PANC02-Luc	17	32229446	32229446	Missense_Mutation	SNP	G	G	A	novel	G	G	c.256C>T	p.Pro86Ser	p.P86S	ENSMUST00000003726	2023-03-20	328	318	10	Brd4,missense_variant,p.Pro86Ser,ENSMUST00000003726,NM_001286630.1;Brd4,missense_variant,p.Pro86Ser,ENSMUST00000121285,NM_020508.4;Brd4,missense_variant,p.Pro86Ser,ENSMUST00000120276,NM_198094.2;Brd4,missense_variant,p.Pro86Ser,ENSMUST00000127893,;Brd4,missense_variant,p.Pro86Ser,ENSMUST00000237692,;Brd4,missense_variant,p.Pro86Ser,ENSMUST00000237008,;Brd4,missense_variant,p.Pro86Ser,ENSMUST00000…	A	ENSMUSG00000024002	ENSMUST00000003726	Transcript	missense_variant	529/5957	256/4206	86/1401	P/S	Ccc/Tcc		NA	-1	Brd4	MGI		protein_coding	YES	CCDS70784.1	ENSMUSP00000003726		Q3UH70	UPI00005AC685	NM_001286630.1	deleterious(0)	Gene3D:1.20.920.10,Pfam:PF00439,Prints:PR00503,PROSITE_patterns:PS00633,PROSITE_profiles:PS50014,PANTHER:PTHR22880,PANTHER:PTHR22880:SF143,SMART:SM00297,Superfamily:SSF47370,CDD:cd05497
384	Bst2	KPC-Luc-4580	8	71534702	71534702	Silent	SNP	G	G	A	rs13462930	G	G	c.507C>T	p.Phe169=	p.F169=	ENSMUST00000051672	2023-04-05	388	175	213	Bst2,synonymous_variant,p.Phe169=,ENSMUST00000051672,NM_198095.3;Bst2,downstream_gene_variant,,ENSMUST00000212386,;	A	ENSMUSG00000046718	ENSMUST00000051672	Transcript	synonymous_variant	536/792	507/519	169/172	F	ttC/ttT	rs13462930	NA	-1	Bst2	MGI		protein_coding	YES	CCDS22397.1	ENSMUSP00000051921	Q8R2Q8		UPI00000280E6	NM_198095.3		PANTHER:PTHR15190,Low_complexity_(Seg):seg
385	Bst2	KPC-Luc-A	8	71534702	71534702	Silent	SNP	G	G	A	rs13462930	G	G	c.507C>T	p.Phe169=	p.F169=	ENSMUST00000051672	2023-04-05	293	110	183	Bst2,synonymous_variant,p.Phe169=,ENSMUST00000051672,NM_198095.3;Bst2,downstream_gene_variant,,ENSMUST00000212386,;	A	ENSMUSG00000046718	ENSMUST00000051672	Transcript	synonymous_variant	536/792	507/519	169/172	F	ttC/ttT	rs13462930	NA	-1	Bst2	MGI		protein_coding	YES	CCDS22397.1	ENSMUSP00000051921	Q8R2Q8		UPI00000280E6	NM_198095.3		PANTHER:PTHR15190,Low_complexity_(Seg):seg
386	Btk	KPC-Luc-A	X	134556819	134556819	Silent	SNP	G	G	A	rs29271257	G	G	c.745C>T	p.Leu249=	p.L249=	ENSMUST00000033617	2023-08-19	174	0	174	Btk,synonymous_variant,p.Leu249=,ENSMUST00000033617,NM_013482.2;Btk,synonymous_variant,p.Leu249=,ENSMUST00000113213,;Btk,non_coding_transcript_exon_variant,,ENSMUST00000132664,;Gm15154,downstream_gene_variant,,ENSMUST00000117590,;	A	ENSMUSG00000031264	ENSMUST00000033617	Transcript	synonymous_variant	905/2540	745/1980	249/659	L	Cta/Tta	rs29271257	NA	-1	Btk	MGI		protein_coding	YES	CCDS30396.1	ENSMUSP00000033617	P35991		UPI000002371A	NM_013482.2		CDD:cd11906,Gene3D:2.30.30.40,Pfam:PF00018,SMART:SM00326,Superfamily:SSF50044,PROSITE_profiles:PS50002,PANTHER:PTHR24418:SF92,PANTHER:PTHR24418	24193737
387	Btla	KPC-Luc-4580	16	45239362	45239362	Missense_Mutation	SNP	C	C	G	rs32748415	C	C	c.428C>G	p.Thr143Arg	p.T143R	ENSMUST00000063654	2023-02-06	153	61	92	Btla,missense_variant,p.Thr143Arg,ENSMUST00000102802,NM_177584.3;Btla,missense_variant,p.Thr143Arg,ENSMUST00000063654,NM_001037719.2;	G	ENSMUSG00000052013	ENSMUST00000063654	Transcript	missense_variant,splice_region_variant	444/1598	428/921	143/306	T/R	aCa/aGa	rs32748415	NA	1	Btla	MGI		protein_coding	YES	CCDS28195.1	ENSMUSP00000067877		E9QNY6	UPI00002159A5	NM_001037719.2	tolerated(0.09)	PANTHER:PTHR37996,Gene3D:2.60.40.10,SMART:SM00409,Superfamily:SSF48726
388	Btla	KPC-Luc-4580	16	45244206	45244206	Missense_Mutation	SNP	G	G	A	rs32745527	G	G	c.520G>A	p.Glu174Lys	p.E174K	ENSMUST00000063654	2023-04-06	231	86	145	Btla,missense_variant,p.Glu173Lys,ENSMUST00000102802,NM_177584.3;Btla,missense_variant,p.Glu174Lys,ENSMUST00000063654,NM_001037719.2;,regulatory_region_variant,,ENSMUSR00000363101,;	A	ENSMUSG00000052013	ENSMUST00000063654	Transcript	missense_variant	536/1598	520/921	174/306	E/K	Gag/Aag	rs32745527	NA	1	Btla	MGI		protein_coding	YES	CCDS28195.1	ENSMUSP00000067877		E9QNY6	UPI00002159A5	NM_001037719.2	tolerated(0.11)	PANTHER:PTHR37996
389	Btla	KPC-Luc-A	16	45239362	45239362	Missense_Mutation	SNP	C	C	G	rs32748415	C	C	c.428C>G	p.Thr143Arg	p.T143R	ENSMUST00000063654	2023-02-06	129	0	129	Btla,missense_variant,p.Thr143Arg,ENSMUST00000102802,NM_177584.3;Btla,missense_variant,p.Thr143Arg,ENSMUST00000063654,NM_001037719.2;	G	ENSMUSG00000052013	ENSMUST00000063654	Transcript	missense_variant,splice_region_variant	444/1598	428/921	143/306	T/R	aCa/aGa	rs32748415	NA	1	Btla	MGI		protein_coding	YES	CCDS28195.1	ENSMUSP00000067877		E9QNY6	UPI00002159A5	NM_001037719.2	tolerated(0.09)	PANTHER:PTHR37996,Gene3D:2.60.40.10,SMART:SM00409,Superfamily:SSF48726
390	Btla	KPC-Luc-A	16	45244206	45244206	Missense_Mutation	SNP	G	G	A	rs32745527	G	G	c.520G>A	p.Glu174Lys	p.E174K	ENSMUST00000063654	2023-04-06	219	0	219	Btla,missense_variant,p.Glu173Lys,ENSMUST00000102802,NM_177584.3;Btla,missense_variant,p.Glu174Lys,ENSMUST00000063654,NM_001037719.2;,regulatory_region_variant,,ENSMUSR00000363101,;	A	ENSMUSG00000052013	ENSMUST00000063654	Transcript	missense_variant	536/1598	520/921	174/306	E/K	Gag/Aag	rs32745527	NA	1	Btla	MGI		protein_coding	YES	CCDS28195.1	ENSMUSP00000067877		E9QNY6	UPI00002159A5	NM_001037719.2	tolerated(0.11)	PANTHER:PTHR37996
391	Bub1	KPC-Luc-A	2	127804854	127804854	Silent	SNP	A	A	G	rs29781674	A	A	c.2505T>C	p.Asn835=	p.N835=	ENSMUST00000028858	21/25	272	142	130	Bub1,synonymous_variant,p.Asn835=,ENSMUST00000028858,NM_009772.2,NM_001113179.1;Bub1,downstream_gene_variant,,ENSMUST00000153048,;Bub1,non_coding_transcript_exon_variant,,ENSMUST00000138624,;	G	ENSMUSG00000027379	ENSMUST00000028858	Transcript	synonymous_variant	2625/3421	2505/3180	835/1059	N	aaT/aaC	rs29781674	NA	-1	Bub1	MGI		protein_coding	YES	CCDS50706.1	ENSMUSP00000028858		A2APR8	UPI00001EF0DD	NM_009772.2,NM_001113179.1		Gene3D:1.10.510.10,Pfam:PF00069,PROSITE_profiles:PS50011,PANTHER:PTHR14030,PANTHER:PTHR14030:SF8,SMART:SM00220,Superfamily:SSF56112
392	Bub1	KPC-Luc-A	2	127806341	127806341	Silent	SNP	G	G	A	rs33732346	G	G	c.2157C>T	p.Asp719=	p.D719=	ENSMUST00000028858	19/25	215	110	105	Bub1,synonymous_variant,p.Asp719=,ENSMUST00000028858,NM_009772.2,NM_001113179.1;Bub1,downstream_gene_variant,,ENSMUST00000143824,;Bub1,downstream_gene_variant,,ENSMUST00000153048,;Bub1,upstream_gene_variant,,ENSMUST00000138624,;	A	ENSMUSG00000027379	ENSMUST00000028858	Transcript	synonymous_variant	2277/3421	2157/3180	719/1059	D	gaC/gaT	rs33732346	NA	-1	Bub1	MGI		protein_coding	YES	CCDS50706.1	ENSMUSP00000028858		A2APR8	UPI00001EF0DD	NM_009772.2,NM_001113179.1		Gene3D:1.10.286.80,PANTHER:PTHR14030,PANTHER:PTHR14030:SF8
393	Bub1	KPC-Luc-A	2	127823966	127823966	Missense_Mutation	SNP	C	C	T	rs28269040	C	C	c.560G>A	p.Arg187Lys	p.R187K	ENSMUST00000028858	2023-06-25	185	82	103	Bub1,missense_variant,p.Arg187Lys,ENSMUST00000028858,NM_009772.2,NM_001113179.1;Bub1,non_coding_transcript_exon_variant,,ENSMUST00000133943,;	T	ENSMUSG00000027379	ENSMUST00000028858	Transcript	missense_variant	680/3421	560/3180	187/1059	R/K	aGg/aAg	rs28269040	NA	-1	Bub1	MGI		protein_coding	YES	CCDS50706.1	ENSMUSP00000028858		A2APR8	UPI00001EF0DD	NM_009772.2,NM_001113179.1	tolerated(1)	PANTHER:PTHR14030,PANTHER:PTHR14030:SF8
394	Bub1	KPC-Luc-A	2	127827483	127827483	Silent	SNP	A	A	G	rs13471505	A	A	c.240T>C	p.Ser80=	p.S80=	ENSMUST00000028858	2023-04-25	137	70	67	Bub1,synonymous_variant,p.Ser80=,ENSMUST00000028858,NM_009772.2,NM_001113179.1;Bub1,non_coding_transcript_exon_variant,,ENSMUST00000133943,;	G	ENSMUSG00000027379	ENSMUST00000028858	Transcript	synonymous_variant	360/3421	240/3180	80/1059	S	agT/agC	rs13471505	NA	-1	Bub1	MGI		protein_coding	YES	CCDS50706.1	ENSMUSP00000028858		A2APR8	UPI00001EF0DD	NM_009772.2,NM_001113179.1		Gene3D:1.25.40.430,Pfam:PF08311,PROSITE_profiles:PS51489,PANTHER:PTHR14030,PANTHER:PTHR14030:SF8,SMART:SM00777
395	Bub1b	KPC-Luc-A	2	118600255	118600255	Silent	SNP	C	C	T	rs3144734	C	C	c.132C>T	p.Ala44=	p.A44=	ENSMUST00000038341	2023-02-23	236	126	110	Bub1b,synonymous_variant,p.Ala44=,ENSMUST00000038341,NM_009773.3;Bub1b,non_coding_transcript_exon_variant,,ENSMUST00000127356,;,regulatory_region_variant,,ENSMUSR00000393011,;	T	ENSMUSG00000040084	ENSMUST00000038341	Transcript	synonymous_variant	369/3668	132/3159	44/1052	A	gcC/gcT	rs3144734	NA	1	Bub1b	MGI		protein_coding	YES	CCDS16579.1	ENSMUSP00000037126	Q9Z1S0		UPI000019362B	NM_009773.3		PANTHER:PTHR14030:SF15,PANTHER:PTHR14030,Gene3D:1.25.40.430
396	Bub1b	KPC-Luc-A	2	118606586	118606586	Silent	SNP	A	A	G	rs3144749	A	A	c.264A>G	p.Lys88=	p.K88=	ENSMUST00000038341	2023-04-23	241	134	107	Bub1b,synonymous_variant,p.Lys88=,ENSMUST00000038341,NM_009773.3;Bub1b,non_coding_transcript_exon_variant,,ENSMUST00000127356,;	G	ENSMUSG00000040084	ENSMUST00000038341	Transcript	synonymous_variant	501/3668	264/3159	88/1052	K	aaA/aaG	rs3144749	NA	1	Bub1b	MGI		protein_coding	YES	CCDS16579.1	ENSMUSP00000037126	Q9Z1S0		UPI000019362B	NM_009773.3		PROSITE_profiles:PS51489,PANTHER:PTHR14030:SF15,PANTHER:PTHR14030,Gene3D:1.25.40.430,Pfam:PF08311,SMART:SM00777
397	Bub1b	KPC-Luc-A	2	118609923	118609923	Silent	SNP	C	C	T	rs3144764	C	C	c.507C>T	p.Phe169=	p.F169=	ENSMUST00000038341	2023-05-23	237	110	127	Bub1b,synonymous_variant,p.Phe169=,ENSMUST00000038341,NM_009773.3;Bub1b,downstream_gene_variant,,ENSMUST00000127356,;	T	ENSMUSG00000040084	ENSMUST00000038341	Transcript	synonymous_variant	744/3668	507/3159	169/1052	F	ttC/ttT	rs3144764	NA	1	Bub1b	MGI		protein_coding	YES	CCDS16579.1	ENSMUSP00000037126	Q9Z1S0		UPI000019362B	NM_009773.3		PROSITE_profiles:PS51489,PANTHER:PTHR14030:SF15,PANTHER:PTHR14030,Gene3D:1.25.40.430,Pfam:PF08311,SMART:SM00777
398	Bub1b	KPC-Luc-A	2	118612729	118612729	Missense_Mutation	SNP	G	G	A	rs3144766	G	G	c.718G>A	p.Gly240Ser	p.G240S	ENSMUST00000038341	2023-06-23	191	100	91	Bub1b,missense_variant,p.Gly240Ser,ENSMUST00000038341,NM_009773.3;Bub1b,downstream_gene_variant,,ENSMUST00000127356,;	A	ENSMUSG00000040084	ENSMUST00000038341	Transcript	missense_variant	955/3668	718/3159	240/1052	G/S	Ggt/Agt	rs3144766	NA	1	Bub1b	MGI		protein_coding	YES	CCDS16579.1	ENSMUSP00000037126	Q9Z1S0		UPI000019362B	NM_009773.3	tolerated(0.46)	PANTHER:PTHR14030:SF15,PANTHER:PTHR14030,MobiDB_lite:mobidb-lite	19194513
399	Bub1b	KPC-Luc-A	2	118614950	118614950	Silent	SNP	G	G	A	rs3144771	G	G	c.750G>A	p.Gly250=	p.G250=	ENSMUST00000038341	2023-07-23	183	101	82	Bub1b,synonymous_variant,p.Gly250=,ENSMUST00000038341,NM_009773.3;	A	ENSMUSG00000040084	ENSMUST00000038341	Transcript	synonymous_variant	987/3668	750/3159	250/1052	G	ggG/ggA	rs3144771	NA	1	Bub1b	MGI		protein_coding	YES	CCDS16579.1	ENSMUSP00000037126	Q9Z1S0		UPI000019362B	NM_009773.3		PANTHER:PTHR14030:SF15,PANTHER:PTHR14030
400	Bub1b	KPC-Luc-A	2	118615032	118615032	Missense_Mutation	SNP	A	A	C	rs3149979	A	A	c.832A>C	p.Thr278Pro	p.T278P	ENSMUST00000038341	2023-07-23	244	123	121	Bub1b,missense_variant,p.Thr278Pro,ENSMUST00000038341,NM_009773.3;	C	ENSMUSG00000040084	ENSMUST00000038341	Transcript	missense_variant	1069/3668	832/3159	278/1052	T/P	Acg/Ccg	rs3149979	NA	1	Bub1b	MGI		protein_coding	YES	CCDS16579.1	ENSMUSP00000037126	Q9Z1S0		UPI000019362B	NM_009773.3	tolerated(0.97)	PANTHER:PTHR14030:SF15,PANTHER:PTHR14030	19194513
401	Bub1b	KPC-Luc-A	2	118615135	118615135	Missense_Mutation	SNP	C	C	T	rs3149980	C	C	c.935C>T	p.Ala312Val	p.A312V	ENSMUST00000038341	2023-07-23	187	98	89	Bub1b,missense_variant,p.Ala312Val,ENSMUST00000038341,NM_009773.3;	T	ENSMUSG00000040084	ENSMUST00000038341	Transcript	missense_variant	1172/3668	935/3159	312/1052	A/V	gCg/gTg	rs3149980	NA	1	Bub1b	MGI		protein_coding	YES	CCDS16579.1	ENSMUSP00000037126	Q9Z1S0		UPI000019362B	NM_009773.3	tolerated(0.35)	PANTHER:PTHR14030:SF15,PANTHER:PTHR14030,MobiDB_lite:mobidb-lite	19194513
402	Bub1b	KPC-Luc-A	2	118615476	118615476	Silent	SNP	T	T	A	rs3144772	T	T	c.978T>A	p.Ile326=	p.I326=	ENSMUST00000038341	2023-08-23	264	126	138	Bub1b,synonymous_variant,p.Ile326=,ENSMUST00000038341,NM_009773.3;	A	ENSMUSG00000040084	ENSMUST00000038341	Transcript	synonymous_variant	1215/3668	978/3159	326/1052	I	atT/atA	rs3144772	NA	1	Bub1b	MGI		protein_coding	YES	CCDS16579.1	ENSMUSP00000037126	Q9Z1S0		UPI000019362B	NM_009773.3		PANTHER:PTHR14030:SF15,PANTHER:PTHR14030,MobiDB_lite:mobidb-lite
403	Bub1b	KPC-Luc-A	2	118617763	118617763	Silent	SNP	G	G	A	rs3149983	G	G	c.1095G>A	p.Gly365=	p.G365=	ENSMUST00000038341	2023-09-23	307	149	158	Bub1b,synonymous_variant,p.Gly365=,ENSMUST00000038341,NM_009773.3;	A	ENSMUSG00000040084	ENSMUST00000038341	Transcript	synonymous_variant	1332/3668	1095/3159	365/1052	G	ggG/ggA	rs3149983	NA	1	Bub1b	MGI		protein_coding	YES	CCDS16579.1	ENSMUSP00000037126	Q9Z1S0		UPI000019362B	NM_009773.3		PANTHER:PTHR14030:SF15,PANTHER:PTHR14030
404	Bub1b	KPC-Luc-A	2	118622241	118622241	Silent	SNP	G	G	T	rs3149991	G	G	c.1374G>T	p.Gly458=	p.G458=	ENSMUST00000038341	2023-10-23	216	121	95	Bub1b,synonymous_variant,p.Gly458=,ENSMUST00000038341,NM_009773.3;	T	ENSMUSG00000040084	ENSMUST00000038341	Transcript	synonymous_variant	1611/3668	1374/3159	458/1052	G	ggG/ggT	rs3149991	NA	1	Bub1b	MGI		protein_coding	YES	CCDS16579.1	ENSMUSP00000037126	Q9Z1S0		UPI000019362B	NM_009773.3		Low_complexity_(Seg):seg,PANTHER:PTHR14030:SF15,PANTHER:PTHR14030
405	Bub1b	KPC-Luc-A	2	118626072	118626072	Silent	SNP	G	G	A	rs3149846	G	G	c.1596G>A	p.Lys532=	p.K532=	ENSMUST00000038341	13/23	223	115	108	Bub1b,synonymous_variant,p.Lys532=,ENSMUST00000038341,NM_009773.3;Bub1b,upstream_gene_variant,,ENSMUST00000130512,;	A	ENSMUSG00000040084	ENSMUST00000038341	Transcript	synonymous_variant	1833/3668	1596/3159	532/1052	K	aaG/aaA	rs3149846	NA	1	Bub1b	MGI		protein_coding	YES	CCDS16579.1	ENSMUSP00000037126	Q9Z1S0		UPI000019362B	NM_009773.3		PANTHER:PTHR14030:SF15,PANTHER:PTHR14030,MobiDB_lite:mobidb-lite
406	Bub1b	KPC-Luc-A	2	118630960	118630960	Missense_Mutation	SNP	G	G	C	rs27423851	G	G	c.1992G>C	p.Glu664Asp	p.E664D	ENSMUST00000038341	16/23	204	97	107	Bub1b,missense_variant,p.Glu664Asp,ENSMUST00000038341,NM_009773.3;Bub1b,non_coding_transcript_exon_variant,,ENSMUST00000130512,;Bub1b,upstream_gene_variant,,ENSMUST00000126013,;	C	ENSMUSG00000040084	ENSMUST00000038341	Transcript	missense_variant	2229/3668	1992/3159	664/1052	E/D	gaG/gaC	rs27423851	NA	1	Bub1b	MGI		protein_coding	YES	CCDS16579.1	ENSMUSP00000037126	Q9Z1S0		UPI000019362B	NM_009773.3	tolerated(0.65)	PANTHER:PTHR14030:SF15,PANTHER:PTHR14030	19194513
407	Bub1b	KPC-Luc-A	2	118631761	118631761	Missense_Mutation	SNP	G	G	A	rs27423850	G	G	c.2113G>A	p.Asp705Asn	p.D705N	ENSMUST00000038341	17/23	152	89	63	Bub1b,missense_variant,p.Asp705Asn,ENSMUST00000038341,NM_009773.3;Bub1b,splice_region_variant,,ENSMUST00000130512,;Bub1b,non_coding_transcript_exon_variant,,ENSMUST00000126013,;	A	ENSMUSG00000040084	ENSMUST00000038341	Transcript	missense_variant,splice_region_variant	2350/3668	2113/3159	705/1052	D/N	Gat/Aat	rs27423850	NA	1	Bub1b	MGI		protein_coding	YES	CCDS16579.1	ENSMUSP00000037126	Q9Z1S0		UPI000019362B	NM_009773.3	tolerated(0.7)	PANTHER:PTHR14030:SF15,PANTHER:PTHR14030	19194513
408	Bub1b	KPC-Luc-A	2	118631823	118631824	Missense_Mutation	DNP	AT	AT	GA	novel	AT	AT	c.2175_2176delinsGA	p.Leu726Ile	p.L726I	ENSMUST00000038341	17/23	201	112	89	Bub1b,missense_variant,p.Leu726Ile,ENSMUST00000038341,NM_009773.3;Bub1b,non_coding_transcript_exon_variant,,ENSMUST00000126013,;Bub1b,non_coding_transcript_exon_variant,,ENSMUST00000130512,;	GA	ENSMUSG00000040084	ENSMUST00000038341	Transcript	missense_variant	2412-2413/3668	2175-2176/3159	725-726/1052	EL/EI	gaATta/gaGAta		NA	1	Bub1b	MGI		protein_coding	YES	CCDS16579.1	ENSMUSP00000037126	Q9Z1S0		UPI000019362B	NM_009773.3		Low_complexity_(Seg):seg,PANTHER:PTHR14030:SF15,PANTHER:PTHR14030
409	Bub1b	KPC-Luc-A	2	118636801	118636801	Silent	SNP	A	A	G	rs13474782	A	A	c.2604A>G	p.Val868=	p.V868=	ENSMUST00000038341	20/23	305	154	151	Bub1b,synonymous_variant,p.Val868=,ENSMUST00000038341,NM_009773.3;Bub1b,downstream_gene_variant,,ENSMUST00000126013,;Bub1b,downstream_gene_variant,,ENSMUST00000130512,;	G	ENSMUSG00000040084	ENSMUST00000038341	Transcript	synonymous_variant	2841/3668	2604/3159	868/1052	V	gtA/gtG	rs13474782	NA	1	Bub1b	MGI		protein_coding	YES	CCDS16579.1	ENSMUSP00000037126	Q9Z1S0		UPI000019362B	NM_009773.3		PROSITE_profiles:PS50011,PANTHER:PTHR14030:SF15,PANTHER:PTHR14030,Gene3D:1.10.510.10,Superfamily:SSF56112
410	C1qbp	KPC-Luc-4580	11	70978743	70978743	Silent	SNP	G	G	T	rs3142887	G	G	c.513C>A	p.Thr171=	p.T171=	ENSMUST00000078528	2023-04-06	246	0	246	C1qbp,synonymous_variant,p.Thr171=,ENSMUST00000078528,NM_007573.2;Rpain,downstream_gene_variant,,ENSMUST00000018593,NM_027186.3;Rpain,downstream_gene_variant,,ENSMUST00000108529,;Rpain,downstream_gene_variant,,ENSMUST00000167509,NM_001252413.2;Rpain,downstream_gene_variant,,ENSMUST00000169965,NM_001252414.2;Rpain,downstream_gene_variant,,ENSMUST00000178822,NM_001252415.2;C1qbp,non_coding_transcri…	T	ENSMUSG00000018446	ENSMUST00000078528	Transcript	synonymous_variant	589/1175	513/840	171/279	T	acC/acA	rs3142887	NA	-1	C1qbp	MGI		protein_coding	YES	CCDS24970.1	ENSMUSP00000077612		Q8R5L1	UPI00000215D5	NM_007573.2		Gene3D:3.10.280.10,Pfam:PF02330,PANTHER:PTHR10826,PANTHER:PTHR10826:SF1,Superfamily:SSF54529
411	C1qbp	KPC-Luc-4580	11	70982900	70982900	Silent	SNP	G	G	C	rs3142836	G	G	c.51C>G	p.Ser17=	p.S17=	ENSMUST00000078528	2023-01-06	243	1	242	C1qbp,synonymous_variant,p.Ser17=,ENSMUST00000078528,NM_007573.2;Dhx33,downstream_gene_variant,,ENSMUST00000108527,NM_178367.4;Dhx33,downstream_gene_variant,,ENSMUST00000124464,;C1qbp,non_coding_transcript_exon_variant,,ENSMUST00000179291,;Dhx33,downstream_gene_variant,,ENSMUST00000049048,;Dhx33,downstream_gene_variant,,ENSMUST00000146203,;C1qbp,upstream_gene_variant,,ENSMUST00000155371,;,regulat…	C	ENSMUSG00000018446	ENSMUST00000078528	Transcript	synonymous_variant	127/1175	51/840	17/279	S	tcC/tcG	rs3142836	NA	-1	C1qbp	MGI		protein_coding	YES	CCDS24970.1	ENSMUSP00000077612		Q8R5L1	UPI00000215D5	NM_007573.2
412	C1qbp	KPC-Luc-A	11	70978743	70978743	Silent	SNP	G	G	T	rs3142887	G	G	c.513C>A	p.Thr171=	p.T171=	ENSMUST00000078528	2023-04-06	251	0	251	C1qbp,synonymous_variant,p.Thr171=,ENSMUST00000078528,NM_007573.2;Rpain,downstream_gene_variant,,ENSMUST00000018593,NM_027186.3;Rpain,downstream_gene_variant,,ENSMUST00000108529,;Rpain,downstream_gene_variant,,ENSMUST00000167509,NM_001252413.2;Rpain,downstream_gene_variant,,ENSMUST00000169965,NM_001252414.2;Rpain,downstream_gene_variant,,ENSMUST00000178822,NM_001252415.2;C1qbp,non_coding_transcri…	T	ENSMUSG00000018446	ENSMUST00000078528	Transcript	synonymous_variant	589/1175	513/840	171/279	T	acC/acA	rs3142887	NA	-1	C1qbp	MGI		protein_coding	YES	CCDS24970.1	ENSMUSP00000077612		Q8R5L1	UPI00000215D5	NM_007573.2		Gene3D:3.10.280.10,Pfam:PF02330,PANTHER:PTHR10826,PANTHER:PTHR10826:SF1,Superfamily:SSF54529
413	C1qbp	KPC-Luc-A	11	70982900	70982900	Silent	SNP	G	G	C	rs3142836	G	G	c.51C>G	p.Ser17=	p.S17=	ENSMUST00000078528	2023-01-06	324	0	324	C1qbp,synonymous_variant,p.Ser17=,ENSMUST00000078528,NM_007573.2;Dhx33,downstream_gene_variant,,ENSMUST00000108527,NM_178367.4;Dhx33,downstream_gene_variant,,ENSMUST00000124464,;C1qbp,non_coding_transcript_exon_variant,,ENSMUST00000179291,;Dhx33,downstream_gene_variant,,ENSMUST00000049048,;Dhx33,downstream_gene_variant,,ENSMUST00000146203,;C1qbp,upstream_gene_variant,,ENSMUST00000155371,;,regulat…	C	ENSMUSG00000018446	ENSMUST00000078528	Transcript	synonymous_variant	127/1175	51/840	17/279	S	tcC/tcG	rs3142836	NA	-1	C1qbp	MGI		protein_coding	YES	CCDS24970.1	ENSMUSP00000077612		Q8R5L1	UPI00000215D5	NM_007573.2
414	C3	KPC-Luc-4580	17	57220935	57220935	Intron	SNP	A	A	T	rs33673994	A	A	c.2245+38T>A			ENSMUST00000024988		235	0	235	C3,intron_variant,,ENSMUST00000024988,NM_009778.3;C3,intron_variant,,ENSMUST00000177046,;C3,intron_variant,,ENSMUST00000177425,;Mir6978,upstream_gene_variant,,ENSMUST00000184453,;C3,upstream_gene_variant,,ENSMUST00000176457,;	T	ENSMUSG00000024164	ENSMUST00000024988	Transcript	intron_variant						rs33673994	NA	-1	C3	MGI		protein_coding	YES	CCDS37670.1	ENSMUSP00000024988	P01027		UPI000000B32F	NM_009778.3
415	C4b	PANC02-Luc	17	34736611	34736611	Missense_Mutation	SNP	C	C	A	novel	C	C	c.2096G>T	p.Arg699Leu	p.R699L	ENSMUST00000069507	17/41	174	80	94	C4b,missense_variant,p.Arg699Leu,ENSMUST00000069507,NM_009780.2;C4b,upstream_gene_variant,,ENSMUST00000173057,;	A	ENSMUSG00000073418	ENSMUST00000069507	Transcript	missense_variant	2152/5379	2096/5217	699/1738	R/L	cGc/cTc		NA	-1	C4b	MGI		protein_coding	YES	CCDS28657.1	ENSMUSP00000069418	P01029		UPI00000213DA	NM_009780.2	deleterious(0)	Gene3D:1.20.91.30,Prints:PR00004,PANTHER:PTHR11412,PANTHER:PTHR11412:SF86,Superfamily:SSF47686,CDD:cd00017
416	C4b	KPC-Luc-4580	17	34729427	34729427	Missense_Mutation	SNP	C	C	T	rs585489487	C	C	c.4831G>A	p.Ala1611Thr	p.A1611T	ENSMUST00000069507	38/41	260	0	260	C4b,missense_variant,p.Ala1611Thr,ENSMUST00000069507,NM_009780.2;C4b,downstream_gene_variant,,ENSMUST00000173057,;C4b,upstream_gene_variant,,ENSMUST00000173669,;	T	ENSMUSG00000073418	ENSMUST00000069507	Transcript	missense_variant	4887/5379	4831/5217	1611/1738	A/T	Gcc/Acc	rs585489487	NA	-1	C4b	MGI		protein_coding	YES	CCDS28657.1	ENSMUSP00000069418	P01029		UPI00000213DA	NM_009780.2	deleterious(0)	Gene3D:2.40.50.120,Pfam:PF01759,PROSITE_profiles:PS50189,PANTHER:PTHR11412,PANTHER:PTHR11412:SF86,SMART:SM00643,Superfamily:SSF50242
417	C4b	KPC-Luc-A	17	34729427	34729427	Missense_Mutation	SNP	C	C	T	rs585489487	C	C	c.4831G>A	p.Ala1611Thr	p.A1611T	ENSMUST00000069507	38/41	342	167	175	C4b,missense_variant,p.Ala1611Thr,ENSMUST00000069507,NM_009780.2;C4b,downstream_gene_variant,,ENSMUST00000173057,;C4b,upstream_gene_variant,,ENSMUST00000173669,;	T	ENSMUSG00000073418	ENSMUST00000069507	Transcript	missense_variant	4887/5379	4831/5217	1611/1738	A/T	Gcc/Acc	rs585489487	NA	-1	C4b	MGI		protein_coding	YES	CCDS28657.1	ENSMUSP00000069418	P01029		UPI00000213DA	NM_009780.2	deleterious(0)	Gene3D:2.40.50.120,Pfam:PF01759,PROSITE_profiles:PS50189,PANTHER:PTHR11412,PANTHER:PTHR11412:SF86,SMART:SM00643,Superfamily:SSF50242
418	C5ar1	KPC-Luc-A	7	16248935	16248935	Silent	SNP	A	A	G	rs3023150	A	A	c.159T>C	p.Pro53=	p.P53=	ENSMUST00000168818	2023-02-02	246	153	93	C5ar1,synonymous_variant,p.Pro53=,ENSMUST00000168818,NM_001173550.1;C5ar1,synonymous_variant,p.Pro53=,ENSMUST00000050770,NM_007577.4;C5ar1,synonymous_variant,p.Pro53=,ENSMUST00000209442,;C5ar2,upstream_gene_variant,,ENSMUST00000171425,NM_176912.5;C5ar2,upstream_gene_variant,,ENSMUST00000238893,;	G	ENSMUSG00000049130	ENSMUST00000168818	Transcript	synonymous_variant	350/2540	159/1056	53/351	P	ccT/ccC	rs3023150	NA	-1	C5ar1	MGI		protein_coding	YES	CCDS20846.1	ENSMUSP00000129972	P30993		UPI00004CEC62	NM_001173550.1		Gene3D:1.20.1070.10,Prints:PR00237,PANTHER:PTHR24225,PANTHER:PTHR24225:SF29,Superfamily:SSF81321,Transmembrane_helices:TMhelix,CDD:cd15114
419	C8a	PANC02-Luc	4	104822063	104822063	Missense_Mutation	SNP	A	A	C	novel	A	A	c.1529T>G	p.Leu510Arg	p.L510R	ENSMUST00000064873	2023-10-11	170	114	56	C8a,missense_variant,p.Leu510Arg,ENSMUST00000064873,NM_146148.2;C8a,missense_variant,p.Leu466Arg,ENSMUST00000106808,NM_001290645.2;C8a,missense_variant,p.Leu510Arg,ENSMUST00000048947,NM_001316667.1;C8a,intron_variant,,ENSMUST00000152146,;	C	ENSMUSG00000035031	ENSMUST00000064873	Transcript	missense_variant	1556/3617	1529/1764	510/587	L/R	cTt/cGt		NA	-1	C8a	MGI		protein_coding	YES	CCDS18415.1	ENSMUSP00000067541	Q8K182		UPI00000282D8	NM_146148.2	deleterious(0.02)	Prints:PR00764,PANTHER:PTHR45742,PANTHER:PTHR45742:SF1
420	Cacna1a	PANC02-Luc	8	84518653	84518653	Missense_Mutation	SNP	C	C	T	novel	C	C	c.680C>T	p.Pro227Leu	p.P227L	ENSMUST00000121390	1947-05-01	208	185	23	Cacna1a,missense_variant,p.Pro316Leu,ENSMUST00000238701,;Cacna1a,missense_variant,p.Pro227Leu,ENSMUST00000121390,NM_007578.3,NM_001252060.1,NM_001252061.1;Cacna1a,missense_variant,p.Pro180Leu,ENSMUST00000122053,NM_001252059.1;Cacna1a,missense_variant,p.Pro181Leu,ENSMUST00000215756,;Cacna1a,non_coding_transcript_exon_variant,,ENSMUST00000135382,;	T	ENSMUSG00000034656	ENSMUST00000121390	Transcript	missense_variant	961/7926	680/7107	227/2368	P/L	cCt/cTt		NA	1	Cacna1a	MGI		protein_coding	YES	CCDS52618.1	ENSMUSP00000112436	P97445		UPI0000E56ED4	NM_007578.3,NM_001252060.1,NM_001252061.1	deleterious(0)	PANTHER:PTHR45628,PANTHER:PTHR45628:SF3,Pfam:PF00520,Superfamily:SSF81324,Prints:PR00167,Transmembrane_helices:TMhelix
421	Cacna1a	PANC02-Luc	8	84559251	84559251	Missense_Mutation	SNP	C	C	G	novel	C	C	c.2524C>G	p.Pro842Ala	p.P842A	ENSMUST00000121390	19/47	343	339	4	Cacna1a,missense_variant,p.Pro931Ala,ENSMUST00000238701,;Cacna1a,missense_variant,p.Pro842Ala,ENSMUST00000121390,NM_007578.3,NM_001252060.1,NM_001252061.1;Cacna1a,missense_variant,p.Pro795Ala,ENSMUST00000122053,NM_001252059.1;Cacna1a,missense_variant,p.Pro795Ala,ENSMUST00000215756,;,regulatory_region_variant,,ENSMUSR00000262180,;,regulatory_region_variant,,ENSMUSR00000735685,;	G	ENSMUSG00000034656	ENSMUST00000121390	Transcript	missense_variant	2805/7926	2524/7107	842/2368	P/A	Cca/Gca		NA	1	Cacna1a	MGI		protein_coding	YES	CCDS52618.1	ENSMUSP00000112436	P97445		UPI0000E56ED4	NM_007578.3,NM_001252060.1,NM_001252061.1	tolerated(0.62)	PANTHER:PTHR45628,PANTHER:PTHR45628:SF3,MobiDB_lite:mobidb-lite,MobiDB_lite:mobidb-lite
422	Cacna1a	PANC02-Luc	8	84559265	84559265	Silent	SNP	C	C	G	novel	C	C	c.2538C>G	p.Arg846=	p.R846=	ENSMUST00000121390	19/47	347	328	19	Cacna1a,synonymous_variant,p.Arg935=,ENSMUST00000238701,;Cacna1a,synonymous_variant,p.Arg846=,ENSMUST00000121390,NM_007578.3,NM_001252060.1,NM_001252061.1;Cacna1a,synonymous_variant,p.Arg799=,ENSMUST00000122053,NM_001252059.1;Cacna1a,synonymous_variant,p.Arg799=,ENSMUST00000215756,;,regulatory_region_variant,,ENSMUSR00000262180,;,regulatory_region_variant,,ENSMUSR00000735685,;	G	ENSMUSG00000034656	ENSMUST00000121390	Transcript	synonymous_variant	2819/7926	2538/7107	846/2368	R	cgC/cgG		NA	1	Cacna1a	MGI		protein_coding	YES	CCDS52618.1	ENSMUSP00000112436	P97445		UPI0000E56ED4	NM_007578.3,NM_001252060.1,NM_001252061.1		PANTHER:PTHR45628,PANTHER:PTHR45628:SF3,MobiDB_lite:mobidb-lite,MobiDB_lite:mobidb-lite
423	Cacna1a	PANC02-Luc	8	84594147	84594147	Missense_Mutation	SNP	G	G	A	novel	G	G	c.4733G>A	p.Arg1578His	p.R1578H	ENSMUST00000121390	31/47	249	169	80	Cacna1a,missense_variant,p.Arg1667His,ENSMUST00000238701,;Cacna1a,missense_variant,p.Arg1578His,ENSMUST00000121390,NM_007578.3,NM_001252060.1,NM_001252061.1;Cacna1a,missense_variant,p.Arg1531His,ENSMUST00000122053,NM_001252059.1;Cacna1a,missense_variant,p.Arg1531His,ENSMUST00000215756,;,regulatory_region_variant,,ENSMUSR00000262185,;,regulatory_region_variant,,ENSMUSR00000456667,;	A	ENSMUSG00000034656	ENSMUST00000121390	Transcript	missense_variant	5014/7926	4733/7107	1578/2368	R/H	cGc/cAc		NA	1	Cacna1a	MGI		protein_coding	YES	CCDS52618.1	ENSMUSP00000112436	P97445		UPI0000E56ED4	NM_007578.3,NM_001252060.1,NM_001252061.1	tolerated(0.06)	PANTHER:PTHR45628,PANTHER:PTHR45628:SF3,Pfam:PF00520,Gene3D:1.20.120.350,Superfamily:SSF81324
424	Cacna1a	KPC-Luc-4580	8	84415935	84415935	Silent	SNP	T	T	G	rs231407866	T	T	c.291T>G	p.Thr97=	p.T97=	ENSMUST00000121390	1947-01-01	308	155	153	Cacna1a,synonymous_variant,p.Thr186=,ENSMUST00000238701,;Cacna1a,synonymous_variant,p.Thr97=,ENSMUST00000121390,NM_007578.3,NM_001252060.1,NM_001252061.1;Cacna1a,synonymous_variant,p.Thr51=,ENSMUST00000215756,;Cacna1a,intron_variant,,ENSMUST00000122053,NM_001252059.1;Cacna1a,non_coding_transcript_exon_variant,,ENSMUST00000135382,;,regulatory_region_variant,,ENSMUSR00000456648,;	G	ENSMUSG00000034656	ENSMUST00000121390	Transcript	synonymous_variant	572/7926	291/7107	97/2368	T	acT/acG	rs231407866	NA	1	Cacna1a	MGI		protein_coding	YES	CCDS52618.1	ENSMUSP00000112436	P97445		UPI0000E56ED4	NM_007578.3,NM_001252060.1,NM_001252061.1		PANTHER:PTHR45628,PANTHER:PTHR45628:SF3,Gene3D:1.20.120.350
425	Cacna1a	KPC-Luc-4580	8	84549504	84549504	Silent	SNP	T	T	C	rs32681550	T	T	c.1725T>C	p.Pro575=	p.P575=	ENSMUST00000121390	13/47	334	155	179	Cacna1a,synonymous_variant,p.Pro664=,ENSMUST00000238701,;Cacna1a,synonymous_variant,p.Pro575=,ENSMUST00000121390,NM_007578.3,NM_001252060.1,NM_001252061.1;Cacna1a,synonymous_variant,p.Pro528=,ENSMUST00000122053,NM_001252059.1;Cacna1a,synonymous_variant,p.Pro528=,ENSMUST00000215756,;Cacna1a,non_coding_transcript_exon_variant,,ENSMUST00000129620,;	C	ENSMUSG00000034656	ENSMUST00000121390	Transcript	synonymous_variant	2006/7926	1725/7107	575/2368	P	ccT/ccC	rs32681550	NA	1	Cacna1a	MGI		protein_coding	YES	CCDS52618.1	ENSMUSP00000112436	P97445		UPI0000E56ED4	NM_007578.3,NM_001252060.1,NM_001252061.1		PANTHER:PTHR45628,PANTHER:PTHR45628:SF3,Pfam:PF00520,Gene3D:1.20.120.350,Superfamily:SSF81324
426	Cacna1a	KPC-Luc-4580	8	84559022	84559022	Silent	SNP	G	G	A	rs47306896	G	G	c.2295G>A	p.Glu765=	p.E765=	ENSMUST00000121390	19/47	227	113	114	Cacna1a,synonymous_variant,p.Glu854=,ENSMUST00000238701,;Cacna1a,synonymous_variant,p.Glu765=,ENSMUST00000121390,NM_007578.3,NM_001252060.1,NM_001252061.1;Cacna1a,synonymous_variant,p.Glu718=,ENSMUST00000122053,NM_001252059.1;Cacna1a,synonymous_variant,p.Glu718=,ENSMUST00000215756,;Cacna1a,downstream_gene_variant,,ENSMUST00000129620,;,regulatory_region_variant,,ENSMUSR00000262180,;,regulatory_reg…	A	ENSMUSG00000034656	ENSMUST00000121390	Transcript	synonymous_variant	2576/7926	2295/7107	765/2368	E	gaG/gaA	rs47306896	NA	1	Cacna1a	MGI		protein_coding	YES	CCDS52618.1	ENSMUSP00000112436	P97445		UPI0000E56ED4	NM_007578.3,NM_001252060.1,NM_001252061.1		PANTHER:PTHR45628,PANTHER:PTHR45628:SF3,MobiDB_lite:mobidb-lite
427	Cacna1a	KPC-Luc-4580	8	84559091	84559091	Silent	SNP	C	C	T	rs49917124	C	C	c.2364C>T	p.Asn788=	p.N788=	ENSMUST00000121390	19/47	345	187	158	Cacna1a,synonymous_variant,p.Asn877=,ENSMUST00000238701,;Cacna1a,synonymous_variant,p.Asn788=,ENSMUST00000121390,NM_007578.3,NM_001252060.1,NM_001252061.1;Cacna1a,synonymous_variant,p.Asn741=,ENSMUST00000122053,NM_001252059.1;Cacna1a,synonymous_variant,p.Asn741=,ENSMUST00000215756,;,regulatory_region_variant,,ENSMUSR00000262180,;,regulatory_region_variant,,ENSMUSR00000735685,;	T	ENSMUSG00000034656	ENSMUST00000121390	Transcript	synonymous_variant	2645/7926	2364/7107	788/2368	N	aaC/aaT	rs49917124	NA	1	Cacna1a	MGI		protein_coding	YES	CCDS52618.1	ENSMUSP00000112436	P97445		UPI0000E56ED4	NM_007578.3,NM_001252060.1,NM_001252061.1		PANTHER:PTHR45628,PANTHER:PTHR45628:SF3
428	Cacna1a	KPC-Luc-4580	8	84559286	84559286	Silent	SNP	A	A	G	rs52351049	A	A	c.2559A>G	p.Glu853=	p.E853=	ENSMUST00000121390	19/47	518	284	234	Cacna1a,synonymous_variant,p.Glu942=,ENSMUST00000238701,;Cacna1a,synonymous_variant,p.Glu853=,ENSMUST00000121390,NM_007578.3,NM_001252060.1,NM_001252061.1;Cacna1a,synonymous_variant,p.Glu806=,ENSMUST00000122053,NM_001252059.1;Cacna1a,synonymous_variant,p.Glu806=,ENSMUST00000215756,;,regulatory_region_variant,,ENSMUSR00000262180,;,regulatory_region_variant,,ENSMUSR00000735685,;	G	ENSMUSG00000034656	ENSMUST00000121390	Transcript	synonymous_variant	2840/7926	2559/7107	853/2368	E	gaA/gaG	rs52351049	NA	1	Cacna1a	MGI		protein_coding	YES	CCDS52618.1	ENSMUSP00000112436	P97445		UPI0000E56ED4	NM_007578.3,NM_001252060.1,NM_001252061.1		PANTHER:PTHR45628,PANTHER:PTHR45628:SF3,MobiDB_lite:mobidb-lite,MobiDB_lite:mobidb-lite
429	Cacna1a	KPC-Luc-4580	8	84559418	84559418	Silent	SNP	C	C	T	rs48752229	C	C	c.2691C>T	p.Pro897=	p.P897=	ENSMUST00000121390	19/47	508	265	243	Cacna1a,synonymous_variant,p.Pro986=,ENSMUST00000238701,;Cacna1a,synonymous_variant,p.Pro897=,ENSMUST00000121390,NM_007578.3,NM_001252060.1,NM_001252061.1;Cacna1a,synonymous_variant,p.Pro850=,ENSMUST00000122053,NM_001252059.1;Cacna1a,synonymous_variant,p.Pro850=,ENSMUST00000215756,;,regulatory_region_variant,,ENSMUSR00000262180,;,regulatory_region_variant,,ENSMUSR00000735685,;	T	ENSMUSG00000034656	ENSMUST00000121390	Transcript	synonymous_variant	2972/7926	2691/7107	897/2368	P	ccC/ccT	rs48752229	NA	1	Cacna1a	MGI		protein_coding	YES	CCDS52618.1	ENSMUSP00000112436	P97445		UPI0000E56ED4	NM_007578.3,NM_001252060.1,NM_001252061.1		PANTHER:PTHR45628,PANTHER:PTHR45628:SF3,MobiDB_lite:mobidb-lite,MobiDB_lite:mobidb-lite
430	Cacna1a	KPC-Luc-4580	8	84559433	84559433	Silent	SNP	C	C	G	rs48627257	C	C	c.2706C>G	p.Thr902=	p.T902=	ENSMUST00000121390	19/47	501	265	236	Cacna1a,synonymous_variant,p.Thr991=,ENSMUST00000238701,;Cacna1a,synonymous_variant,p.Thr902=,ENSMUST00000121390,NM_007578.3,NM_001252060.1,NM_001252061.1;Cacna1a,synonymous_variant,p.Thr855=,ENSMUST00000122053,NM_001252059.1;Cacna1a,synonymous_variant,p.Thr855=,ENSMUST00000215756,;,regulatory_region_variant,,ENSMUSR00000262180,;,regulatory_region_variant,,ENSMUSR00000735685,;	G	ENSMUSG00000034656	ENSMUST00000121390	Transcript	synonymous_variant	2987/7926	2706/7107	902/2368	T	acC/acG	rs48627257	NA	1	Cacna1a	MGI		protein_coding	YES	CCDS52618.1	ENSMUSP00000112436	P97445		UPI0000E56ED4	NM_007578.3,NM_001252060.1,NM_001252061.1		PANTHER:PTHR45628,PANTHER:PTHR45628:SF3,Prints:PR01632,MobiDB_lite:mobidb-lite,MobiDB_lite:mobidb-lite
431	Cacna1a	KPC-Luc-4580	8	84559562	84559562	Silent	SNP	A	A	G	rs50494325	A	A	c.2835A>G	p.Pro945=	p.P945=	ENSMUST00000121390	19/47	526	280	246	Cacna1a,synonymous_variant,p.Pro1034=,ENSMUST00000238701,;Cacna1a,synonymous_variant,p.Pro945=,ENSMUST00000121390,NM_007578.3,NM_001252060.1,NM_001252061.1;Cacna1a,synonymous_variant,p.Pro898=,ENSMUST00000122053,NM_001252059.1;Cacna1a,synonymous_variant,p.Pro898=,ENSMUST00000215756,;,regulatory_region_variant,,ENSMUSR00000262180,;,regulatory_region_variant,,ENSMUSR00000735685,;	G	ENSMUSG00000034656	ENSMUST00000121390	Transcript	synonymous_variant	3116/7926	2835/7107	945/2368	P	ccA/ccG	rs50494325	NA	1	Cacna1a	MGI		protein_coding	YES	CCDS52618.1	ENSMUSP00000112436	P97445		UPI0000E56ED4	NM_007578.3,NM_001252060.1,NM_001252061.1		Low_complexity_(Seg):seg,PANTHER:PTHR45628,PANTHER:PTHR45628:SF3,MobiDB_lite:mobidb-lite,MobiDB_lite:mobidb-lite
432	Cacna1a	KPC-Luc-4580	8	84559652	84559652	Silent	SNP	G	G	C	rs51480660	G	G	c.2925G>C	p.Pro975=	p.P975=	ENSMUST00000121390	19/47	494	244	250	Cacna1a,synonymous_variant,p.Pro1064=,ENSMUST00000238701,;Cacna1a,synonymous_variant,p.Pro975=,ENSMUST00000121390,NM_007578.3,NM_001252060.1,NM_001252061.1;Cacna1a,synonymous_variant,p.Pro928=,ENSMUST00000122053,NM_001252059.1;Cacna1a,synonymous_variant,p.Pro928=,ENSMUST00000215756,;,regulatory_region_variant,,ENSMUSR00000262180,;,regulatory_region_variant,,ENSMUSR00000735685,;	C	ENSMUSG00000034656	ENSMUST00000121390	Transcript	synonymous_variant	3206/7926	2925/7107	975/2368	P	ccG/ccC	rs51480660	NA	1	Cacna1a	MGI		protein_coding	YES	CCDS52618.1	ENSMUSP00000112436	P97445		UPI0000E56ED4	NM_007578.3,NM_001252060.1,NM_001252061.1		PANTHER:PTHR45628,PANTHER:PTHR45628:SF3,MobiDB_lite:mobidb-lite,MobiDB_lite:mobidb-lite
433	Cacna1a	KPC-Luc-4580	8	84566014	84566014	Silent	SNP	G	G	A	rs49301129	G	G	c.3030G>A	p.Gln1010=	p.Q1010=	ENSMUST00000121390	20/47	409	182	227	Cacna1a,synonymous_variant,p.Gln1099=,ENSMUST00000238701,;Cacna1a,synonymous_variant,p.Gln1010=,ENSMUST00000121390,NM_007578.3,NM_001252060.1,NM_001252061.1;Cacna1a,synonymous_variant,p.Gln963=,ENSMUST00000122053,NM_001252059.1;Cacna1a,synonymous_variant,p.Gln963=,ENSMUST00000215756,;,regulatory_region_variant,,ENSMUSR00000262181,;	A	ENSMUSG00000034656	ENSMUST00000121390	Transcript	synonymous_variant	3311/7926	3030/7107	1010/2368	Q	caG/caA	rs49301129	NA	1	Cacna1a	MGI		protein_coding	YES	CCDS52618.1	ENSMUSP00000112436	P97445		UPI0000E56ED4	NM_007578.3,NM_001252060.1,NM_001252061.1		PANTHER:PTHR45628,PANTHER:PTHR45628:SF3,MobiDB_lite:mobidb-lite,MobiDB_lite:mobidb-lite
434	Cacna1a	KPC-Luc-4580	8	84569996	84569996	Silent	SNP	C	C	T	rs47226006	C	C	c.3642C>T	p.Ala1214=	p.A1214=	ENSMUST00000121390	22/47	338	162	176	Cacna1a,synonymous_variant,p.Ala1303=,ENSMUST00000238701,;Cacna1a,synonymous_variant,p.Ala1214=,ENSMUST00000121390,NM_007578.3,NM_001252060.1,NM_001252061.1;Cacna1a,synonymous_variant,p.Ala1167=,ENSMUST00000122053,NM_001252059.1;Cacna1a,synonymous_variant,p.Ala1167=,ENSMUST00000215756,;Cacna1a,upstream_gene_variant,,ENSMUST00000126302,;,regulatory_region_variant,,ENSMUSR00000262181,;	T	ENSMUSG00000034656	ENSMUST00000121390	Transcript	synonymous_variant	3923/7926	3642/7107	1214/2368	A	gcC/gcT	rs47226006	NA	1	Cacna1a	MGI		protein_coding	YES	CCDS52618.1	ENSMUSP00000112436	P97445		UPI0000E56ED4	NM_007578.3,NM_001252060.1,NM_001252061.1		PANTHER:PTHR45628,PANTHER:PTHR45628:SF3,Pfam:PF00520,Gene3D:1.20.120.350,Superfamily:SSF81324,Transmembrane_helices:TMhelix
435	Cacna1a	KPC-Luc-4580	8	84614700	84614700	Missense_Mutation	SNP	G	G	A	novel	G	G	c.5390G>A	p.Arg1797His	p.R1797H	ENSMUST00000121390	37/47	279	122	157	Cacna1a,missense_variant,p.Arg1886His,ENSMUST00000238701,;Cacna1a,missense_variant,p.Arg1797His,ENSMUST00000121390,NM_007578.3,NM_001252060.1,NM_001252061.1;Cacna1a,missense_variant,p.Arg1750His,ENSMUST00000122053,NM_001252059.1;Cacna1a,missense_variant,p.Arg1750His,ENSMUST00000215756,;Cacna1a,missense_variant,p.Arg205His,ENSMUST00000238337,;Cacna1a,intron_variant,,ENSMUST00000153691,;Gm16183,int…	A	ENSMUSG00000034656	ENSMUST00000121390	Transcript	missense_variant	5671/7926	5390/7107	1797/2368	R/H	cGc/cAc		NA	1	Cacna1a	MGI		protein_coding	YES	CCDS52618.1	ENSMUSP00000112436	P97445		UPI0000E56ED4	NM_007578.3,NM_001252060.1,NM_001252061.1	deleterious(0.01)	PANTHER:PTHR45628,PANTHER:PTHR45628:SF3,Gene3D:1.10.238.10,Pfam:PF16905
436	Cacna1a	KPC-Luc-4580	8	84615625	84615625	Intron	SNP	G	G	A	rs46454335	G	G	c.5481+834G>A			ENSMUST00000121390		298	136	162	Cacna1a,synonymous_variant,p.Pro133=,ENSMUST00000153691,;Cacna1a,intron_variant,,ENSMUST00000121390,NM_007578.3,NM_001252060.1,NM_001252061.1;Cacna1a,intron_variant,,ENSMUST00000122053,NM_001252059.1;Cacna1a,intron_variant,,ENSMUST00000215756,;Cacna1a,intron_variant,,ENSMUST00000238337,;Cacna1a,intron_variant,,ENSMUST00000238701,;Gm16183,non_coding_transcript_exon_variant,,ENSMUST00000127527,;Cac…	A	ENSMUSG00000034656	ENSMUST00000121390	Transcript	intron_variant						rs46454335	NA	1	Cacna1a	MGI		protein_coding	YES	CCDS52618.1	ENSMUSP00000112436	P97445		UPI0000E56ED4	NM_007578.3,NM_001252060.1,NM_001252061.1
437	Cacna1a	KPC-Luc-4580	8	84633278	84633278	Silent	SNP	T	T	C	rs231347597	T	T	c.5868T>C	p.Asn1956=	p.N1956=	ENSMUST00000121390	41/47	461	243	218	Cacna1a,synonymous_variant,p.Asn2045=,ENSMUST00000238701,;Cacna1a,synonymous_variant,p.Asn1956=,ENSMUST00000121390,NM_007578.3,NM_001252060.1,NM_001252061.1;Cacna1a,synonymous_variant,p.Asn1909=,ENSMUST00000122053,NM_001252059.1;Cacna1a,synonymous_variant,p.Asn1909=,ENSMUST00000215756,;Cacna1a,synonymous_variant,p.Asn364=,ENSMUST00000238337,;Cacna1a,non_coding_transcript_exon_variant,,ENSMUST0000…	C	ENSMUSG00000034656	ENSMUST00000121390	Transcript	synonymous_variant	6149/7926	5868/7107	1956/2368	N	aaT/aaC	rs231347597	NA	1	Cacna1a	MGI		protein_coding	YES	CCDS52618.1	ENSMUSP00000112436	P97445		UPI0000E56ED4	NM_007578.3,NM_001252060.1,NM_001252061.1		PANTHER:PTHR45628,PANTHER:PTHR45628:SF3
438	Cacna1a	KPC-Luc-A	8	84415935	84415935	Silent	SNP	T	T	G	rs231407866	T	T	c.291T>G	p.Thr97=	p.T97=	ENSMUST00000121390	1947-01-01	250	0	250	Cacna1a,synonymous_variant,p.Thr186=,ENSMUST00000238701,;Cacna1a,synonymous_variant,p.Thr97=,ENSMUST00000121390,NM_007578.3,NM_001252060.1,NM_001252061.1;Cacna1a,synonymous_variant,p.Thr51=,ENSMUST00000215756,;Cacna1a,intron_variant,,ENSMUST00000122053,NM_001252059.1;Cacna1a,non_coding_transcript_exon_variant,,ENSMUST00000135382,;,regulatory_region_variant,,ENSMUSR00000456648,;	G	ENSMUSG00000034656	ENSMUST00000121390	Transcript	synonymous_variant	572/7926	291/7107	97/2368	T	acT/acG	rs231407866	NA	1	Cacna1a	MGI		protein_coding	YES	CCDS52618.1	ENSMUSP00000112436	P97445		UPI0000E56ED4	NM_007578.3,NM_001252060.1,NM_001252061.1		PANTHER:PTHR45628,PANTHER:PTHR45628:SF3,Gene3D:1.20.120.350
439	Cacna1a	KPC-Luc-A	8	84549504	84549504	Silent	SNP	T	T	C	rs32681550	T	T	c.1725T>C	p.Pro575=	p.P575=	ENSMUST00000121390	13/47	268	0	268	Cacna1a,synonymous_variant,p.Pro664=,ENSMUST00000238701,;Cacna1a,synonymous_variant,p.Pro575=,ENSMUST00000121390,NM_007578.3,NM_001252060.1,NM_001252061.1;Cacna1a,synonymous_variant,p.Pro528=,ENSMUST00000122053,NM_001252059.1;Cacna1a,synonymous_variant,p.Pro528=,ENSMUST00000215756,;Cacna1a,non_coding_transcript_exon_variant,,ENSMUST00000129620,;	C	ENSMUSG00000034656	ENSMUST00000121390	Transcript	synonymous_variant	2006/7926	1725/7107	575/2368	P	ccT/ccC	rs32681550	NA	1	Cacna1a	MGI		protein_coding	YES	CCDS52618.1	ENSMUSP00000112436	P97445		UPI0000E56ED4	NM_007578.3,NM_001252060.1,NM_001252061.1		PANTHER:PTHR45628,PANTHER:PTHR45628:SF3,Pfam:PF00520,Gene3D:1.20.120.350,Superfamily:SSF81324
440	Cacna1a	KPC-Luc-A	8	84559022	84559022	Silent	SNP	G	G	A	rs47306896	G	G	c.2295G>A	p.Glu765=	p.E765=	ENSMUST00000121390	19/47	183	0	183	Cacna1a,synonymous_variant,p.Glu854=,ENSMUST00000238701,;Cacna1a,synonymous_variant,p.Glu765=,ENSMUST00000121390,NM_007578.3,NM_001252060.1,NM_001252061.1;Cacna1a,synonymous_variant,p.Glu718=,ENSMUST00000122053,NM_001252059.1;Cacna1a,synonymous_variant,p.Glu718=,ENSMUST00000215756,;Cacna1a,downstream_gene_variant,,ENSMUST00000129620,;,regulatory_region_variant,,ENSMUSR00000262180,;,regulatory_reg…	A	ENSMUSG00000034656	ENSMUST00000121390	Transcript	synonymous_variant	2576/7926	2295/7107	765/2368	E	gaG/gaA	rs47306896	NA	1	Cacna1a	MGI		protein_coding	YES	CCDS52618.1	ENSMUSP00000112436	P97445		UPI0000E56ED4	NM_007578.3,NM_001252060.1,NM_001252061.1		PANTHER:PTHR45628,PANTHER:PTHR45628:SF3,MobiDB_lite:mobidb-lite
441	Cacna1a	KPC-Luc-A	8	84559091	84559091	Silent	SNP	C	C	T	rs49917124	C	C	c.2364C>T	p.Asn788=	p.N788=	ENSMUST00000121390	19/47	267	169	98	Cacna1a,synonymous_variant,p.Asn877=,ENSMUST00000238701,;Cacna1a,synonymous_variant,p.Asn788=,ENSMUST00000121390,NM_007578.3,NM_001252060.1,NM_001252061.1;Cacna1a,synonymous_variant,p.Asn741=,ENSMUST00000122053,NM_001252059.1;Cacna1a,synonymous_variant,p.Asn741=,ENSMUST00000215756,;,regulatory_region_variant,,ENSMUSR00000262180,;,regulatory_region_variant,,ENSMUSR00000735685,;	T	ENSMUSG00000034656	ENSMUST00000121390	Transcript	synonymous_variant	2645/7926	2364/7107	788/2368	N	aaC/aaT	rs49917124	NA	1	Cacna1a	MGI		protein_coding	YES	CCDS52618.1	ENSMUSP00000112436	P97445		UPI0000E56ED4	NM_007578.3,NM_001252060.1,NM_001252061.1		PANTHER:PTHR45628,PANTHER:PTHR45628:SF3
442	Cacna1a	KPC-Luc-A	8	84559286	84559286	Silent	SNP	A	A	G	rs52351049	A	A	c.2559A>G	p.Glu853=	p.E853=	ENSMUST00000121390	19/47	400	0	400	Cacna1a,synonymous_variant,p.Glu942=,ENSMUST00000238701,;Cacna1a,synonymous_variant,p.Glu853=,ENSMUST00000121390,NM_007578.3,NM_001252060.1,NM_001252061.1;Cacna1a,synonymous_variant,p.Glu806=,ENSMUST00000122053,NM_001252059.1;Cacna1a,synonymous_variant,p.Glu806=,ENSMUST00000215756,;,regulatory_region_variant,,ENSMUSR00000262180,;,regulatory_region_variant,,ENSMUSR00000735685,;	G	ENSMUSG00000034656	ENSMUST00000121390	Transcript	synonymous_variant	2840/7926	2559/7107	853/2368	E	gaA/gaG	rs52351049	NA	1	Cacna1a	MGI		protein_coding	YES	CCDS52618.1	ENSMUSP00000112436	P97445		UPI0000E56ED4	NM_007578.3,NM_001252060.1,NM_001252061.1		PANTHER:PTHR45628,PANTHER:PTHR45628:SF3,MobiDB_lite:mobidb-lite,MobiDB_lite:mobidb-lite
443	Cacna1a	KPC-Luc-A	8	84559418	84559418	Silent	SNP	C	C	T	rs48752229	C	C	c.2691C>T	p.Pro897=	p.P897=	ENSMUST00000121390	19/47	425	0	425	Cacna1a,synonymous_variant,p.Pro986=,ENSMUST00000238701,;Cacna1a,synonymous_variant,p.Pro897=,ENSMUST00000121390,NM_007578.3,NM_001252060.1,NM_001252061.1;Cacna1a,synonymous_variant,p.Pro850=,ENSMUST00000122053,NM_001252059.1;Cacna1a,synonymous_variant,p.Pro850=,ENSMUST00000215756,;,regulatory_region_variant,,ENSMUSR00000262180,;,regulatory_region_variant,,ENSMUSR00000735685,;	T	ENSMUSG00000034656	ENSMUST00000121390	Transcript	synonymous_variant	2972/7926	2691/7107	897/2368	P	ccC/ccT	rs48752229	NA	1	Cacna1a	MGI		protein_coding	YES	CCDS52618.1	ENSMUSP00000112436	P97445		UPI0000E56ED4	NM_007578.3,NM_001252060.1,NM_001252061.1		PANTHER:PTHR45628,PANTHER:PTHR45628:SF3,MobiDB_lite:mobidb-lite,MobiDB_lite:mobidb-lite
444	Cacna1a	KPC-Luc-A	8	84559433	84559433	Silent	SNP	C	C	G	rs48627257	C	C	c.2706C>G	p.Thr902=	p.T902=	ENSMUST00000121390	19/47	405	0	405	Cacna1a,synonymous_variant,p.Thr991=,ENSMUST00000238701,;Cacna1a,synonymous_variant,p.Thr902=,ENSMUST00000121390,NM_007578.3,NM_001252060.1,NM_001252061.1;Cacna1a,synonymous_variant,p.Thr855=,ENSMUST00000122053,NM_001252059.1;Cacna1a,synonymous_variant,p.Thr855=,ENSMUST00000215756,;,regulatory_region_variant,,ENSMUSR00000262180,;,regulatory_region_variant,,ENSMUSR00000735685,;	G	ENSMUSG00000034656	ENSMUST00000121390	Transcript	synonymous_variant	2987/7926	2706/7107	902/2368	T	acC/acG	rs48627257	NA	1	Cacna1a	MGI		protein_coding	YES	CCDS52618.1	ENSMUSP00000112436	P97445		UPI0000E56ED4	NM_007578.3,NM_001252060.1,NM_001252061.1		PANTHER:PTHR45628,PANTHER:PTHR45628:SF3,Prints:PR01632,MobiDB_lite:mobidb-lite,MobiDB_lite:mobidb-lite
445	Cacna1a	KPC-Luc-A	8	84559562	84559562	Silent	SNP	A	A	G	rs50494325	A	A	c.2835A>G	p.Pro945=	p.P945=	ENSMUST00000121390	19/47	406	0	406	Cacna1a,synonymous_variant,p.Pro1034=,ENSMUST00000238701,;Cacna1a,synonymous_variant,p.Pro945=,ENSMUST00000121390,NM_007578.3,NM_001252060.1,NM_001252061.1;Cacna1a,synonymous_variant,p.Pro898=,ENSMUST00000122053,NM_001252059.1;Cacna1a,synonymous_variant,p.Pro898=,ENSMUST00000215756,;,regulatory_region_variant,,ENSMUSR00000262180,;,regulatory_region_variant,,ENSMUSR00000735685,;	G	ENSMUSG00000034656	ENSMUST00000121390	Transcript	synonymous_variant	3116/7926	2835/7107	945/2368	P	ccA/ccG	rs50494325	NA	1	Cacna1a	MGI		protein_coding	YES	CCDS52618.1	ENSMUSP00000112436	P97445		UPI0000E56ED4	NM_007578.3,NM_001252060.1,NM_001252061.1		Low_complexity_(Seg):seg,PANTHER:PTHR45628,PANTHER:PTHR45628:SF3,MobiDB_lite:mobidb-lite,MobiDB_lite:mobidb-lite
446	Cacna1a	KPC-Luc-A	8	84559652	84559652	Silent	SNP	G	G	C	rs51480660	G	G	c.2925G>C	p.Pro975=	p.P975=	ENSMUST00000121390	19/47	405	0	405	Cacna1a,synonymous_variant,p.Pro1064=,ENSMUST00000238701,;Cacna1a,synonymous_variant,p.Pro975=,ENSMUST00000121390,NM_007578.3,NM_001252060.1,NM_001252061.1;Cacna1a,synonymous_variant,p.Pro928=,ENSMUST00000122053,NM_001252059.1;Cacna1a,synonymous_variant,p.Pro928=,ENSMUST00000215756,;,regulatory_region_variant,,ENSMUSR00000262180,;,regulatory_region_variant,,ENSMUSR00000735685,;	C	ENSMUSG00000034656	ENSMUST00000121390	Transcript	synonymous_variant	3206/7926	2925/7107	975/2368	P	ccG/ccC	rs51480660	NA	1	Cacna1a	MGI		protein_coding	YES	CCDS52618.1	ENSMUSP00000112436	P97445		UPI0000E56ED4	NM_007578.3,NM_001252060.1,NM_001252061.1		PANTHER:PTHR45628,PANTHER:PTHR45628:SF3,MobiDB_lite:mobidb-lite,MobiDB_lite:mobidb-lite
447	Cacna1a	KPC-Luc-A	8	84566014	84566014	Silent	SNP	G	G	A	rs49301129	G	G	c.3030G>A	p.Gln1010=	p.Q1010=	ENSMUST00000121390	20/47	296	0	296	Cacna1a,synonymous_variant,p.Gln1099=,ENSMUST00000238701,;Cacna1a,synonymous_variant,p.Gln1010=,ENSMUST00000121390,NM_007578.3,NM_001252060.1,NM_001252061.1;Cacna1a,synonymous_variant,p.Gln963=,ENSMUST00000122053,NM_001252059.1;Cacna1a,synonymous_variant,p.Gln963=,ENSMUST00000215756,;,regulatory_region_variant,,ENSMUSR00000262181,;	A	ENSMUSG00000034656	ENSMUST00000121390	Transcript	synonymous_variant	3311/7926	3030/7107	1010/2368	Q	caG/caA	rs49301129	NA	1	Cacna1a	MGI		protein_coding	YES	CCDS52618.1	ENSMUSP00000112436	P97445		UPI0000E56ED4	NM_007578.3,NM_001252060.1,NM_001252061.1		PANTHER:PTHR45628,PANTHER:PTHR45628:SF3,MobiDB_lite:mobidb-lite,MobiDB_lite:mobidb-lite
448	Cacna1a	KPC-Luc-A	8	84569996	84569996	Silent	SNP	C	C	T	rs47226006	C	C	c.3642C>T	p.Ala1214=	p.A1214=	ENSMUST00000121390	22/47	266	0	266	Cacna1a,synonymous_variant,p.Ala1303=,ENSMUST00000238701,;Cacna1a,synonymous_variant,p.Ala1214=,ENSMUST00000121390,NM_007578.3,NM_001252060.1,NM_001252061.1;Cacna1a,synonymous_variant,p.Ala1167=,ENSMUST00000122053,NM_001252059.1;Cacna1a,synonymous_variant,p.Ala1167=,ENSMUST00000215756,;Cacna1a,upstream_gene_variant,,ENSMUST00000126302,;,regulatory_region_variant,,ENSMUSR00000262181,;	T	ENSMUSG00000034656	ENSMUST00000121390	Transcript	synonymous_variant	3923/7926	3642/7107	1214/2368	A	gcC/gcT	rs47226006	NA	1	Cacna1a	MGI		protein_coding	YES	CCDS52618.1	ENSMUSP00000112436	P97445		UPI0000E56ED4	NM_007578.3,NM_001252060.1,NM_001252061.1		PANTHER:PTHR45628,PANTHER:PTHR45628:SF3,Pfam:PF00520,Gene3D:1.20.120.350,Superfamily:SSF81324,Transmembrane_helices:TMhelix
449	Cacna1a	KPC-Luc-A	8	84614700	84614700	Missense_Mutation	SNP	G	G	A	novel	G	G	c.5390G>A	p.Arg1797His	p.R1797H	ENSMUST00000121390	37/47	257	169	88	Cacna1a,missense_variant,p.Arg1886His,ENSMUST00000238701,;Cacna1a,missense_variant,p.Arg1797His,ENSMUST00000121390,NM_007578.3,NM_001252060.1,NM_001252061.1;Cacna1a,missense_variant,p.Arg1750His,ENSMUST00000122053,NM_001252059.1;Cacna1a,missense_variant,p.Arg1750His,ENSMUST00000215756,;Cacna1a,missense_variant,p.Arg205His,ENSMUST00000238337,;Cacna1a,intron_variant,,ENSMUST00000153691,;Gm16183,int…	A	ENSMUSG00000034656	ENSMUST00000121390	Transcript	missense_variant	5671/7926	5390/7107	1797/2368	R/H	cGc/cAc		NA	1	Cacna1a	MGI		protein_coding	YES	CCDS52618.1	ENSMUSP00000112436	P97445		UPI0000E56ED4	NM_007578.3,NM_001252060.1,NM_001252061.1	deleterious(0.01)	PANTHER:PTHR45628,PANTHER:PTHR45628:SF3,Gene3D:1.10.238.10,Pfam:PF16905
450	Cacna1a	KPC-Luc-A	8	84615625	84615625	Intron	SNP	G	G	A	rs46454335	G	G	c.5481+834G>A			ENSMUST00000121390		250	0	250	Cacna1a,synonymous_variant,p.Pro133=,ENSMUST00000153691,;Cacna1a,intron_variant,,ENSMUST00000121390,NM_007578.3,NM_001252060.1,NM_001252061.1;Cacna1a,intron_variant,,ENSMUST00000122053,NM_001252059.1;Cacna1a,intron_variant,,ENSMUST00000215756,;Cacna1a,intron_variant,,ENSMUST00000238337,;Cacna1a,intron_variant,,ENSMUST00000238701,;Gm16183,non_coding_transcript_exon_variant,,ENSMUST00000127527,;Cac…	A	ENSMUSG00000034656	ENSMUST00000121390	Transcript	intron_variant						rs46454335	NA	1	Cacna1a	MGI		protein_coding	YES	CCDS52618.1	ENSMUSP00000112436	P97445		UPI0000E56ED4	NM_007578.3,NM_001252060.1,NM_001252061.1
451	Cacna1a	KPC-Luc-A	8	84633278	84633278	Silent	SNP	T	T	C	rs231347597	T	T	c.5868T>C	p.Asn1956=	p.N1956=	ENSMUST00000121390	41/47	331	1	330	Cacna1a,synonymous_variant,p.Asn2045=,ENSMUST00000238701,;Cacna1a,synonymous_variant,p.Asn1956=,ENSMUST00000121390,NM_007578.3,NM_001252060.1,NM_001252061.1;Cacna1a,synonymous_variant,p.Asn1909=,ENSMUST00000122053,NM_001252059.1;Cacna1a,synonymous_variant,p.Asn1909=,ENSMUST00000215756,;Cacna1a,synonymous_variant,p.Asn364=,ENSMUST00000238337,;Cacna1a,non_coding_transcript_exon_variant,,ENSMUST0000…	C	ENSMUSG00000034656	ENSMUST00000121390	Transcript	synonymous_variant	6149/7926	5868/7107	1956/2368	N	aaT/aaC	rs231347597	NA	1	Cacna1a	MGI		protein_coding	YES	CCDS52618.1	ENSMUSP00000112436	P97445		UPI0000E56ED4	NM_007578.3,NM_001252060.1,NM_001252061.1		PANTHER:PTHR45628,PANTHER:PTHR45628:SF3
452	Cacna1c	PANC02-Luc	6	118751558	118751558	Silent	SNP	C	C	G	novel	C	C	c.924G>C	p.Pro308=	p.P308=	ENSMUST00000112793	1948-07-01	167	127	40	Cacna1c,synonymous_variant,p.Pro338=,ENSMUST00000186889,NM_009781.4;Cacna1c,synonymous_variant,p.Pro308=,ENSMUST00000078320,NM_001159533.2;Cacna1c,synonymous_variant,p.Pro149=,ENSMUST00000220022,;Cacna1c,synonymous_variant,p.Pro308=,ENSMUST00000112790,NM_001159535.2,NM_001159534.2;Cacna1c,synonymous_variant,p.Pro149=,ENSMUST00000219833,;Cacna1c,synonymous_variant,p.Pro308=,ENSMUST00000075591,;Cac…	G	ENSMUSG00000051331	ENSMUST00000112793	Transcript	synonymous_variant	924/6669	924/6669	308/2222	P	ccG/ccC		NA	-1	Cacna1c	MGI		protein_coding	YES	CCDS80587.1	ENSMUSP00000108413		F7C376	UPI000241D712	NM_001256002.2		PANTHER:PTHR45628,PANTHER:PTHR45628:SF11,Pfam:PF00520,Superfamily:SSF81324
453	Cacna1c	PANC02-Luc	6	119057470	119057470	Missense_Mutation	SNP	G	G	C	novel	G	G	c.95C>G	p.Ala32Gly	p.A32G	ENSMUST00000112793	1948-02-01	200	151	49	Cacna1c,missense_variant,p.Ala62Gly,ENSMUST00000186889,NM_009781.4;Cacna1c,missense_variant,p.Ala32Gly,ENSMUST00000078320,NM_001159533.2;Cacna1c,missense_variant,p.Ala32Gly,ENSMUST00000112790,NM_001159535.2,NM_001159534.2;Cacna1c,missense_variant,p.Ala32Gly,ENSMUST00000075591,;Cacna1c,missense_variant,p.Ala62Gly,ENSMUST00000187940,NM_001255997.2;Cacna1c,missense_variant,p.Ala32Gly,ENSMUST00000188…	C	ENSMUSG00000051331	ENSMUST00000112793	Transcript	missense_variant	95/6669	95/6669	32/2222	A/G	gCc/gGc		NA	-1	Cacna1c	MGI		protein_coding	YES	CCDS80587.1	ENSMUSP00000108413		F7C376	UPI000241D712	NM_001256002.2	tolerated_low_confidence(0.23)	Low_complexity_(Seg):seg,Prints:PR01635
454	Cacna1d	PANC02-Luc	14	30052534	30052534	Silent	SNP	G	G	A	novel	G	G	c.4968C>T	p.Asp1656=	p.D1656=	ENSMUST00000112250	40/47	209	156	53	Cacna1d,synonymous_variant,p.Asp1656=,ENSMUST00000112250,NM_028981.3;Cacna1d,synonymous_variant,p.Asp1677=,ENSMUST00000112249,;Cacna1d,synonymous_variant,p.Asp1649=,ENSMUST00000224785,;Cacna1d,synonymous_variant,p.Asp1669=,ENSMUST00000238504,NM_001302637.1;Cacna1d,synonymous_variant,p.Asp1634=,ENSMUST00000224198,NM_001083616.2;Cacna1d,synonymous_variant,p.Asp1634=,ENSMUST00000223803,;Cacna1d,non_…	A	ENSMUSG00000015968	ENSMUST00000112250	Transcript	synonymous_variant	5320/8985	4968/6501	1656/2166	D	gaC/gaT		NA	-1	Cacna1d	MGI		protein_coding	YES	CCDS36846.1	ENSMUSP00000107869	Q99246		UPI0000F4AEB0	NM_028981.3		PANTHER:PTHR45628,PANTHER:PTHR45628:SF11,Pfam:PF16885
455	Cacna1d	PANC02-Luc	14	30082421	30082421	Missense_Mutation	SNP	T	T	G	novel	T	T	c.4055A>C	p.Lys1352Thr	p.K1352T	ENSMUST00000112250	31/47	211	160	51	Cacna1d,missense_variant,p.Lys1352Thr,ENSMUST00000112250,NM_028981.3;Cacna1d,missense_variant,p.Lys1373Thr,ENSMUST00000112249,;Cacna1d,missense_variant,p.Lys1345Thr,ENSMUST00000224785,;Cacna1d,missense_variant,p.Lys1345Thr,ENSMUST00000238675,;Cacna1d,missense_variant,p.Lys1365Thr,ENSMUST00000238504,NM_001302637.1;Cacna1d,missense_variant,p.Lys1330Thr,ENSMUST00000224198,NM_001083616.2;Cacna1d,miss…	G	ENSMUSG00000015968	ENSMUST00000112250	Transcript	missense_variant	4407/8985	4055/6501	1352/2166	K/T	aAg/aCg		NA	-1	Cacna1d	MGI		protein_coding	YES	CCDS36846.1	ENSMUSP00000107869	Q99246		UPI0000F4AEB0	NM_028981.3	deleterious(0.01)	PANTHER:PTHR45628,PANTHER:PTHR45628:SF11,Pfam:PF00520,Gene3D:1.10.287.70,Superfamily:SSF81324,Prints:PR00167
456	Cacna1e	PANC02-Luc	1	154398760	154398760	Missense_Mutation	SNP	C	C	T	novel	C	C	c.6455G>A	p.Gly2152Glu	p.G2152E	ENSMUST00000187541	47/47	322	278	44	Cacna1e,missense_variant,p.Gly2152Glu,ENSMUST00000187541,NM_009782.3;Cacna1e,missense_variant,p.Gly1844Glu,ENSMUST00000004214,;Cacna1e,missense_variant,p.Gly2133Glu,ENSMUST00000211821,;	T	ENSMUSG00000004110	ENSMUST00000187541	Transcript	missense_variant	6892/14921	6455/6822	2152/2273	G/E	gGa/gAa		NA	-1	Cacna1e	MGI		protein_coding	YES	CCDS78710.1	ENSMUSP00000140937		A0A087WS83	UPI0000E6B146	NM_009782.3	tolerated(0.4)	PANTHER:PTHR45628,PANTHER:PTHR45628:SF5,Low_complexity_(Seg):seg
457	Cacna1e	PANC02-Luc	1	154635792	154635792	Missense_Mutation	SNP	A	A	G	novel	A	A	c.584T>C	p.Val195Ala	p.V195A	ENSMUST00000187541	1947-04-01	186	0	186	Cacna1e,missense_variant,p.Val195Ala,ENSMUST00000187541,NM_009782.3;Cacna1e,missense_variant,p.Val133Ala,ENSMUST00000211821,;Cacna1e,missense_variant,p.Val341Ala,ENSMUST00000238369,;Cacna1e,5_prime_UTR_variant,,ENSMUST00000004214,;Cacna1e,non_coding_transcript_exon_variant,,ENSMUST00000188965,;	G	ENSMUSG00000004110	ENSMUST00000187541	Transcript	missense_variant	1021/14921	584/6822	195/2273	V/A	gTc/gCc		NA	-1	Cacna1e	MGI		protein_coding	YES	CCDS78710.1	ENSMUSP00000140937		A0A087WS83	UPI0000E6B146	NM_009782.3	deleterious(0.02)	Gene3D:1.20.120.350,Pfam:PF00520,PANTHER:PTHR45628,PANTHER:PTHR45628:SF5,Superfamily:SSF81324
458	Cacna1g	KPC-Luc-4580	11	94418957	94418957	Silent	SNP	T	T	C	rs27076122	T	T	c.4797A>G	p.Lys1599=	p.K1599=	ENSMUST00000100561	27/36	192	0	192	Cacna1g,synonymous_variant,p.Lys1592=,ENSMUST00000107789,;Cacna1g,synonymous_variant,p.Lys1576=,ENSMUST00000021234,NM_001112813.2;Cacna1g,synonymous_variant,p.Lys1599=,ENSMUST00000100561,NM_009783.3;Cacna1g,synonymous_variant,p.Lys1592=,ENSMUST00000103166,;Cacna1g,synonymous_variant,p.Lys1581=,ENSMUST00000107793,;Cacna1g,synonymous_variant,p.Lys1574=,ENSMUST00000107788,;Cacna1g,synonymous_variant…	C	ENSMUSG00000020866	ENSMUST00000100561	Transcript	synonymous_variant	5280/8125	4797/6888	1599/2295	K	aaA/aaG	rs27076122	NA	-1	Cacna1g	MGI		protein_coding	YES	CCDS25255.1	ENSMUSP00000098127		Q5SUG4	UPI0000192B8F	NM_009783.3		PANTHER:PTHR10037,PANTHER:PTHR10037:SF192
459	Cacna1g	KPC-Luc-A	11	94418957	94418957	Silent	SNP	T	T	C	rs27076122	T	T	c.4797A>G	p.Lys1599=	p.K1599=	ENSMUST00000100561	27/36	222	0	222	Cacna1g,synonymous_variant,p.Lys1592=,ENSMUST00000107789,;Cacna1g,synonymous_variant,p.Lys1576=,ENSMUST00000021234,NM_001112813.2;Cacna1g,synonymous_variant,p.Lys1599=,ENSMUST00000100561,NM_009783.3;Cacna1g,synonymous_variant,p.Lys1592=,ENSMUST00000103166,;Cacna1g,synonymous_variant,p.Lys1581=,ENSMUST00000107793,;Cacna1g,synonymous_variant,p.Lys1574=,ENSMUST00000107788,;Cacna1g,synonymous_variant…	C	ENSMUSG00000020866	ENSMUST00000100561	Transcript	synonymous_variant	5280/8125	4797/6888	1599/2295	K	aaA/aaG	rs27076122	NA	-1	Cacna1g	MGI		protein_coding	YES	CCDS25255.1	ENSMUSP00000098127		Q5SUG4	UPI0000192B8F	NM_009783.3		PANTHER:PTHR10037,PANTHER:PTHR10037:SF192
460	Cacna1h	PANC02-Luc	17	25383103	25383103	Missense_Mutation	SNP	G	G	C	novel	G	G	c.4762C>G	p.Arg1588Gly	p.R1588G	ENSMUST00000078496	25/35	320	264	56	Cacna1h,missense_variant,p.Arg1588Gly,ENSMUST00000159610,;Cacna1h,missense_variant,p.Arg1588Gly,ENSMUST00000078496,NM_001163691.1,NM_021415.4;Cacna1h,missense_variant,p.Arg1482Gly,ENSMUST00000159048,;Cacna1h,upstream_gene_variant,,ENSMUST00000161035,;Cacna1h,upstream_gene_variant,,ENSMUST00000159331,;Cacna1h,upstream_gene_variant,,ENSMUST00000161658,;	C	ENSMUSG00000024112	ENSMUST00000078496	Transcript	missense_variant	5094/8220	4762/7080	1588/2359	R/G	Cgg/Ggg		NA	-1	Cacna1h	MGI		protein_coding	YES	CCDS37501.1	ENSMUSP00000077586		E9Q6P9	UPI00015DE8F6	NM_001163691.1,NM_021415.4	deleterious(0)	Coiled-coils_(Ncoils):Coil,Prints:PR01629,PANTHER:PTHR10037,PANTHER:PTHR10037:SF192,Low_complexity_(Seg):seg
461	Cacna1h	KPC-Luc-A	17	25375907	25375907	Silent	SNP	G	G	A	rs33183692	G	G	c.6276C>T	p.Asp2092=	p.D2092=	ENSMUST00000078496	35/35	360	191	169	Cacna1h,synonymous_variant,p.Asp2092=,ENSMUST00000159610,;Cacna1h,synonymous_variant,p.Asp2092=,ENSMUST00000078496,NM_001163691.1,NM_021415.4;Cacna1h,3_prime_UTR_variant,,ENSMUST00000159048,;Tpsg1,downstream_gene_variant,,ENSMUST00000024999,NM_012034.3;Tpsg1,downstream_gene_variant,,ENSMUST00000160377,NM_001357726.1;Tpsg1,downstream_gene_variant,,ENSMUST00000160485,;Cacna1h,downstream_gene_varian…	A	ENSMUSG00000024112	ENSMUST00000078496	Transcript	synonymous_variant	6608/8220	6276/7080	2092/2359	D	gaC/gaT	rs33183692	NA	-1	Cacna1h	MGI		protein_coding	YES	CCDS37501.1	ENSMUSP00000077586		E9Q6P9	UPI00015DE8F6	NM_001163691.1,NM_021415.4		PANTHER:PTHR10037,PANTHER:PTHR10037:SF192,MobiDB_lite:mobidb-lite,Low_complexity_(Seg):seg
462	Cacna1h	KPC-Luc-A	17	25376092	25376092	Missense_Mutation	SNP	T	T	C	rs33698191	T	T	c.6091A>G	p.Ser2031Gly	p.S2031G	ENSMUST00000078496	35/35	298	154	144	Cacna1h,missense_variant,p.Ser2031Gly,ENSMUST00000159610,;Cacna1h,missense_variant,p.Ser2031Gly,ENSMUST00000078496,NM_001163691.1,NM_021415.4;Cacna1h,3_prime_UTR_variant,,ENSMUST00000159048,;Tpsg1,downstream_gene_variant,,ENSMUST00000024999,NM_012034.3;Tpsg1,downstream_gene_variant,,ENSMUST00000160377,NM_001357726.1;Tpsg1,downstream_gene_variant,,ENSMUST00000160485,;Cacna1h,downstream_gene_varian…	C	ENSMUSG00000024112	ENSMUST00000078496	Transcript	missense_variant	6423/8220	6091/7080	2031/2359	S/G	Agc/Ggc	rs33698191	NA	-1	Cacna1h	MGI		protein_coding	YES	CCDS37501.1	ENSMUSP00000077586		E9Q6P9	UPI00015DE8F6	NM_001163691.1,NM_021415.4	tolerated(0.39)	PANTHER:PTHR10037,PANTHER:PTHR10037:SF192
463	Cacna1h	KPC-Luc-A	17	25376853	25376853	Missense_Mutation	SNP	C	C	T	rs48164275	C	C	c.6029G>A	p.Cys2010Tyr	p.C2010Y	ENSMUST00000078496	34/35	133	61	72	Cacna1h,missense_variant,p.Cys2010Tyr,ENSMUST00000159610,;Cacna1h,missense_variant,p.Cys2010Tyr,ENSMUST00000078496,NM_001163691.1,NM_021415.4;Cacna1h,synonymous_variant,p.Leu1886=,ENSMUST00000159048,;Tpsg1,downstream_gene_variant,,ENSMUST00000024999,NM_012034.3;Tpsg1,downstream_gene_variant,,ENSMUST00000160377,NM_001357726.1;Tpsg1,downstream_gene_variant,,ENSMUST00000160485,;Cacna1h,downstream_ge…	T	ENSMUSG00000024112	ENSMUST00000078496	Transcript	missense_variant	6361/8220	6029/7080	2010/2359	C/Y	tGc/tAc	rs48164275	NA	-1	Cacna1h	MGI		protein_coding	YES	CCDS37501.1	ENSMUSP00000077586		E9Q6P9	UPI00015DE8F6	NM_001163691.1,NM_021415.4	tolerated(0.25)	PANTHER:PTHR10037,PANTHER:PTHR10037:SF192
464	Cacna1h	KPC-Luc-A	17	25376922	25376922	Missense_Mutation	SNP	A	A	G	rs46963234	A	A	c.5960T>C	p.Val1987Ala	p.V1987A	ENSMUST00000078496	34/35	285	136	149	Cacna1h,missense_variant,p.Val1987Ala,ENSMUST00000159610,;Cacna1h,missense_variant,p.Val1987Ala,ENSMUST00000078496,NM_001163691.1,NM_021415.4;Cacna1h,missense_variant,p.Val281Ala,ENSMUST00000161035,;Cacna1h,synonymous_variant,p.Gly1863=,ENSMUST00000159048,;Tpsg1,downstream_gene_variant,,ENSMUST00000024999,NM_012034.3;Tpsg1,downstream_gene_variant,,ENSMUST00000160377,NM_001357726.1;Tpsg1,downstrea…	G	ENSMUSG00000024112	ENSMUST00000078496	Transcript	missense_variant	6292/8220	5960/7080	1987/2359	V/A	gTc/gCc	rs46963234	NA	-1	Cacna1h	MGI		protein_coding	YES	CCDS37501.1	ENSMUSP00000077586		E9Q6P9	UPI00015DE8F6	NM_001163691.1,NM_021415.4	tolerated(0.65)	PANTHER:PTHR10037,PANTHER:PTHR10037:SF192
465	Cacna1h	KPC-Luc-A	17	25377322	25377322	Missense_Mutation	SNP	C	C	A	rs33610779	C	C	c.5724G>T	p.Glu1908Asp	p.E1908D	ENSMUST00000078496	33/35	313	178	135	Cacna1h,missense_variant,p.Glu1908Asp,ENSMUST00000159610,;Cacna1h,missense_variant,p.Glu1908Asp,ENSMUST00000078496,NM_001163691.1,NM_021415.4;Cacna1h,missense_variant,p.Glu1802Asp,ENSMUST00000159048,;Cacna1h,missense_variant,p.Glu202Asp,ENSMUST00000161035,;Tpsg1,downstream_gene_variant,,ENSMUST00000024999,NM_012034.3;Tpsg1,downstream_gene_variant,,ENSMUST00000160377,NM_001357726.1;Tpsg1,downstrea…	A	ENSMUSG00000024112	ENSMUST00000078496	Transcript	missense_variant	6056/8220	5724/7080	1908/2359	E/D	gaG/gaT	rs33610779	NA	-1	Cacna1h	MGI		protein_coding	YES	CCDS37501.1	ENSMUSP00000077586		E9Q6P9	UPI00015DE8F6	NM_001163691.1,NM_021415.4	tolerated(0.34)	PANTHER:PTHR10037,PANTHER:PTHR10037:SF192,MobiDB_lite:mobidb-lite,MobiDB_lite:mobidb-lite
466	Cacna1h	KPC-Luc-A	17	25377663	25377663	Silent	SNP	T	T	C	rs33315470	T	T	c.5475A>G	p.Glu1825=	p.E1825=	ENSMUST00000078496	32/35	257	137	120	Cacna1h,synonymous_variant,p.Glu1825=,ENSMUST00000159610,;Cacna1h,synonymous_variant,p.Glu1825=,ENSMUST00000078496,NM_001163691.1,NM_021415.4;Cacna1h,synonymous_variant,p.Glu1719=,ENSMUST00000159048,;Cacna1h,synonymous_variant,p.Glu119=,ENSMUST00000161035,;Tpsg1,downstream_gene_variant,,ENSMUST00000024999,NM_012034.3;Tpsg1,downstream_gene_variant,,ENSMUST00000160377,NM_001357726.1;Tpsg1,downstrea…	C	ENSMUSG00000024112	ENSMUST00000078496	Transcript	synonymous_variant	5807/8220	5475/7080	1825/2359	E	gaA/gaG	rs33315470	NA	-1	Cacna1h	MGI		protein_coding	YES	CCDS37501.1	ENSMUSP00000077586		E9Q6P9	UPI00015DE8F6	NM_001163691.1,NM_021415.4		Gene3D:1.10.287.70,Pfam:PF00520,PANTHER:PTHR10037,PANTHER:PTHR10037:SF192,Superfamily:SSF81324
467	Cacna1h	KPC-Luc-A	17	25380548	25380548	Silent	SNP	G	G	A	rs50205196	G	G	c.5160C>T	p.Arg1720=	p.R1720=	ENSMUST00000078496	28/35	284	127	157	Cacna1h,synonymous_variant,p.Arg1720=,ENSMUST00000159610,;Cacna1h,synonymous_variant,p.Arg1720=,ENSMUST00000078496,NM_001163691.1,NM_021415.4;Cacna1h,synonymous_variant,p.Arg1614=,ENSMUST00000159048,;Cacna1h,synonymous_variant,p.Arg35=,ENSMUST00000161035,;Cacna1h,upstream_gene_variant,,ENSMUST00000159331,;Cacna1h,upstream_gene_variant,,ENSMUST00000161658,;	A	ENSMUSG00000024112	ENSMUST00000078496	Transcript	synonymous_variant	5492/8220	5160/7080	1720/2359	R	cgC/cgT	rs50205196	NA	-1	Cacna1h	MGI		protein_coding	YES	CCDS37501.1	ENSMUSP00000077586		E9Q6P9	UPI00015DE8F6	NM_001163691.1,NM_021415.4		Gene3D:1.20.120.350,Pfam:PF00520,PANTHER:PTHR10037,PANTHER:PTHR10037:SF192,Superfamily:SSF81324
468	Cacna1h	KPC-Luc-A	17	25380848	25380848	Silent	SNP	T	T	C	rs47796318	T	T	c.5010A>G	p.Ala1670=	p.A1670=	ENSMUST00000078496	27/35	230	115	115	Cacna1h,synonymous_variant,p.Ala1670=,ENSMUST00000159610,;Cacna1h,synonymous_variant,p.Ala1670=,ENSMUST00000078496,NM_001163691.1,NM_021415.4;Cacna1h,synonymous_variant,p.Ala1564=,ENSMUST00000159048,;Cacna1h,upstream_gene_variant,,ENSMUST00000161035,;Cacna1h,upstream_gene_variant,,ENSMUST00000159331,;Cacna1h,upstream_gene_variant,,ENSMUST00000161658,;	C	ENSMUSG00000024112	ENSMUST00000078496	Transcript	synonymous_variant	5342/8220	5010/7080	1670/2359	A	gcA/gcG	rs47796318	NA	-1	Cacna1h	MGI		protein_coding	YES	CCDS37501.1	ENSMUSP00000077586		E9Q6P9	UPI00015DE8F6	NM_001163691.1,NM_021415.4		Gene3D:1.20.120.350,Pfam:PF00520,PANTHER:PTHR10037,PANTHER:PTHR10037:SF192,Superfamily:SSF81324,Transmembrane_helices:TMhelix
469	Cacna1h	KPC-Luc-A	17	25384567	25384567	Silent	SNP	G	G	A	rs48106101	G	G	c.4050C>T	p.Phe1350=	p.F1350=	ENSMUST00000078496	20/35	249	143	106	Cacna1h,synonymous_variant,p.Phe1350=,ENSMUST00000159610,;Cacna1h,synonymous_variant,p.Phe1350=,ENSMUST00000078496,NM_001163691.1,NM_021415.4;Cacna1h,synonymous_variant,p.Phe1244=,ENSMUST00000159048,;Cacna1h,upstream_gene_variant,,ENSMUST00000161035,;Cacna1h,upstream_gene_variant,,ENSMUST00000161658,;Cacna1h,downstream_gene_variant,,ENSMUST00000162820,;	A	ENSMUSG00000024112	ENSMUST00000078496	Transcript	synonymous_variant	4382/8220	4050/7080	1350/2359	F	ttC/ttT	rs48106101	NA	-1	Cacna1h	MGI		protein_coding	YES	CCDS37501.1	ENSMUSP00000077586		E9Q6P9	UPI00015DE8F6	NM_001163691.1,NM_021415.4		Gene3D:1.20.120.350,Pfam:PF00520,PANTHER:PTHR10037,PANTHER:PTHR10037:SF192,Superfamily:SSF81324,Transmembrane_helices:TMhelix
470	Cacna1h	KPC-Luc-A	17	25385699	25385699	Silent	SNP	G	G	A	rs48099857	G	G	c.3639C>T	p.Cys1213=	p.C1213=	ENSMUST00000078496	17/35	447	236	211	Cacna1h,synonymous_variant,p.Cys1213=,ENSMUST00000159610,;Cacna1h,synonymous_variant,p.Cys1213=,ENSMUST00000078496,NM_001163691.1,NM_021415.4;Cacna1h,synonymous_variant,p.Cys1107=,ENSMUST00000159048,;Cacna1h,downstream_gene_variant,,ENSMUST00000162820,;	A	ENSMUSG00000024112	ENSMUST00000078496	Transcript	synonymous_variant	3971/8220	3639/7080	1213/2359	C	tgC/tgT	rs48099857	NA	-1	Cacna1h	MGI		protein_coding	YES	CCDS37501.1	ENSMUSP00000077586		E9Q6P9	UPI00015DE8F6	NM_001163691.1,NM_021415.4		PANTHER:PTHR10037,PANTHER:PTHR10037:SF192
471	Cacna1h	KPC-Luc-A	17	25385816	25385816	Silent	SNP	A	A	G	rs47338565	A	A	c.3522T>C	p.Asp1174=	p.D1174=	ENSMUST00000078496	17/35	389	207	182	Cacna1h,synonymous_variant,p.Asp1174=,ENSMUST00000159610,;Cacna1h,synonymous_variant,p.Asp1174=,ENSMUST00000078496,NM_001163691.1,NM_021415.4;Cacna1h,synonymous_variant,p.Asp1068=,ENSMUST00000159048,;Cacna1h,downstream_gene_variant,,ENSMUST00000162820,;	G	ENSMUSG00000024112	ENSMUST00000078496	Transcript	synonymous_variant	3854/8220	3522/7080	1174/2359	D	gaT/gaC	rs47338565	NA	-1	Cacna1h	MGI		protein_coding	YES	CCDS37501.1	ENSMUSP00000077586		E9Q6P9	UPI00015DE8F6	NM_001163691.1,NM_021415.4		PANTHER:PTHR10037,PANTHER:PTHR10037:SF192,MobiDB_lite:mobidb-lite,MobiDB_lite:mobidb-lite
472	Cacna1h	KPC-Luc-A	17	25387009	25387009	Silent	SNP	A	A	G	rs33776209	A	A	c.3315T>C	p.Ser1105=	p.S1105=	ENSMUST00000078496	16/35	228	111	117	Cacna1h,synonymous_variant,p.Ser1105=,ENSMUST00000159610,;Cacna1h,synonymous_variant,p.Ser1105=,ENSMUST00000078496,NM_001163691.1,NM_021415.4;Cacna1h,synonymous_variant,p.Ser999=,ENSMUST00000159048,;Cacna1h,downstream_gene_variant,,ENSMUST00000162820,;	G	ENSMUSG00000024112	ENSMUST00000078496	Transcript	synonymous_variant	3647/8220	3315/7080	1105/2359	S	agT/agC	rs33776209	NA	-1	Cacna1h	MGI		protein_coding	YES	CCDS37501.1	ENSMUSP00000077586		E9Q6P9	UPI00015DE8F6	NM_001163691.1,NM_021415.4		PANTHER:PTHR10037,PANTHER:PTHR10037:SF192
473	Cacna1h	KPC-Luc-A	17	25387099	25387099	Silent	SNP	C	C	T	rs33776208	C	C	c.3225G>A	p.Thr1075=	p.T1075=	ENSMUST00000078496	16/35	271	131	140	Cacna1h,synonymous_variant,p.Thr1075=,ENSMUST00000159610,;Cacna1h,synonymous_variant,p.Thr1075=,ENSMUST00000078496,NM_001163691.1,NM_021415.4;Cacna1h,synonymous_variant,p.Thr969=,ENSMUST00000159048,;Cacna1h,downstream_gene_variant,,ENSMUST00000162820,;	T	ENSMUSG00000024112	ENSMUST00000078496	Transcript	synonymous_variant	3557/8220	3225/7080	1075/2359	T	acG/acA	rs33776208	NA	-1	Cacna1h	MGI		protein_coding	YES	CCDS37501.1	ENSMUSP00000077586		E9Q6P9	UPI00015DE8F6	NM_001163691.1,NM_021415.4		PANTHER:PTHR10037,PANTHER:PTHR10037:SF192
474	Cacna1h	KPC-Luc-A	17	25387487	25387487	Missense_Mutation	SNP	T	T	C	rs33776207	T	T	c.3137A>G	p.Gln1046Arg	p.Q1046R	ENSMUST00000078496	15/35	239	122	117	Cacna1h,missense_variant,p.Gln1046Arg,ENSMUST00000159610,;Cacna1h,missense_variant,p.Gln1046Arg,ENSMUST00000078496,NM_001163691.1,NM_021415.4;Cacna1h,missense_variant,p.Gln940Arg,ENSMUST00000159048,;Cacna1h,downstream_gene_variant,,ENSMUST00000161454,;Cacna1h,downstream_gene_variant,,ENSMUST00000162820,;	C	ENSMUSG00000024112	ENSMUST00000078496	Transcript	missense_variant	3469/8220	3137/7080	1046/2359	Q/R	cAa/cGa	rs33776207	NA	-1	Cacna1h	MGI		protein_coding	YES	CCDS37501.1	ENSMUSP00000077586		E9Q6P9	UPI00015DE8F6	NM_001163691.1,NM_021415.4	tolerated(1)	PANTHER:PTHR10037,PANTHER:PTHR10037:SF192
475	Cacna1h	KPC-Luc-A	17	25387766	25387766	Silent	SNP	C	C	T	rs33775033	C	C	c.3033G>A	p.Leu1011=	p.L1011=	ENSMUST00000078496	14/35	232	117	115	Cacna1h,synonymous_variant,p.Leu1011=,ENSMUST00000159610,;Cacna1h,synonymous_variant,p.Leu1011=,ENSMUST00000078496,NM_001163691.1,NM_021415.4;Cacna1h,synonymous_variant,p.Leu905=,ENSMUST00000159048,;Cacna1h,downstream_gene_variant,,ENSMUST00000161454,;Cacna1h,downstream_gene_variant,,ENSMUST00000162820,;	T	ENSMUSG00000024112	ENSMUST00000078496	Transcript	synonymous_variant	3365/8220	3033/7080	1011/2359	L	ctG/ctA	rs33775033	NA	-1	Cacna1h	MGI		protein_coding	YES	CCDS37501.1	ENSMUSP00000077586		E9Q6P9	UPI00015DE8F6	NM_001163691.1,NM_021415.4		Gene3D:1.10.287.70,Pfam:PF00520,PANTHER:PTHR10037,PANTHER:PTHR10037:SF192,Superfamily:SSF81324
476	Cacna1h	KPC-Luc-A	17	25387877	25387877	Silent	SNP	A	A	G	rs33775032	A	A	c.2922T>C	p.Asn974=	p.N974=	ENSMUST00000078496	14/35	279	144	135	Cacna1h,synonymous_variant,p.Asn974=,ENSMUST00000159610,;Cacna1h,synonymous_variant,p.Asn974=,ENSMUST00000078496,NM_001163691.1,NM_021415.4;Cacna1h,synonymous_variant,p.Asn868=,ENSMUST00000159048,;Cacna1h,downstream_gene_variant,,ENSMUST00000161454,;Cacna1h,downstream_gene_variant,,ENSMUST00000162820,;	G	ENSMUSG00000024112	ENSMUST00000078496	Transcript	synonymous_variant	3254/8220	2922/7080	974/2359	N	aaT/aaC	rs33775032	NA	-1	Cacna1h	MGI		protein_coding	YES	CCDS37501.1	ENSMUSP00000077586		E9Q6P9	UPI00015DE8F6	NM_001163691.1,NM_021415.4		Gene3D:1.10.287.70,Pfam:PF00520,PANTHER:PTHR10037,PANTHER:PTHR10037:SF192,Superfamily:SSF81324
477	Cacna1h	KPC-Luc-A	17	25388111	25388111	Silent	SNP	A	A	G	rs33775029	A	A	c.2832T>C	p.Ser944=	p.S944=	ENSMUST00000078496	13/35	276	133	143	Cacna1h,synonymous_variant,p.Ser944=,ENSMUST00000159610,;Cacna1h,synonymous_variant,p.Ser944=,ENSMUST00000078496,NM_001163691.1,NM_021415.4;Cacna1h,synonymous_variant,p.Ser838=,ENSMUST00000159048,;Cacna1h,downstream_gene_variant,,ENSMUST00000161454,;Cacna1h,downstream_gene_variant,,ENSMUST00000162820,;	G	ENSMUSG00000024112	ENSMUST00000078496	Transcript	synonymous_variant	3164/8220	2832/7080	944/2359	S	tcT/tcC	rs33775029	NA	-1	Cacna1h	MGI		protein_coding	YES	CCDS37501.1	ENSMUSP00000077586		E9Q6P9	UPI00015DE8F6	NM_001163691.1,NM_021415.4		Gene3D:1.10.287.70,Pfam:PF00520,PANTHER:PTHR10037,PANTHER:PTHR10037:SF192,Superfamily:SSF81324
478	Cacna1h	KPC-Luc-A	17	25388609	25388609	Silent	SNP	A	A	G	rs29519159	A	A	c.2733T>C	p.Asn911=	p.N911=	ENSMUST00000078496	1935-12-01	351	171	180	Cacna1h,synonymous_variant,p.Asn911=,ENSMUST00000159610,;Cacna1h,synonymous_variant,p.Asn911=,ENSMUST00000078496,NM_001163691.1,NM_021415.4;Cacna1h,synonymous_variant,p.Asn805=,ENSMUST00000159048,;Cacna1h,non_coding_transcript_exon_variant,,ENSMUST00000162820,;Cacna1h,downstream_gene_variant,,ENSMUST00000161454,;	G	ENSMUSG00000024112	ENSMUST00000078496	Transcript	synonymous_variant	3065/8220	2733/7080	911/2359	N	aaT/aaC	rs29519159	NA	-1	Cacna1h	MGI		protein_coding	YES	CCDS37501.1	ENSMUSP00000077586		E9Q6P9	UPI00015DE8F6	NM_001163691.1,NM_021415.4		Gene3D:1.10.287.70,Pfam:PF00520,PANTHER:PTHR10037,PANTHER:PTHR10037:SF192,Superfamily:SSF81324
479	Cacna1h	KPC-Luc-A	17	25389345	25389345	Missense_Mutation	SNP	T	T	C	rs33774145	T	T	c.2587A>G	p.Ile863Val	p.I863V	ENSMUST00000078496	1935-11-01	144	75	69	Cacna1h,missense_variant,p.Ile863Val,ENSMUST00000159610,;Cacna1h,missense_variant,p.Ile863Val,ENSMUST00000078496,NM_001163691.1,NM_021415.4;Cacna1h,missense_variant,p.Ile757Val,ENSMUST00000159048,;Cacna1h,non_coding_transcript_exon_variant,,ENSMUST00000162820,;Cacna1h,downstream_gene_variant,,ENSMUST00000161454,;	C	ENSMUSG00000024112	ENSMUST00000078496	Transcript	missense_variant	2919/8220	2587/7080	863/2359	I/V	Atc/Gtc	rs33774145	NA	-1	Cacna1h	MGI		protein_coding	YES	CCDS37501.1	ENSMUSP00000077586		E9Q6P9	UPI00015DE8F6	NM_001163691.1,NM_021415.4	tolerated(1)	Gene3D:1.20.120.350,Pfam:PF00520,PANTHER:PTHR10037,PANTHER:PTHR10037:SF192,Superfamily:SSF81324
480	Cacna1h	KPC-Luc-A	17	25389361	25389361	Silent	SNP	A	A	G	rs33774144	A	A	c.2571T>C	p.Phe857=	p.F857=	ENSMUST00000078496	1935-11-01	166	81	85	Cacna1h,synonymous_variant,p.Phe857=,ENSMUST00000159610,;Cacna1h,synonymous_variant,p.Phe857=,ENSMUST00000078496,NM_001163691.1,NM_021415.4;Cacna1h,synonymous_variant,p.Phe751=,ENSMUST00000159048,;Cacna1h,non_coding_transcript_exon_variant,,ENSMUST00000162820,;Cacna1h,downstream_gene_variant,,ENSMUST00000161454,;	G	ENSMUSG00000024112	ENSMUST00000078496	Transcript	synonymous_variant	2903/8220	2571/7080	857/2359	F	ttT/ttC	rs33774144	NA	-1	Cacna1h	MGI		protein_coding	YES	CCDS37501.1	ENSMUSP00000077586		E9Q6P9	UPI00015DE8F6	NM_001163691.1,NM_021415.4		Gene3D:1.20.120.350,Pfam:PF00520,PANTHER:PTHR10037,PANTHER:PTHR10037:SF192,Superfamily:SSF81324
481	Cacna1h	KPC-Luc-A	17	25392338	25392338	Silent	SNP	A	A	G	rs33269000	A	A	c.1485T>C	p.Thr495=	p.T495=	ENSMUST00000078496	1935-09-01	334	155	179	Cacna1h,synonymous_variant,p.Thr495=,ENSMUST00000159610,;Cacna1h,synonymous_variant,p.Thr495=,ENSMUST00000078496,NM_001163691.1,NM_021415.4;Cacna1h,synonymous_variant,p.Thr389=,ENSMUST00000159048,;Cacna1h,non_coding_transcript_exon_variant,,ENSMUST00000161454,;Cacna1h,upstream_gene_variant,,ENSMUST00000162820,;	G	ENSMUSG00000024112	ENSMUST00000078496	Transcript	synonymous_variant	1817/8220	1485/7080	495/2359	T	acT/acC	rs33269000	NA	-1	Cacna1h	MGI		protein_coding	YES	CCDS37501.1	ENSMUSP00000077586		E9Q6P9	UPI00015DE8F6	NM_001163691.1,NM_021415.4		PANTHER:PTHR10037,PANTHER:PTHR10037:SF192,MobiDB_lite:mobidb-lite
482	Cacna1h	KPC-Luc-A	17	25393526	25393526	Silent	SNP	G	G	A	rs33771478	G	G	c.1197C>T	p.Phe399=	p.F399=	ENSMUST00000078496	1935-08-01	232	117	115	Cacna1h,synonymous_variant,p.Phe399=,ENSMUST00000159610,;Cacna1h,synonymous_variant,p.Phe399=,ENSMUST00000078496,NM_001163691.1,NM_021415.4;Cacna1h,synonymous_variant,p.Phe293=,ENSMUST00000159048,;Cacna1h,downstream_gene_variant,,ENSMUST00000159623,;Cacna1h,non_coding_transcript_exon_variant,,ENSMUST00000161454,;Cacna1h,upstream_gene_variant,,ENSMUST00000162820,;	A	ENSMUSG00000024112	ENSMUST00000078496	Transcript	synonymous_variant	1529/8220	1197/7080	399/2359	F	ttC/ttT	rs33771478	NA	-1	Cacna1h	MGI		protein_coding	YES	CCDS37501.1	ENSMUSP00000077586		E9Q6P9	UPI00015DE8F6	NM_001163691.1,NM_021415.4		Gene3D:1.10.287.70,Pfam:PF00520,PANTHER:PTHR10037,PANTHER:PTHR10037:SF192,Superfamily:SSF81324,Transmembrane_helices:TMhelix,Low_complexity_(Seg):seg
483	Cacna1h	KPC-Luc-A	17	25393900	25393900	Silent	SNP	C	C	T	rs33168313	C	C	c.948G>A	p.Thr316=	p.T316=	ENSMUST00000078496	1935-07-01	393	193	200	Cacna1h,synonymous_variant,p.Thr316=,ENSMUST00000159610,;Cacna1h,synonymous_variant,p.Thr316=,ENSMUST00000078496,NM_001163691.1,NM_021415.4;Cacna1h,synonymous_variant,p.Thr210=,ENSMUST00000159048,;Cacna1h,downstream_gene_variant,,ENSMUST00000159623,;Cacna1h,non_coding_transcript_exon_variant,,ENSMUST00000161454,;Cacna1h,upstream_gene_variant,,ENSMUST00000162820,;	T	ENSMUSG00000024112	ENSMUST00000078496	Transcript	synonymous_variant	1280/8220	948/7080	316/2359	T	acG/acA	rs33168313	NA	-1	Cacna1h	MGI		protein_coding	YES	CCDS37501.1	ENSMUSP00000077586		E9Q6P9	UPI00015DE8F6	NM_001163691.1,NM_021415.4		Pfam:PF00520,PANTHER:PTHR10037,PANTHER:PTHR10037:SF192,Superfamily:SSF81324
484	Cacna1h	KPC-Luc-A	17	25397304	25397304	Silent	SNP	T	T	C	rs33779025	T	T	c.600A>G	p.Thr200=	p.T200=	ENSMUST00000078496	1935-05-01	306	161	145	Cacna1h,synonymous_variant,p.Thr200=,ENSMUST00000159610,;Cacna1h,synonymous_variant,p.Thr200=,ENSMUST00000078496,NM_001163691.1,NM_021415.4;Cacna1h,synonymous_variant,p.Thr94=,ENSMUST00000159048,;Cacna1h,downstream_gene_variant,,ENSMUST00000159623,;Cacna1h,non_coding_transcript_exon_variant,,ENSMUST00000161454,;	C	ENSMUSG00000024112	ENSMUST00000078496	Transcript	synonymous_variant	932/8220	600/7080	200/2359	T	acA/acG	rs33779025	NA	-1	Cacna1h	MGI		protein_coding	YES	CCDS37501.1	ENSMUSP00000077586		E9Q6P9	UPI00015DE8F6	NM_001163691.1,NM_021415.4		Gene3D:1.20.120.350,Pfam:PF00520,PANTHER:PTHR10037,PANTHER:PTHR10037:SF192,Superfamily:SSF81324
485	Cacna1h	KPC-Luc-A	17	25397523	25397523	Splice_Region	SNP	A	A	G	rs33420413	A	A	c.543T>C	p.Ala181=	p.A181=	ENSMUST00000078496	1935-04-01	253	130	123	Cacna1h,splice_region_variant,p.Ala181=,ENSMUST00000159610,;Cacna1h,splice_region_variant,p.Ala181=,ENSMUST00000078496,NM_001163691.1,NM_021415.4;Cacna1h,splice_region_variant,p.Ala75=,ENSMUST00000159048,;Cacna1h,downstream_gene_variant,,ENSMUST00000159623,;Cacna1h,splice_region_variant,,ENSMUST00000161454,;	G	ENSMUSG00000024112	ENSMUST00000078496	Transcript	splice_region_variant,synonymous_variant	875/8220	543/7080	181/2359	A	gcT/gcC	rs33420413	NA	-1	Cacna1h	MGI		protein_coding	YES	CCDS37501.1	ENSMUSP00000077586		E9Q6P9	UPI00015DE8F6	NM_001163691.1,NM_021415.4		Gene3D:1.20.120.350,Pfam:PF00520,PANTHER:PTHR10037,PANTHER:PTHR10037:SF192,Superfamily:SSF81324
486	Cacna2d1	KPC-Luc-A	5	16297068	16297068	Intron	SNP	A	A	G	rs52298856	A	A	c.880-2861A>G			ENSMUST00000039370		158	99	59	Cacna2d1,intron_variant,,ENSMUST00000039370,NM_001110843.1;Cacna2d1,intron_variant,,ENSMUST00000078272,NM_009784.2;Cacna2d1,intron_variant,,ENSMUST00000101581,NM_001110844.1;Cacna2d1,intron_variant,,ENSMUST00000115281,;Cacna2d1,intron_variant,,ENSMUST00000167946,;Cacna2d1,intron_variant,,ENSMUST00000180204,NM_001110845.1;Cacna2d1,intron_variant,,ENSMUST00000199704,NM_001110846.1;	G	ENSMUSG00000040118	ENSMUST00000039370	Transcript	intron_variant						rs52298856	NA	1	Cacna2d1	MGI		protein_coding	YES	CCDS51421.1	ENSMUSP00000049457	O08532		UPI000002793F	NM_001110843.1
487	Cacna2d1	KPC-Luc-A	5	16314989	16314989	Silent	SNP	C	C	T	rs50210784	C	C	c.1356C>T	p.Asp452=	p.D452=	ENSMUST00000039370	15/39	179	126	53	Cacna2d1,synonymous_variant,p.Asp452=,ENSMUST00000167946,;Cacna2d1,synonymous_variant,p.Asp452=,ENSMUST00000078272,NM_009784.2;Cacna2d1,synonymous_variant,p.Asp452=,ENSMUST00000039370,NM_001110843.1;Cacna2d1,synonymous_variant,p.Asp452=,ENSMUST00000180204,NM_001110845.1;Cacna2d1,synonymous_variant,p.Asp452=,ENSMUST00000101581,NM_001110844.1;Cacna2d1,synonymous_variant,p.Asp452=,ENSMUST00000199704…	T	ENSMUSG00000040118	ENSMUST00000039370	Transcript	synonymous_variant	1582/3933	1356/3312	452/1103	D	gaC/gaT	rs50210784	NA	1	Cacna2d1	MGI		protein_coding	YES	CCDS51421.1	ENSMUSP00000049457	O08532		UPI000002793F	NM_001110843.1		PANTHER:PTHR10166,PANTHER:PTHR10166:SF6
488	Cacna2d1	KPC-Luc-A	5	16354595	16354595	Silent	SNP	G	G	A	rs46729727	G	G	c.2274G>A	p.Thr758=	p.T758=	ENSMUST00000039370	28/39	250	170	80	Cacna2d1,synonymous_variant,p.Thr746=,ENSMUST00000167946,;Cacna2d1,synonymous_variant,p.Thr739=,ENSMUST00000078272,NM_009784.2;Cacna2d1,synonymous_variant,p.Thr758=,ENSMUST00000039370,NM_001110843.1;Cacna2d1,synonymous_variant,p.Thr741=,ENSMUST00000180204,NM_001110845.1;Cacna2d1,synonymous_variant,p.Thr746=,ENSMUST00000101581,NM_001110844.1;Cacna2d1,synonymous_variant,p.Thr734=,ENSMUST00000199704…	A	ENSMUSG00000040118	ENSMUST00000039370	Transcript	synonymous_variant	2500/3933	2274/3312	758/1103	T	acG/acA	rs46729727	NA	1	Cacna2d1	MGI		protein_coding	YES	CCDS51421.1	ENSMUSP00000049457	O08532		UPI000002793F	NM_001110843.1		PANTHER:PTHR10166,PANTHER:PTHR10166:SF6,Pfam:PF08473
489	Cacna2d2	KPC-Luc-A	9	107513239	107513239	Silent	SNP	C	C	G	rs50697919	C	C	c.909C>G	p.Gly303=	p.G303=	ENSMUST00000168532	1939-10-01	210	0	210	Cacna2d2,synonymous_variant,p.Gly303=,ENSMUST00000168532,NM_001174047.1;Cacna2d2,synonymous_variant,p.Gly303=,ENSMUST00000010210,NM_001174050.1,NM_001174049.1;Cacna2d2,synonymous_variant,p.Gly303=,ENSMUST00000164988,;Cacna2d2,synonymous_variant,p.Gly303=,ENSMUST00000170737,NM_001174048.1;Cacna2d2,synonymous_variant,p.Gly303=,ENSMUST00000085092,NM_020263.3;Cacna2d2,synonymous_variant,p.Gly303=,ENS…	G	ENSMUSG00000010066	ENSMUST00000168532	Transcript	synonymous_variant	1366/5807	909/3471	303/1156	G	ggC/ggG	rs50697919	NA	1	Cacna2d2	MGI		protein_coding	YES	CCDS72304.1	ENSMUSP00000132512	Q6PHS9		UPI00015B3B8F	NM_001174047.1		Low_complexity_(Seg):seg,PROSITE_profiles:PS50234,CDD:cd01463,PANTHER:PTHR10166:SF7,PANTHER:PTHR10166,Pfam:PF00092,Gene3D:3.40.50.410,SMART:SM00327,Superfamily:SSF53300
490	Cacna2d3	KPC-Luc-4580	14	28908015	28908015	Silent	SNP	T	T	C	rs6244569	T	T	c.3156A>G	p.Pro1052=	p.P1052=	ENSMUST00000022567	37/38	185	1	184	Cacna2d3,synonymous_variant,p.Pro1052=,ENSMUST00000022567,NM_009785.1;Cacna2d3,synonymous_variant,p.Pro225=,ENSMUST00000225985,;Cacna2d3,downstream_gene_variant,,ENSMUST00000225668,;	C	ENSMUSG00000021991	ENSMUST00000022567	Transcript	synonymous_variant	3253/3695	3156/3276	1052/1091	P	ccA/ccG	rs6244569	NA	-1	Cacna2d3	MGI		protein_coding	YES		ENSMUSP00000022567	Q9Z1L5	A0A411ACY3	UPI00000296DE	NM_009785.1		PANTHER:PTHR10166:SF25,PANTHER:PTHR10166,Pfam:PF08473
491	Cacna2d3	KPC-Luc-4580	14	28943610	28943610	Silent	SNP	A	A	G	rs30914738	A	A	c.2934T>C	p.Ser978=	p.S978=	ENSMUST00000022567	35/38	186	0	186	Cacna2d3,synonymous_variant,p.Ser978=,ENSMUST00000022567,NM_009785.1;Cacna2d3,synonymous_variant,p.Ser151=,ENSMUST00000225985,;Cacna2d3,3_prime_UTR_variant,,ENSMUST00000225668,;,regulatory_region_variant,,ENSMUSR00000558124,;	G	ENSMUSG00000021991	ENSMUST00000022567	Transcript	synonymous_variant	3031/3695	2934/3276	978/1091	S	tcT/tcC	rs30914738	NA	-1	Cacna2d3	MGI		protein_coding	YES		ENSMUSP00000022567	Q9Z1L5	A0A411ACY3	UPI00000296DE	NM_009785.1		PANTHER:PTHR10166:SF25,PANTHER:PTHR10166,Pfam:PF08473
492	Cacna2d3	KPC-Luc-4580	14	29043531	29043531	Silent	SNP	G	G	A	rs31334016	G	G	c.2419C>T	p.Leu807=	p.L807=	ENSMUST00000022567	27/38	122	0	122	Cacna2d3,synonymous_variant,p.Leu807=,ENSMUST00000022567,NM_009785.1;	A	ENSMUSG00000021991	ENSMUST00000022567	Transcript	synonymous_variant	2516/3695	2419/3276	807/1091	L	Ctg/Ttg	rs31334016	NA	-1	Cacna2d3	MGI		protein_coding	YES		ENSMUSP00000022567	Q9Z1L5	A0A411ACY3	UPI00000296DE	NM_009785.1		PANTHER:PTHR10166:SF25,PANTHER:PTHR10166,Pfam:PF08473
493	Cacna2d3	KPC-Luc-4580	14	29045568	29045568	Silent	SNP	A	A	G	rs30822956	A	A	c.2349T>C	p.Tyr783=	p.Y783=	ENSMUST00000022567	26/38	134	1	133	Cacna2d3,synonymous_variant,p.Tyr783=,ENSMUST00000022567,NM_009785.1;	G	ENSMUSG00000021991	ENSMUST00000022567	Transcript	synonymous_variant	2446/3695	2349/3276	783/1091	Y	taT/taC	rs30822956	NA	-1	Cacna2d3	MGI		protein_coding	YES		ENSMUSP00000022567	Q9Z1L5	A0A411ACY3	UPI00000296DE	NM_009785.1		PANTHER:PTHR10166:SF25,PANTHER:PTHR10166,Pfam:PF08473
494	Cacna2d3	KPC-Luc-4580	14	29045595	29045595	Silent	SNP	G	G	A	rs30868414	G	G	c.2322C>T	p.Ala774=	p.A774=	ENSMUST00000022567	26/38	146	1	145	Cacna2d3,synonymous_variant,p.Ala774=,ENSMUST00000022567,NM_009785.1;	A	ENSMUSG00000021991	ENSMUST00000022567	Transcript	synonymous_variant	2419/3695	2322/3276	774/1091	A	gcC/gcT	rs30868414	NA	-1	Cacna2d3	MGI		protein_coding	YES		ENSMUSP00000022567	Q9Z1L5	A0A411ACY3	UPI00000296DE	NM_009785.1		PANTHER:PTHR10166:SF25,PANTHER:PTHR10166,Pfam:PF08473
495	Cacna2d3	KPC-Luc-4580	14	29055907	29055907	Silent	SNP	G	G	A	rs30825018	G	G	c.2130C>T	p.Ser710=	p.S710=	ENSMUST00000022567	24/38	167	0	167	Cacna2d3,synonymous_variant,p.Ser710=,ENSMUST00000022567,NM_009785.1;	A	ENSMUSG00000021991	ENSMUST00000022567	Transcript	synonymous_variant	2227/3695	2130/3276	710/1091	S	agC/agT	rs30825018	NA	-1	Cacna2d3	MGI		protein_coding	YES		ENSMUSP00000022567	Q9Z1L5	A0A411ACY3	UPI00000296DE	NM_009785.1		PANTHER:PTHR10166:SF25,PANTHER:PTHR10166,Pfam:PF08473
496	Cacna2d3	KPC-Luc-4580	14	29293071	29293071	Silent	SNP	G	G	A	rs30809401	G	G	c.1161C>T	p.Asp387=	p.D387=	ENSMUST00000022567	1938-11-01	143	1	142	Cacna2d3,synonymous_variant,p.Asp387=,ENSMUST00000022567,NM_009785.1;Cacna2d3,synonymous_variant,p.Asp121=,ENSMUST00000225863,;Cacna2d3,synonymous_variant,p.Asp121=,ENSMUST00000225733,;Cacna2d3,non_coding_transcript_exon_variant,,ENSMUST00000226048,;Cacna2d3,non_coding_transcript_exon_variant,,ENSMUST00000225953,;	A	ENSMUSG00000021991	ENSMUST00000022567	Transcript	synonymous_variant	1258/3695	1161/3276	387/1091	D	gaC/gaT	rs30809401	NA	-1	Cacna2d3	MGI		protein_coding	YES		ENSMUSP00000022567	Q9Z1L5	A0A411ACY3	UPI00000296DE	NM_009785.1		PROSITE_profiles:PS50234,CDD:cd01463,PANTHER:PTHR10166:SF25,PANTHER:PTHR10166,Pfam:PF13768,Gene3D:3.40.50.410,SMART:SM00327,Superfamily:SSF53300
497	Cacna2d3	KPC-Luc-A	14	28908015	28908015	Silent	SNP	T	T	C	rs6244569	T	T	c.3156A>G	p.Pro1052=	p.P1052=	ENSMUST00000022567	37/38	223	0	223	Cacna2d3,synonymous_variant,p.Pro1052=,ENSMUST00000022567,NM_009785.1;Cacna2d3,synonymous_variant,p.Pro225=,ENSMUST00000225985,;Cacna2d3,downstream_gene_variant,,ENSMUST00000225668,;	C	ENSMUSG00000021991	ENSMUST00000022567	Transcript	synonymous_variant	3253/3695	3156/3276	1052/1091	P	ccA/ccG	rs6244569	NA	-1	Cacna2d3	MGI		protein_coding	YES		ENSMUSP00000022567	Q9Z1L5	A0A411ACY3	UPI00000296DE	NM_009785.1		PANTHER:PTHR10166:SF25,PANTHER:PTHR10166,Pfam:PF08473
498	Cacna2d3	KPC-Luc-A	14	28943610	28943610	Silent	SNP	A	A	G	rs30914738	A	A	c.2934T>C	p.Ser978=	p.S978=	ENSMUST00000022567	35/38	245	0	245	Cacna2d3,synonymous_variant,p.Ser978=,ENSMUST00000022567,NM_009785.1;Cacna2d3,synonymous_variant,p.Ser151=,ENSMUST00000225985,;Cacna2d3,3_prime_UTR_variant,,ENSMUST00000225668,;,regulatory_region_variant,,ENSMUSR00000558124,;	G	ENSMUSG00000021991	ENSMUST00000022567	Transcript	synonymous_variant	3031/3695	2934/3276	978/1091	S	tcT/tcC	rs30914738	NA	-1	Cacna2d3	MGI		protein_coding	YES		ENSMUSP00000022567	Q9Z1L5	A0A411ACY3	UPI00000296DE	NM_009785.1		PANTHER:PTHR10166:SF25,PANTHER:PTHR10166,Pfam:PF08473
499	Cacna2d3	KPC-Luc-A	14	29043531	29043531	Silent	SNP	G	G	A	rs31334016	G	G	c.2419C>T	p.Leu807=	p.L807=	ENSMUST00000022567	27/38	190	0	190	Cacna2d3,synonymous_variant,p.Leu807=,ENSMUST00000022567,NM_009785.1;	A	ENSMUSG00000021991	ENSMUST00000022567	Transcript	synonymous_variant	2516/3695	2419/3276	807/1091	L	Ctg/Ttg	rs31334016	NA	-1	Cacna2d3	MGI		protein_coding	YES		ENSMUSP00000022567	Q9Z1L5	A0A411ACY3	UPI00000296DE	NM_009785.1		PANTHER:PTHR10166:SF25,PANTHER:PTHR10166,Pfam:PF08473
500	Cacna2d3	KPC-Luc-A	14	29045568	29045568	Silent	SNP	A	A	G	rs30822956	A	A	c.2349T>C	p.Tyr783=	p.Y783=	ENSMUST00000022567	26/38	137	0	137	Cacna2d3,synonymous_variant,p.Tyr783=,ENSMUST00000022567,NM_009785.1;	G	ENSMUSG00000021991	ENSMUST00000022567	Transcript	synonymous_variant	2446/3695	2349/3276	783/1091	Y	taT/taC	rs30822956	NA	-1	Cacna2d3	MGI		protein_coding	YES		ENSMUSP00000022567	Q9Z1L5	A0A411ACY3	UPI00000296DE	NM_009785.1		PANTHER:PTHR10166:SF25,PANTHER:PTHR10166,Pfam:PF08473
501	Cacna2d3	KPC-Luc-A	14	29045595	29045595	Silent	SNP	G	G	A	rs30868414	G	G	c.2322C>T	p.Ala774=	p.A774=	ENSMUST00000022567	26/38	156	0	156	Cacna2d3,synonymous_variant,p.Ala774=,ENSMUST00000022567,NM_009785.1;	A	ENSMUSG00000021991	ENSMUST00000022567	Transcript	synonymous_variant	2419/3695	2322/3276	774/1091	A	gcC/gcT	rs30868414	NA	-1	Cacna2d3	MGI		protein_coding	YES		ENSMUSP00000022567	Q9Z1L5	A0A411ACY3	UPI00000296DE	NM_009785.1		PANTHER:PTHR10166:SF25,PANTHER:PTHR10166,Pfam:PF08473
502	Cacna2d3	KPC-Luc-A	14	29055907	29055907	Silent	SNP	G	G	A	rs30825018	G	G	c.2130C>T	p.Ser710=	p.S710=	ENSMUST00000022567	24/38	248	0	248	Cacna2d3,synonymous_variant,p.Ser710=,ENSMUST00000022567,NM_009785.1;	A	ENSMUSG00000021991	ENSMUST00000022567	Transcript	synonymous_variant	2227/3695	2130/3276	710/1091	S	agC/agT	rs30825018	NA	-1	Cacna2d3	MGI		protein_coding	YES		ENSMUSP00000022567	Q9Z1L5	A0A411ACY3	UPI00000296DE	NM_009785.1		PANTHER:PTHR10166:SF25,PANTHER:PTHR10166,Pfam:PF08473
503	Cacna2d3	KPC-Luc-A	14	29293071	29293071	Silent	SNP	G	G	A	rs30809401	G	G	c.1161C>T	p.Asp387=	p.D387=	ENSMUST00000022567	1938-11-01	173	0	173	Cacna2d3,synonymous_variant,p.Asp387=,ENSMUST00000022567,NM_009785.1;Cacna2d3,synonymous_variant,p.Asp121=,ENSMUST00000225863,;Cacna2d3,synonymous_variant,p.Asp121=,ENSMUST00000225733,;Cacna2d3,non_coding_transcript_exon_variant,,ENSMUST00000226048,;Cacna2d3,non_coding_transcript_exon_variant,,ENSMUST00000225953,;	A	ENSMUSG00000021991	ENSMUST00000022567	Transcript	synonymous_variant	1258/3695	1161/3276	387/1091	D	gaC/gaT	rs30809401	NA	-1	Cacna2d3	MGI		protein_coding	YES		ENSMUSP00000022567	Q9Z1L5	A0A411ACY3	UPI00000296DE	NM_009785.1		PROSITE_profiles:PS50234,CDD:cd01463,PANTHER:PTHR10166:SF25,PANTHER:PTHR10166,Pfam:PF13768,Gene3D:3.40.50.410,SMART:SM00327,Superfamily:SSF53300
504	Cacng1	KPC-Luc-A	11	107703871	107703871	Silent	SNP	G	G	A	rs27039741	G	G	c.465C>T	p.Ser155=	p.S155=	ENSMUST00000021065	2023-04-04	228	0	228	Cacng1,synonymous_variant,p.Ser155=,ENSMUST00000021065,NM_007582.2;,regulatory_region_variant,,ENSMUSR00000052159,;	A	ENSMUSG00000020722	ENSMUST00000021065	Transcript	synonymous_variant	596/1249	465/672	155/223	S	tcC/tcT	rs27039741	NA	-1	Cacng1	MGI		protein_coding	YES	CCDS25570.1	ENSMUSP00000021065	O70578	Q4KL26	UPI00000219EB	NM_007582.2		PANTHER:PTHR15025:SF1,PANTHER:PTHR15025,Gene3D:1.20.140.150,Pfam:PF13903,Prints:PR01792,Transmembrane_helices:TMhelix
505	Cacng1	KPC-Luc-A	11	107716239	107716239	Silent	SNP	A	A	G	rs13469809	A	A	c.153T>C	p.Phe51=	p.F51=	ENSMUST00000021065	2023-01-04	306	0	306	Cacng1,synonymous_variant,p.Phe51=,ENSMUST00000021065,NM_007582.2;	G	ENSMUSG00000020722	ENSMUST00000021065	Transcript	synonymous_variant	284/1249	153/672	51/223	F	ttT/ttC	rs13469809	NA	-1	Cacng1	MGI		protein_coding	YES	CCDS25570.1	ENSMUSP00000021065	O70578	Q4KL26	UPI00000219EB	NM_007582.2		PANTHER:PTHR15025:SF1,PANTHER:PTHR15025,Gene3D:1.20.140.150,Pfam:PF13903,Prints:PR01601
506	Cacng6	KPC-Luc-A	7	3434832	3434832	Silent	SNP	G	G	A	rs33894294	G	G	c.675G>A	p.Val225=	p.V225=	ENSMUST00000183200	2023-04-04	237	129	108	Cacng6,synonymous_variant,p.Val225=,ENSMUST00000183200,NM_133183.2;Cacng6,synonymous_variant,p.Val179=,ENSMUST00000108647,;	A	ENSMUSG00000078815	ENSMUST00000183200	Transcript	synonymous_variant	1142/1977	675/783	225/260	V	gtG/gtA	rs33894294	NA	1	Cacng6	MGI		protein_coding	YES	CCDS39726.1	ENSMUSP00000138622	Q8VHW3	Q14C42	UPI0000021282	NM_133183.2		Low_complexity_(Seg):seg,PANTHER:PTHR15025:SF6,PANTHER:PTHR15025,Pfam:PF13903,Gene3D:1.20.140.150,Prints:PR01792,Transmembrane_helices:TMhelix
507	Cad	KPC-Luc-A	5	31058128	31058128	Silent	SNP	A	A	G	rs29511917	A	A	c.282A>G	p.Thr94=	p.T94=	ENSMUST00000013773	1944-03-01	261	149	112	Cad,synonymous_variant,p.Thr94=,ENSMUST00000013773,NM_023525.2;Cad,synonymous_variant,p.Thr94=,ENSMUST00000202795,NM_001289523.1;Cad,synonymous_variant,p.Thr94=,ENSMUST00000201182,NM_001289522.1;Cad,synonymous_variant,p.Thr94=,ENSMUST00000200953,;Cad,synonymous_variant,p.Thr94=,ENSMUST00000201838,;Atraid,downstream_gene_variant,,ENSMUST00000013766,NM_027855.4,NM_212470.3;Atraid,downstream_gene_va…	G	ENSMUSG00000013629	ENSMUST00000013773	Transcript	synonymous_variant	457/7137	282/6678	94/2225	T	acA/acG	rs29511917	NA	1	Cad	MGI		protein_coding	YES	CCDS19171.1	ENSMUSP00000013773	B2RQC6		UPI00001E37A1	NM_023525.2		Gene3D:3.50.30.20,HAMAP:MF_01209,Pfam:PF00988,SMART:SM01097,Superfamily:SSF52021,TIGRFAM:TIGR01368
508	Cad	KPC-Luc-A	5	31058720	31058720	Silent	SNP	G	G	A	rs13478168	G	G	c.396G>A	p.Gly132=	p.G132=	ENSMUST00000013773	1944-04-01	273	190	83	Cad,synonymous_variant,p.Gly132=,ENSMUST00000013773,NM_023525.2;Cad,synonymous_variant,p.Gly132=,ENSMUST00000202795,NM_001289523.1;Cad,synonymous_variant,p.Gly132=,ENSMUST00000201182,NM_001289522.1;Cad,synonymous_variant,p.Gly132=,ENSMUST00000200953,;Cad,synonymous_variant,p.Gly132=,ENSMUST00000201838,;Atraid,downstream_gene_variant,,ENSMUST00000013766,NM_027855.4,NM_212470.3;Atraid,downstream_ge…	A	ENSMUSG00000013629	ENSMUST00000013773	Transcript	synonymous_variant	571/7137	396/6678	132/2225	G	ggG/ggA	rs13478168	NA	1	Cad	MGI		protein_coding	YES	CCDS19171.1	ENSMUSP00000013773	B2RQC6		UPI00001E37A1	NM_023525.2		Gene3D:3.50.30.20,HAMAP:MF_01209,Pfam:PF00988,SMART:SM01097,Superfamily:SSF52021,TIGRFAM:TIGR01368
509	Cad	KPC-Luc-A	5	31061921	31061921	Silent	SNP	C	C	T	rs47362383	C	C	c.1986C>T	p.Val662=	p.V662=	ENSMUST00000013773	13/44	221	139	82	Cad,synonymous_variant,p.Val662=,ENSMUST00000013773,NM_023525.2;Cad,synonymous_variant,p.Val662=,ENSMUST00000202795,NM_001289523.1;Cad,synonymous_variant,p.Val662=,ENSMUST00000201182,NM_001289522.1;Cad,synonymous_variant,p.Val662=,ENSMUST00000201838,;Cad,intron_variant,,ENSMUST00000200953,;Cad,upstream_gene_variant,,ENSMUST00000202227,;Cad,non_coding_transcript_exon_variant,,ENSMUST00000201844,;C…	T	ENSMUSG00000013629	ENSMUST00000013773	Transcript	synonymous_variant	2161/7137	1986/6678	662/2225	V	gtC/gtT	rs47362383	NA	1	Cad	MGI		protein_coding	YES	CCDS19171.1	ENSMUSP00000013773	B2RQC6		UPI00001E37A1	NM_023525.2		Gene3D:3.30.470.20,Pfam:PF02786,PROSITE_profiles:PS50975,PANTHER:PTHR11405,PANTHER:PTHR11405:SF5,Superfamily:SSF56059,TIGRFAM:TIGR01369
510	Cad	KPC-Luc-A	5	31076730	31076730	Silent	SNP	C	C	T	rs13469944	C	C	c.5940C>T	p.Phe1980=	p.F1980=	ENSMUST00000013773	39/44	240	157	83	Cad,synonymous_variant,p.Phe1980=,ENSMUST00000013773,NM_023525.2;Cad,synonymous_variant,p.Phe1917=,ENSMUST00000200953,;Cad,intron_variant,,ENSMUST00000201182,NM_001289522.1;Cad,intron_variant,,ENSMUST00000202795,NM_001289523.1;Cad,downstream_gene_variant,,ENSMUST00000202973,;Cad,downstream_gene_variant,,ENSMUST00000202391,;Cad,downstream_gene_variant,,ENSMUST00000200917,;Cad,downstream_gene_varia…	T	ENSMUSG00000013629	ENSMUST00000013773	Transcript	synonymous_variant	6115/7137	5940/6678	1980/2225	F	ttC/ttT	rs13469944	NA	1	Cad	MGI		protein_coding	YES	CCDS19171.1	ENSMUSP00000013773	B2RQC6		UPI00001E37A1	NM_023525.2		Gene3D:3.40.50.1370,HAMAP:MF_00001,Pfam:PF02729,Prints:PR00100,Prints:PR00101,Superfamily:SSF53671,TIGRFAM:TIGR00670
511	Cad	KPC-Luc-A	5	31077915	31077915	Silent	SNP	T	T	C	rs13469943	T	T	c.6507T>C	p.Pro2169=	p.P2169=	ENSMUST00000013773	43/44	286	184	102	Cad,synonymous_variant,p.Pro2169=,ENSMUST00000013773,NM_023525.2;Cad,synonymous_variant,p.Pro2108=,ENSMUST00000202795,NM_001289523.1;Cad,synonymous_variant,p.Pro2098=,ENSMUST00000201182,NM_001289522.1;Cad,synonymous_variant,p.Pro2106=,ENSMUST00000200953,;Cad,downstream_gene_variant,,ENSMUST00000202973,;Cad,downstream_gene_variant,,ENSMUST00000200917,;Cad,downstream_gene_variant,,ENSMUST0000020187…	C	ENSMUSG00000013629	ENSMUST00000013773	Transcript	synonymous_variant	6682/7137	6507/6678	2169/2225	P	ccT/ccC	rs13469943	NA	1	Cad	MGI		protein_coding	YES	CCDS19171.1	ENSMUSP00000013773	B2RQC6		UPI00001E37A1	NM_023525.2		Gene3D:3.40.50.1370,Gene3D:3.40.50.1370,HAMAP:MF_00001,Pfam:PF00185,Superfamily:SSF53671,TIGRFAM:TIGR00670	23525445
512	Camk2b	PANC02-Luc	11	5987084	5987084	Intron	SNP	C	C	A	novel	C	C	c.946+1017G>T			ENSMUST00000090443		274	264	10	Camk2b,missense_variant,p.Gly332Cys,ENSMUST00000109813,NM_007595.5;Camk2b,missense_variant,p.Gly332Cys,ENSMUST00000109815,;Camk2b,missense_variant,p.Gly332Cys,ENSMUST00000019133,;Camk2b,missense_variant,p.Gly332Cys,ENSMUST00000101585,;Camk2b,intron_variant,,ENSMUST00000002817,;Camk2b,intron_variant,,ENSMUST00000066431,;Camk2b,intron_variant,,ENSMUST00000090443,NM_001174053.1;Camk2b,intron_variant…	A	ENSMUSG00000057897	ENSMUST00000090443	Transcript	intron_variant							NA	-1	Camk2b	MGI		protein_coding	YES	CCDS48748.1	ENSMUSP00000087925		Q68EG2	UPI0000425C3C	NM_001174053.1
513	Camk2b	KPC-Luc-A	11	6015487	6015487	Silent	SNP	T	T	C	rs26914468	T	T	c.183A>G	p.Glu61=	p.E61=	ENSMUST00000090443	2023-03-20	256	0	256	Camk2b,synonymous_variant,p.Glu61=,ENSMUST00000109813,NM_007595.5;Camk2b,synonymous_variant,p.Glu61=,ENSMUST00000090443,NM_001174053.1;Camk2b,synonymous_variant,p.Glu61=,ENSMUST00000109815,;Camk2b,synonymous_variant,p.Glu61=,ENSMUST00000019133,;Camk2b,synonymous_variant,p.Glu61=,ENSMUST00000093355,;Camk2b,synonymous_variant,p.Glu61=,ENSMUST00000109812,NM_001174054.1;Camk2b,synonymous_variant,p.Gl…	C	ENSMUSG00000057897	ENSMUST00000090443	Transcript	synonymous_variant	393/4004	183/1638	61/545	E	gaA/gaG	rs26914468	NA	-1	Camk2b	MGI		protein_coding	YES	CCDS48748.1	ENSMUSP00000087925		Q68EG2	UPI0000425C3C	NM_001174053.1		Gene3D:3.30.200.20,Pfam:PF00069,PROSITE_profiles:PS50011,PANTHER:PTHR24347,PANTHER:PTHR24347:SF403,SMART:SM00220,Superfamily:SSF56112,CDD:cd14086
514	Camp	KPC-Luc-A	9	109847437	109847437	Nonstop_Mutation	SNP	A	A	G	rs48466509	A	A	c.517T>C	p.Ter173GlnextTer1	p.*173Qext*1	ENSMUST00000112022	2023-04-04	149	0	149	Camp,stop_lost,p.Ter173GlnextTer1,ENSMUST00000112022,NM_009921.2;Nme6,downstream_gene_variant,,ENSMUST00000035053,NM_018757.1;Nme6,downstream_gene_variant,,ENSMUST00000197627,;Nme6,downstream_gene_variant,,ENSMUST00000200005,;Nme6,downstream_gene_variant,,ENSMUST00000200468,;Nme6,downstream_gene_variant,,ENSMUST00000196312,;Nme6,downstream_gene_variant,,ENSMUST00000196425,;Nme6,downstream_gene_va…	G	ENSMUSG00000038357	ENSMUST00000112022	Transcript	stop_lost	700/758	517/519	173/172	*/Q	Tag/Cag	rs48466509	NA	-1	Camp	MGI		protein_coding	YES	CCDS52934.1	ENSMUSP00000107653	P51437		UPI0000025852	NM_009921.2
515	Camp	KPC-Luc-A	9	109847441	109847441	Silent	SNP	T	T	C	rs237603874	T	T	c.513A>G	p.Pro171=	p.P171=	ENSMUST00000112022	2023-04-04	149	0	149	Camp,synonymous_variant,p.Pro171=,ENSMUST00000112022,NM_009921.2;Nme6,downstream_gene_variant,,ENSMUST00000035053,NM_018757.1;Nme6,downstream_gene_variant,,ENSMUST00000197627,;Nme6,downstream_gene_variant,,ENSMUST00000200005,;Nme6,downstream_gene_variant,,ENSMUST00000200468,;Nme6,downstream_gene_variant,,ENSMUST00000196312,;Nme6,downstream_gene_variant,,ENSMUST00000196425,;Nme6,downstream_gene_va…	C	ENSMUSG00000038357	ENSMUST00000112022	Transcript	synonymous_variant	696/758	513/519	171/172	P	ccA/ccG	rs237603874	NA	-1	Camp	MGI		protein_coding	YES	CCDS52934.1	ENSMUSP00000107653	P51437		UPI0000025852	NM_009921.2
516	Car12	KPC-Luc-4580	9	66746576	66746576	Silent	SNP	C	C	T	rs13464847	C	C	c.213C>T	p.Leu71=	p.L71=	ENSMUST00000071889	2023-03-11	182	3	179	Car12,synonymous_variant,p.Leu71=,ENSMUST00000071889,NM_178396.5;Car12,synonymous_variant,p.Leu71=,ENSMUST00000085420,NM_001306148.1;Car12,upstream_gene_variant,,ENSMUST00000134829,;Car12,non_coding_transcript_exon_variant,,ENSMUST00000152011,;Car12,non_coding_transcript_exon_variant,,ENSMUST00000123195,;	T	ENSMUSG00000032373	ENSMUST00000071889	Transcript	synonymous_variant	376/3716	213/1065	71/354	L	ctC/ctT	rs13464847	NA	1	Car12	MGI		protein_coding	YES	CCDS23306.1	ENSMUSP00000071786		A0A0R4J0W4	UPI00000EB59B	NM_178396.5		PROSITE_profiles:PS51144,PANTHER:PTHR18952:SF19,PANTHER:PTHR18952,Pfam:PF00194,Gene3D:3.10.200.10,SMART:SM01057,Superfamily:SSF51069
517	Car12	KPC-Luc-4580	9	66746603	66746603	Silent	SNP	T	T	C	rs13464844	T	T	c.240T>C	p.Asn80=	p.N80=	ENSMUST00000071889	2023-03-11	164	1	163	Car12,synonymous_variant,p.Asn80=,ENSMUST00000071889,NM_178396.5;Car12,synonymous_variant,p.Asn80=,ENSMUST00000085420,NM_001306148.1;Car12,upstream_gene_variant,,ENSMUST00000134829,;Car12,non_coding_transcript_exon_variant,,ENSMUST00000152011,;Car12,non_coding_transcript_exon_variant,,ENSMUST00000123195,;	C	ENSMUSG00000032373	ENSMUST00000071889	Transcript	synonymous_variant	403/3716	240/1065	80/354	N	aaT/aaC	rs13464844	NA	1	Car12	MGI		protein_coding	YES	CCDS23306.1	ENSMUSP00000071786		A0A0R4J0W4	UPI00000EB59B	NM_178396.5		PROSITE_profiles:PS51144,PANTHER:PTHR18952:SF19,PANTHER:PTHR18952,Pfam:PF00194,Gene3D:3.10.200.10,SMART:SM01057,Superfamily:SSF51069
518	Car12	KPC-Luc-4580	9	66751960	66751960	Silent	SNP	A	A	G	rs13464846	A	A	c.546A>G	p.Pro182=	p.P182=	ENSMUST00000071889	2023-06-11	173	0	173	Car12,missense_variant,p.His41Arg,ENSMUST00000134829,;Car12,synonymous_variant,p.Pro182=,ENSMUST00000071889,NM_178396.5;Car12,synonymous_variant,p.Pro182=,ENSMUST00000085420,NM_001306148.1;Car12,non_coding_transcript_exon_variant,,ENSMUST00000152011,;Car12,downstream_gene_variant,,ENSMUST00000123195,;	G	ENSMUSG00000032373	ENSMUST00000071889	Transcript	synonymous_variant	709/3716	546/1065	182/354	P	ccA/ccG	rs13464846	NA	1	Car12	MGI		protein_coding	YES	CCDS23306.1	ENSMUSP00000071786		A0A0R4J0W4	UPI00000EB59B	NM_178396.5		PROSITE_profiles:PS51144,PANTHER:PTHR18952:SF19,PANTHER:PTHR18952,Pfam:PF00194,Gene3D:3.10.200.10,SMART:SM01057,Superfamily:SSF51069
519	Car12	KPC-Luc-4580	9	66762414	66762414	Missense_Mutation	SNP	A	A	G	rs36947704	A	A	c.889A>G	p.Asn297Asp	p.N297D	ENSMUST00000071889	2023-09-11	175	0	175	Car12,missense_variant,p.Asn297Asp,ENSMUST00000071889,NM_178396.5;Car12,missense_variant,p.Asn160Asp,ENSMUST00000134829,;Car12,intron_variant,,ENSMUST00000085420,NM_001306148.1;	G	ENSMUSG00000032373	ENSMUST00000071889	Transcript	missense_variant	1052/3716	889/1065	297/354	N/D	Aac/Gac	rs36947704	NA	1	Car12	MGI		protein_coding	YES	CCDS23306.1	ENSMUSP00000071786		A0A0R4J0W4	UPI00000EB59B	NM_178396.5	tolerated(0.63)	PANTHER:PTHR18952:SF19,PANTHER:PTHR18952
520	Car12	KPC-Luc-A	9	66747673	66747673	Silent	SNP	C	C	T	rs13464851	C	C	c.384C>T	p.Asp128=	p.D128=	ENSMUST00000071889	2023-04-11	236	0	236	Car12,synonymous_variant,p.Asp128=,ENSMUST00000071889,NM_178396.5;Car12,synonymous_variant,p.Asp128=,ENSMUST00000085420,NM_001306148.1;Car12,upstream_gene_variant,,ENSMUST00000134829,;Car12,non_coding_transcript_exon_variant,,ENSMUST00000152011,;Car12,non_coding_transcript_exon_variant,,ENSMUST00000123195,;	T	ENSMUSG00000032373	ENSMUST00000071889	Transcript	synonymous_variant	547/3716	384/1065	128/354	D	gaC/gaT	rs13464851	NA	1	Car12	MGI		protein_coding	YES	CCDS23306.1	ENSMUSP00000071786		A0A0R4J0W4	UPI00000EB59B	NM_178396.5		PROSITE_profiles:PS51144,PANTHER:PTHR18952:SF19,PANTHER:PTHR18952,Pfam:PF00194,Gene3D:3.10.200.10,SMART:SM01057,Superfamily:SSF51069
521	Car12	KPC-Luc-A	9	66752369	66752369	Silent	SNP	C	C	T	rs13464849	C	C	c.675C>T	p.Ser225=	p.S225=	ENSMUST00000071889	2023-07-11	245	0	245	Car12,synonymous_variant,p.Ser225=,ENSMUST00000071889,NM_178396.5;Car12,synonymous_variant,p.Ser225=,ENSMUST00000085420,NM_001306148.1;Car12,synonymous_variant,p.Ser88=,ENSMUST00000134829,;Car12,non_coding_transcript_exon_variant,,ENSMUST00000152011,;Car12,downstream_gene_variant,,ENSMUST00000123195,;	T	ENSMUSG00000032373	ENSMUST00000071889	Transcript	synonymous_variant	838/3716	675/1065	225/354	S	tcC/tcT	rs13464849	NA	1	Car12	MGI		protein_coding	YES	CCDS23306.1	ENSMUSP00000071786		A0A0R4J0W4	UPI00000EB59B	NM_178396.5		PROSITE_profiles:PS51144,PANTHER:PTHR18952:SF19,PANTHER:PTHR18952,Pfam:PF00194,Gene3D:3.10.200.10,SMART:SM01057,Superfamily:SSF51069
522	Car12	KPC-Luc-A	9	66763276	66763276	Missense_Mutation	SNP	G	G	A	rs30231210	G	G	c.937G>A	p.Val313Ile	p.V313I	ENSMUST00000071889	2023-10-11	258	0	258	Car12,missense_variant,p.Val313Ile,ENSMUST00000071889,NM_178396.5;Car12,missense_variant,p.Val303Ile,ENSMUST00000085420,NM_001306148.1;Car12,missense_variant,p.Val176Ile,ENSMUST00000134829,;	A	ENSMUSG00000032373	ENSMUST00000071889	Transcript	missense_variant	1100/3716	937/1065	313/354	V/I	Gtt/Att	rs30231210	NA	1	Car12	MGI		protein_coding	YES	CCDS23306.1	ENSMUSP00000071786		A0A0R4J0W4	UPI00000EB59B	NM_178396.5	tolerated(0.7)	PANTHER:PTHR18952:SF19,PANTHER:PTHR18952,Transmembrane_helices:TMhelix
523	Card9	KPC-Luc-A	2	26352309	26352309	3'UTR	SNP	T	T	C	rs27215932	T	T	c.*3A>G			ENSMUST00000100303	2023-12-12	331	0	331	Card9,3_prime_UTR_variant,,ENSMUST00000100303,NM_001037747.2;Card9,3_prime_UTR_variant,,ENSMUST00000028294,;Dnlz,upstream_gene_variant,,ENSMUST00000028295,NM_001139503.1,NM_026828.3,NM_001139504.1;Gpsm1,downstream_gene_variant,,ENSMUST00000066889,NM_001355574.1,NM_001199147.1;Gpsm1,downstream_gene_variant,,ENSMUST00000066936,NM_153410.5;Gpsm1,downstream_gene_variant,,ENSMUST00000078616,NM_0013555…	C	ENSMUSG00000026928	ENSMUST00000100303	Transcript	3_prime_UTR_variant	1814/1947					rs27215932	NA	-1	Card9	MGI		protein_coding	YES	CCDS38084.1	ENSMUSP00000097876	A2AIV8		UPI0000022A54	NM_001037747.2
524	Card9	KPC-Luc-A	2	26352442	26352442	Intron	SNP	A	A	G	rs27215931	A	A	c.1512-31T>C			ENSMUST00000100303		438	1	437	Card9,intron_variant,,ENSMUST00000028294,;Card9,intron_variant,,ENSMUST00000100303,NM_001037747.2;Dnlz,upstream_gene_variant,,ENSMUST00000028295,NM_001139503.1,NM_026828.3,NM_001139504.1;Gpsm1,downstream_gene_variant,,ENSMUST00000066889,NM_001355574.1,NM_001199147.1;Gpsm1,downstream_gene_variant,,ENSMUST00000066936,NM_153410.5;Gpsm1,downstream_gene_variant,,ENSMUST00000078616,NM_001355576.1,NM_00…	G	ENSMUSG00000026928	ENSMUST00000100303	Transcript	intron_variant						rs27215931	NA	-1	Card9	MGI		protein_coding	YES	CCDS38084.1	ENSMUSP00000097876	A2AIV8		UPI0000022A54	NM_001037747.2
525	Card9	KPC-Luc-A	2	26357224	26357224	Silent	SNP	T	T	A	rs27215913	T	T	c.912A>T	p.Leu304=	p.L304=	ENSMUST00000100303	2023-05-12	227	0	227	Card9,synonymous_variant,p.Leu304=,ENSMUST00000100303,NM_001037747.2;Card9,synonymous_variant,p.Leu304=,ENSMUST00000028294,;Gm13562,intron_variant,,ENSMUST00000125198,;Card9,upstream_gene_variant,,ENSMUST00000153370,;,regulatory_region_variant,,ENSMUSR00000386572,;	A	ENSMUSG00000026928	ENSMUST00000100303	Transcript	synonymous_variant	1112/1947	912/1611	304/536	L	ctA/ctT	rs27215913	NA	-1	Card9	MGI		protein_coding	YES	CCDS38084.1	ENSMUSP00000097876	A2AIV8		UPI0000022A54	NM_001037747.2		PANTHER:PTHR14559,PANTHER:PTHR14559:SF3
526	Casp12	KPC-Luc-A	9	5346517	5346517	Missense_Mutation	SNP	A	A	C	rs16821542	A	A	c.43A>C	p.Ile15Leu	p.I15L	ENSMUST00000027009	2023-02-11	181	0	181	Casp12,missense_variant,p.Ile15Leu,ENSMUST00000027009,NM_009808.4;Casp12,missense_variant,p.Ile15Leu,ENSMUST00000151332,;Casp12,missense_variant,p.Ile15Leu,ENSMUST00000151788,;Casp12,non_coding_transcript_exon_variant,,ENSMUST00000138308,;Casp12,non_coding_transcript_exon_variant,,ENSMUST00000149520,;	C	ENSMUSG00000025887	ENSMUST00000027009	Transcript	missense_variant	132/2649	43/1260	15/419	I/L	Atc/Ctc	rs16821542	NA	1	Casp12	MGI		protein_coding	YES	CCDS22800.1	ENSMUSP00000027009	O08736		UPI0000001A64	NM_009808.4	tolerated(0.9)	Gene3D:1.10.533.10,Pfam:PF00619,PIRSF:PIRSF038001,PROSITE_profiles:PS50209,PANTHER:PTHR10454,PANTHER:PTHR10454:SF134,Superfamily:SSF47986,CDD:cd08325
527	Casp12	KPC-Luc-A	9	5346612	5346612	Missense_Mutation	SNP	A	A	T	rs16821540	A	A	c.138A>T	p.Glu46Asp	p.E46D	ENSMUST00000027009	2023-02-11	202	0	202	Casp12,missense_variant,p.Glu46Asp,ENSMUST00000027009,NM_009808.4;Casp12,intron_variant,,ENSMUST00000151332,;Casp12,missense_variant,p.Glu46Asp,ENSMUST00000151788,;Casp12,non_coding_transcript_exon_variant,,ENSMUST00000138308,;Casp12,non_coding_transcript_exon_variant,,ENSMUST00000149520,;	T	ENSMUSG00000025887	ENSMUST00000027009	Transcript	missense_variant	227/2649	138/1260	46/419	E/D	gaA/gaT	rs16821540	NA	1	Casp12	MGI		protein_coding	YES	CCDS22800.1	ENSMUSP00000027009	O08736		UPI0000001A64	NM_009808.4	tolerated(0.25)	Gene3D:1.10.533.10,Pfam:PF00619,PIRSF:PIRSF038001,PROSITE_profiles:PS50209,PANTHER:PTHR10454,PANTHER:PTHR10454:SF134,Superfamily:SSF47986,CDD:cd08325
528	Casp12	KPC-Luc-A	9	5348953	5348953	Missense_Mutation	SNP	C	C	T	rs32241846	C	C	c.314C>T	p.Pro105Leu	p.P105L	ENSMUST00000027009	2023-03-11	139	0	139	Casp12,missense_variant,p.Pro105Leu,ENSMUST00000027009,NM_009808.4;Casp12,missense_variant,p.Pro35Leu,ENSMUST00000151332,;Casp12,missense_variant,p.Pro105Leu,ENSMUST00000151788,;Casp12,non_coding_transcript_exon_variant,,ENSMUST00000138308,;Casp12,non_coding_transcript_exon_variant,,ENSMUST00000149520,;	T	ENSMUSG00000025887	ENSMUST00000027009	Transcript	missense_variant	403/2649	314/1260	105/419	P/L	cCa/cTa	rs32241846	NA	1	Casp12	MGI		protein_coding	YES	CCDS22800.1	ENSMUSP00000027009	O08736		UPI0000001A64	NM_009808.4	tolerated(0.82)	PIRSF:PIRSF038001,PANTHER:PTHR10454,PANTHER:PTHR10454:SF134,MobiDB_lite:mobidb-lite,MobiDB_lite:mobidb-lite
529	Casp3	KPC-Luc-A	8	46637941	46637941	Silent	SNP	A	A	G	rs37701887	A	A	c.627A>G	p.Ser209=	p.S209=	ENSMUST00000211115	2023-07-07	149	53	96	Casp3,synonymous_variant,p.Ser209=,ENSMUST00000211115,NM_001284409.1,NM_009810.3;Casp3,synonymous_variant,p.Ser209=,ENSMUST00000093517,;Casp3,intron_variant,,ENSMUST00000210534,;Casp3,downstream_gene_variant,,ENSMUST00000209668,;	G	ENSMUSG00000031628	ENSMUST00000211115	Transcript	synonymous_variant	853/2601	627/834	209/277	S	tcA/tcG	rs37701887	NA	1	Casp3	MGI		protein_coding	YES	CCDS22294.1	ENSMUSP00000147767	P70677		UPI00000275F9	NM_001284409.1,NM_009810.3		CDD:cd00032,Gene3D:3.40.50.1460,Pfam:PF00656,SMART:SM00115,Superfamily:SSF52129,PROSITE_profiles:PS50207,PANTHER:PTHR10454,PANTHER:PTHR10454:SF198,Prints:PR00376
530	Casp7	KPC-Luc-A	19	56396868	56396868	5'Flank	SNP	G	G	C	rs16783833	G	G				ENSMUST00000026062		294	0	294	Casp7,upstream_gene_variant,,ENSMUST00000026062,NM_007611.2;Casp7,upstream_gene_variant,,ENSMUST00000235386,;Casp7,upstream_gene_variant,,ENSMUST00000235178,;,regulatory_region_variant,,ENSMUSR00000147149,;	C	ENSMUSG00000025076	ENSMUST00000026062	Transcript	upstream_gene_variant						rs16783833	261	1	Casp7	MGI		protein_coding	YES	CCDS29915.1	ENSMUSP00000026062	P97864	Q4FJQ4	UPI0000029681	NM_007611.2
531	Casp7	KPC-Luc-A	19	56396902	56396902	5'Flank	SNP	A	A	G	rs16791134	A	A				ENSMUST00000026062		270	1	269	Casp7,upstream_gene_variant,,ENSMUST00000026062,NM_007611.2;Casp7,upstream_gene_variant,,ENSMUST00000235386,;Casp7,upstream_gene_variant,,ENSMUST00000235178,;,regulatory_region_variant,,ENSMUSR00000147149,;	G	ENSMUSG00000025076	ENSMUST00000026062	Transcript	upstream_gene_variant						rs16791134	227	1	Casp7	MGI		protein_coding	YES	CCDS29915.1	ENSMUSP00000026062	P97864	Q4FJQ4	UPI0000029681	NM_007611.2
532	Cat	KPC-Luc-A	2	103456892	103456892	Silent	SNP	G	G	A	rs27356436	G	G	c.1392C>T	p.Ala464=	p.A464=	ENSMUST00000028610	2023-11-13	205	98	107	Cat,synonymous_variant,p.Ala464=,ENSMUST00000028610,NM_009804.2;Cat,synonymous_variant,p.Ala113=,ENSMUST00000111168,;,regulatory_region_variant,,ENSMUSR00000392121,;,regulatory_region_variant,,ENSMUSR00000630363,;	A	ENSMUSG00000027187	ENSMUST00000028610	Transcript	synonymous_variant	1514/2613	1392/1584	464/527	A	gcC/gcT	rs27356436	NA	-1	Cat	MGI		protein_coding	YES	CCDS16478.1	ENSMUSP00000028610	P24270		UPI0000022B05	NM_009804.2		CDD:cd08156,Pfam:PF06628,PIRSF:PIRSF038928,Gene3D:2.40.180.10,Superfamily:SSF56634,PROSITE_profiles:PS51402,PANTHER:PTHR11465,PANTHER:PTHR11465:SF9
533	Cat	KPC-Luc-A	2	103456928	103456928	Silent	SNP	G	G	A	rs27356435	G	G	c.1356C>T	p.Asn452=	p.N452=	ENSMUST00000028610	2023-11-13	175	82	93	Cat,synonymous_variant,p.Asn452=,ENSMUST00000028610,NM_009804.2;Cat,synonymous_variant,p.Asn101=,ENSMUST00000111168,;,regulatory_region_variant,,ENSMUSR00000392121,;,regulatory_region_variant,,ENSMUSR00000630363,;	A	ENSMUSG00000027187	ENSMUST00000028610	Transcript	synonymous_variant	1478/2613	1356/1584	452/527	N	aaC/aaT	rs27356435	NA	-1	Cat	MGI		protein_coding	YES	CCDS16478.1	ENSMUSP00000028610	P24270		UPI0000022B05	NM_009804.2		CDD:cd08156,Pfam:PF06628,PIRSF:PIRSF038928,Gene3D:2.40.180.10,Superfamily:SSF56634,PROSITE_profiles:PS51402,PANTHER:PTHR11465,PANTHER:PTHR11465:SF9
534	Cat	KPC-Luc-A	2	103474330	103474330	Missense_Mutation	SNP	T	T	C	rs33653481	T	T	c.349A>G	p.Thr117Ala	p.T117A	ENSMUST00000028610	2023-03-13	242	105	137	Cat,missense_variant,p.Thr117Ala,ENSMUST00000028610,NM_009804.2;Cat,intron_variant,,ENSMUST00000111168,;	C	ENSMUSG00000027187	ENSMUST00000028610	Transcript	missense_variant,splice_region_variant	471/2613	349/1584	117/527	T/A	Act/Gct	rs33653481	NA	-1	Cat	MGI		protein_coding	YES	CCDS16478.1	ENSMUSP00000028610	P24270		UPI0000022B05	NM_009804.2	tolerated(0.69)	CDD:cd08156,Pfam:PF00199,PIRSF:PIRSF038928,Gene3D:2.40.180.10,SMART:SM01060,Superfamily:SSF56634,PROSITE_profiles:PS51402,PANTHER:PTHR11465,PANTHER:PTHR11465:SF9,Prints:PR00067
535	Cat	KPC-Luc-A	2	103476915	103476915	Silent	SNP	A	A	T	rs27356346	A	A	c.72T>A	p.Pro24=	p.P24=	ENSMUST00000028610	2023-02-13	208	100	108	Cat,synonymous_variant,p.Pro24=,ENSMUST00000028610,NM_009804.2;Cat,synonymous_variant,p.Pro24=,ENSMUST00000111168,;	T	ENSMUSG00000027187	ENSMUST00000028610	Transcript	synonymous_variant	194/2613	72/1584	24/527	P	ccT/ccA	rs27356346	NA	-1	Cat	MGI		protein_coding	YES	CCDS16478.1	ENSMUSP00000028610	P24270		UPI0000022B05	NM_009804.2		PIRSF:PIRSF038928,Gene3D:2.40.180.10,Superfamily:SSF56634,PROSITE_profiles:PS51402,PANTHER:PTHR11465,PANTHER:PTHR11465:SF9,MobiDB_lite:mobidb-lite
536	Cbl	KPC-Luc-A	9	44144813	44144813	3'UTR	SNP	G	G	A	rs32594968	G	G	c.*6632C>T			ENSMUST00000206720	16/16	201	0	201	Cbl,synonymous_variant,p.Leu873=,ENSMUST00000206147,;Cbl,3_prime_UTR_variant,,ENSMUST00000206720,NM_007619.2;Mcam,downstream_gene_variant,,ENSMUST00000034650,NM_023061.2;Cbl,downstream_gene_variant,,ENSMUST00000037644,;Mcam,downstream_gene_variant,,ENSMUST00000098852,NM_001359530.1;Cbl,intron_variant,,ENSMUST00000206163,;	A	ENSMUSG00000034342	ENSMUST00000206720	Transcript	3_prime_UTR_variant	9535/11372					rs32594968	NA	-1	Cbl	MGI		protein_coding	YES	CCDS40598.1	ENSMUSP00000146244	P22682		UPI0000358085	NM_007619.2
537	Cbl	KPC-Luc-A	9	44144834	44144834	3'UTR	SNP	T	T	C	rs32594970	T	T	c.*6611A>G			ENSMUST00000206720	16/16	170	0	170	Cbl,splice_region_variant,p.Lys866=,ENSMUST00000206147,;Cbl,3_prime_UTR_variant,,ENSMUST00000206720,NM_007619.2;Mcam,downstream_gene_variant,,ENSMUST00000034650,NM_023061.2;Cbl,downstream_gene_variant,,ENSMUST00000037644,;Mcam,downstream_gene_variant,,ENSMUST00000098852,NM_001359530.1;Cbl,intron_variant,,ENSMUST00000206163,;	C	ENSMUSG00000034342	ENSMUST00000206720	Transcript	3_prime_UTR_variant	9514/11372					rs32594970	NA	-1	Cbl	MGI		protein_coding	YES	CCDS40598.1	ENSMUSP00000146244	P22682		UPI0000358085	NM_007619.2
538	Cbl	KPC-Luc-A	9	44152880	44152880	Silent	SNP	G	G	A	rs32601246	G	G	c.2358C>T	p.Pro786=	p.P786=	ENSMUST00000206720	15/16	273	0	273	Cbl,synonymous_variant,p.Pro786=,ENSMUST00000206720,NM_007619.2;Cbl,synonymous_variant,p.Pro742=,ENSMUST00000037644,;Cbl,synonymous_variant,p.Pro786=,ENSMUST00000206147,;Cbl,synonymous_variant,p.Pro769=,ENSMUST00000205968,;Cbl,downstream_gene_variant,,ENSMUST00000206258,;Cbl,downstream_gene_variant,,ENSMUST00000205313,;Cbl,downstream_gene_variant,,ENSMUST00000206125,;	A	ENSMUSG00000034342	ENSMUST00000206720	Transcript	synonymous_variant	2519/11372	2358/2742	786/913	P	ccC/ccT	rs32601246	NA	-1	Cbl	MGI		protein_coding	YES	CCDS40598.1	ENSMUSP00000146244	P22682		UPI0000358085	NM_007619.2		PANTHER:PTHR23007,PANTHER:PTHR23007:SF5
539	Cbl	KPC-Luc-A	9	44152928	44152928	Silent	SNP	A	A	G	rs48524864	A	A	c.2310T>C	p.Pro770=	p.P770=	ENSMUST00000206720	15/16	284	0	284	Cbl,synonymous_variant,p.Pro770=,ENSMUST00000206720,NM_007619.2;Cbl,synonymous_variant,p.Pro726=,ENSMUST00000037644,;Cbl,synonymous_variant,p.Pro770=,ENSMUST00000206147,;Cbl,synonymous_variant,p.Pro753=,ENSMUST00000205968,;Cbl,downstream_gene_variant,,ENSMUST00000206258,;Cbl,downstream_gene_variant,,ENSMUST00000205313,;Cbl,downstream_gene_variant,,ENSMUST00000206125,;	G	ENSMUSG00000034342	ENSMUST00000206720	Transcript	synonymous_variant	2471/11372	2310/2742	770/913	P	ccT/ccC	rs48524864	NA	-1	Cbl	MGI		protein_coding	YES	CCDS40598.1	ENSMUSP00000146244	P22682		UPI0000358085	NM_007619.2		PANTHER:PTHR23007,PANTHER:PTHR23007:SF5,MobiDB_lite:mobidb-lite
540	Cbl	KPC-Luc-A	9	44154213	44154213	Silent	SNP	C	C	T	rs6394620	C	C	c.2148G>A	p.Pro716=	p.P716=	ENSMUST00000206720	13/16	219	0	219	Cbl,synonymous_variant,p.Pro716=,ENSMUST00000206720,NM_007619.2;Cbl,synonymous_variant,p.Pro672=,ENSMUST00000037644,;Cbl,synonymous_variant,p.Pro716=,ENSMUST00000206147,;Cbl,synonymous_variant,p.Pro699=,ENSMUST00000205968,;Cbl,synonymous_variant,p.Pro16=,ENSMUST00000206258,;Cbl,non_coding_transcript_exon_variant,,ENSMUST00000205313,;Cbl,non_coding_transcript_exon_variant,,ENSMUST00000206125,;	T	ENSMUSG00000034342	ENSMUST00000206720	Transcript	synonymous_variant	2309/11372	2148/2742	716/913	P	ccG/ccA	rs6394620	NA	-1	Cbl	MGI		protein_coding	YES	CCDS40598.1	ENSMUSP00000146244	P22682		UPI0000358085	NM_007619.2		PANTHER:PTHR23007,PANTHER:PTHR23007:SF5,MobiDB_lite:mobidb-lite
541	Cbl	KPC-Luc-A	9	44154273	44154273	Silent	SNP	T	T	C	rs6394722	T	T	c.2088A>G	p.Thr696=	p.T696=	ENSMUST00000206720	13/16	236	0	236	Cbl,synonymous_variant,p.Thr696=,ENSMUST00000206720,NM_007619.2;Cbl,synonymous_variant,p.Thr652=,ENSMUST00000037644,;Cbl,synonymous_variant,p.Thr696=,ENSMUST00000206147,;Cbl,synonymous_variant,p.Thr679=,ENSMUST00000205968,;Cbl,upstream_gene_variant,,ENSMUST00000206258,;Cbl,non_coding_transcript_exon_variant,,ENSMUST00000205313,;Cbl,upstream_gene_variant,,ENSMUST00000206125,;	C	ENSMUSG00000034342	ENSMUST00000206720	Transcript	synonymous_variant	2249/11372	2088/2742	696/913	T	acA/acG	rs6394722	NA	-1	Cbl	MGI		protein_coding	YES	CCDS40598.1	ENSMUSP00000146244	P22682		UPI0000358085	NM_007619.2		PANTHER:PTHR23007,PANTHER:PTHR23007:SF5,MobiDB_lite:mobidb-lite
542	Cbl	KPC-Luc-A	9	44158835	44158835	Silent	SNP	T	T	G	rs33716669	T	T	c.1614A>C	p.Arg538=	p.R538=	ENSMUST00000206720	2023-11-16	260	0	260	Cbl,synonymous_variant,p.Arg538=,ENSMUST00000206720,NM_007619.2;Cbl,synonymous_variant,p.Arg494=,ENSMUST00000037644,;Cbl,synonymous_variant,p.Arg538=,ENSMUST00000206147,;Cbl,synonymous_variant,p.Arg521=,ENSMUST00000205968,;Cbl,upstream_gene_variant,,ENSMUST00000206258,;Cbl,downstream_gene_variant,,ENSMUST00000206540,;Cbl,upstream_gene_variant,,ENSMUST00000205313,;Cbl,upstream_gene_variant,,ENSMUS…	G	ENSMUSG00000034342	ENSMUST00000206720	Transcript	synonymous_variant	1775/11372	1614/2742	538/913	R	cgA/cgC	rs33716669	NA	-1	Cbl	MGI		protein_coding	YES	CCDS40598.1	ENSMUSP00000146244	P22682		UPI0000358085	NM_007619.2		PANTHER:PTHR23007,PANTHER:PTHR23007:SF5,MobiDB_lite:mobidb-lite,MobiDB_lite:mobidb-lite,Low_complexity_(Seg):seg
543	Cbl	KPC-Luc-A	9	44160345	44160345	Intron	SNP	A	A	T	rs224379730	A	A	c.1426-1237T>A			ENSMUST00000206720		235	0	235	Cbl,missense_variant,p.Ser79Thr,ENSMUST00000206540,;Cbl,intron_variant,,ENSMUST00000037644,;Cbl,intron_variant,,ENSMUST00000205968,;Cbl,intron_variant,,ENSMUST00000206147,;Cbl,intron_variant,,ENSMUST00000206720,NM_007619.2;Cbl,upstream_gene_variant,,ENSMUST00000205313,;	T	ENSMUSG00000034342	ENSMUST00000206720	Transcript	intron_variant						rs224379730	NA	-1	Cbl	MGI		protein_coding	YES	CCDS40598.1	ENSMUSP00000146244	P22682		UPI0000358085	NM_007619.2
544	Cbl	KPC-Luc-A	9	44163402	44163402	Silent	SNP	G	G	A	rs32600828	G	G	c.1362C>T	p.Asp454=	p.D454=	ENSMUST00000206720	2023-09-16	206	0	206	Cbl,synonymous_variant,p.Asp454=,ENSMUST00000206720,NM_007619.2;Cbl,synonymous_variant,p.Asp454=,ENSMUST00000037644,;Cbl,synonymous_variant,p.Asp454=,ENSMUST00000206147,;Cbl,synonymous_variant,p.Asp437=,ENSMUST00000205968,;Cbl,synonymous_variant,p.Asp49=,ENSMUST00000206540,;	A	ENSMUSG00000034342	ENSMUST00000206720	Transcript	synonymous_variant	1523/11372	1362/2742	454/913	D	gaC/gaT	rs32600828	NA	-1	Cbl	MGI		protein_coding	YES	CCDS40598.1	ENSMUSP00000146244	P22682		UPI0000358085	NM_007619.2		PANTHER:PTHR23007,PANTHER:PTHR23007:SF5,Low_complexity_(Seg):seg
545	Cbl	KPC-Luc-A	9	44164132	44164132	Silent	SNP	C	C	T	rs30083318	C	C	c.1215G>A	p.Ser405=	p.S405=	ENSMUST00000206720	2023-08-16	182	0	182	Cbl,synonymous_variant,p.Ser405=,ENSMUST00000206720,NM_007619.2;Cbl,synonymous_variant,p.Ser405=,ENSMUST00000037644,;Cbl,synonymous_variant,p.Ser405=,ENSMUST00000206147,;Cbl,synonymous_variant,p.Ser388=,ENSMUST00000205968,;Cbl,upstream_gene_variant,,ENSMUST00000206540,;Cbl,downstream_gene_variant,,ENSMUST00000206629,;	T	ENSMUSG00000034342	ENSMUST00000206720	Transcript	synonymous_variant	1376/11372	1215/2742	405/913	S	tcG/tcA	rs30083318	NA	-1	Cbl	MGI		protein_coding	YES	CCDS40598.1	ENSMUSP00000146244	P22682		UPI0000358085	NM_007619.2		Gene3D:3.30.40.10,Pfam:PF14447,PROSITE_profiles:PS50089,PANTHER:PTHR23007,PANTHER:PTHR23007:SF5,SMART:SM00184,Superfamily:SSF57850,CDD:cd16709
546	Cbl	KPC-Luc-A	9	44233767	44233768	In_Frame_Ins	INS	-	-	GGT	rs222324419	-	-	c.119_121dup	p.His40dup	p.H40dup	ENSMUST00000206720	2023-01-16	214	13	201	Cbl,inframe_insertion,p.His40dup,ENSMUST00000206720,NM_007619.2;Cbl,inframe_insertion,p.His40dup,ENSMUST00000037644,;Cbl,inframe_insertion,p.His40dup,ENSMUST00000206147,;Cbl,inframe_insertion,p.His40dup,ENSMUST00000205968,;Cbl,upstream_gene_variant,,ENSMUST00000205755,;,regulatory_region_variant,,ENSMUSR00000272723,;	GGT	ENSMUSG00000034342	ENSMUST00000206720	Transcript	inframe_insertion	282-283/11372	121-122/2742	41/913	L/HL	ctc/cACCtc	rs222324419	NA	-1	Cbl	MGI		protein_coding	YES	CCDS40598.1	ENSMUSP00000146244	P22682		UPI0000358085	NM_007619.2		PANTHER:PTHR23007,PANTHER:PTHR23007:SF5,Low_complexity_(Seg):seg
547	Cblc	KPC-Luc-A	7	19785287	19785287	Missense_Mutation	SNP	C	C	T	rs13465077	C	C	c.1247G>A	p.Gly416Asp	p.G416D	ENSMUST00000043822	2023-08-12	213	111	102	Cblc,missense_variant,p.Gly416Asp,ENSMUST00000043822,NM_023224.5;Cblc,missense_variant,p.Gly372Asp,ENSMUST00000108449,NM_001161844.1;Cblc,non_coding_transcript_exon_variant,,ENSMUST00000125050,;Cblc,non_coding_transcript_exon_variant,,ENSMUST00000148416,;Cblc,downstream_gene_variant,,ENSMUST00000145755,;,regulatory_region_variant,,ENSMUSR00000442628,;,regulatory_region_variant,,ENSMUSR00000712345…	T	ENSMUSG00000040525	ENSMUST00000043822	Transcript	missense_variant	1274/1662	1247/1491	416/496	G/D	gGc/gAc	rs13465077	NA	-1	Cblc	MGI		protein_coding	YES	CCDS39804.1	ENSMUSP00000039955	Q80XL1		UPI0000563D7D	NM_023224.5	tolerated(1)	PANTHER:PTHR23007,PANTHER:PTHR23007:SF12	21490954
548	Ccl17	KPC-Luc-4580	8	94811850	94811850	Silent	SNP	A	A	G	rs51010435	A	A	c.309A>G	p.Pro103=	p.P103=	ENSMUST00000034232	2023-03-03	352	173	179	Ccl17,synonymous_variant,p.Pro103=,ENSMUST00000034232,NM_011332.3;,regulatory_region_variant,,ENSMUSR00000263641,;	G	ENSMUSG00000031780	ENSMUST00000034232	Transcript	synonymous_variant	328/514	309/312	103/103	P	ccA/ccG	rs51010435	NA	1	Ccl17	MGI		protein_coding	YES	CCDS57633.1	ENSMUSP00000034232		F6R5P4	UPI0001989313	NM_011332.3
549	Ccl17	KPC-Luc-A	8	94811850	94811850	Silent	SNP	A	A	G	rs51010435	A	A	c.309A>G	p.Pro103=	p.P103=	ENSMUST00000034232	2023-03-03	276	0	276	Ccl17,synonymous_variant,p.Pro103=,ENSMUST00000034232,NM_011332.3;,regulatory_region_variant,,ENSMUSR00000263641,;	G	ENSMUSG00000031780	ENSMUST00000034232	Transcript	synonymous_variant	328/514	309/312	103/103	P	ccA/ccG	rs51010435	NA	1	Ccl17	MGI		protein_coding	YES	CCDS57633.1	ENSMUSP00000034232		F6R5P4	UPI0001989313	NM_011332.3
550	Ccl25	KPC-Luc-4580	8	4354154	4354154	Missense_Mutation	SNP	G	G	A	rs32573110	G	G	c.255G>A	p.Met85Ile	p.M85I	ENSMUST00000024004	2023-04-06	343	173	170	Ccl25,missense_variant,p.Met85Ile,ENSMUST00000024004,NM_009138.3;Ccl25,missense_variant,p.Met169Ile,ENSMUST00000127460,;Ccl25,missense_variant,p.Met85Ile,ENSMUST00000110982,;Ccl25,downstream_gene_variant,,ENSMUST00000136191,;Ccl25,3_prime_UTR_variant,,ENSMUST00000155797,;	A	ENSMUSG00000023235	ENSMUST00000024004	Transcript	missense_variant	373/1058	255/435	85/144	M/I	atG/atA	rs32573110	NA	1	Ccl25	MGI		protein_coding	YES	CCDS22085.1	ENSMUSP00000024004	O35903		UPI000002210B	NM_009138.3	tolerated(0.16)	Gene3D:2.40.50.40,Pfam:PF00048,PANTHER:PTHR12015,PANTHER:PTHR12015:SF70,SMART:SM00199,Superfamily:SSF54117,CDD:cd01119
551	Ccl25	KPC-Luc-A	8	4354154	4354154	Missense_Mutation	SNP	G	G	A	rs32573110	G	G	c.255G>A	p.Met85Ile	p.M85I	ENSMUST00000024004	2023-04-06	311	105	206	Ccl25,missense_variant,p.Met85Ile,ENSMUST00000024004,NM_009138.3;Ccl25,missense_variant,p.Met169Ile,ENSMUST00000127460,;Ccl25,missense_variant,p.Met85Ile,ENSMUST00000110982,;Ccl25,downstream_gene_variant,,ENSMUST00000136191,;Ccl25,3_prime_UTR_variant,,ENSMUST00000155797,;	A	ENSMUSG00000023235	ENSMUST00000024004	Transcript	missense_variant	373/1058	255/435	85/144	M/I	atG/atA	rs32573110	NA	1	Ccl25	MGI		protein_coding	YES	CCDS22085.1	ENSMUSP00000024004	O35903		UPI000002210B	NM_009138.3	tolerated(0.16)	Gene3D:2.40.50.40,Pfam:PF00048,PANTHER:PTHR12015,PANTHER:PTHR12015:SF70,SMART:SM00199,Superfamily:SSF54117,CDD:cd01119
552	Ccl28	KPC-Luc-A	13	119650967	119650967	Silent	SNP	A	A	C	rs29252190	A	A	c.294A>C	p.Val98=	p.V98=	ENSMUST00000099241	2023-03-03	186	78	108	Ccl28,synonymous_variant,p.Val98=,ENSMUST00000099241,NM_020279.3;Ccl28,non_coding_transcript_exon_variant,,ENSMUST00000225880,;Gm48300,downstream_gene_variant,,ENSMUST00000224768,;	C	ENSMUSG00000074715	ENSMUST00000099241	Transcript	synonymous_variant	348/3740	294/393	98/130	V	gtA/gtC	rs29252190	NA	1	Ccl28	MGI		protein_coding	YES	CCDS56900.1	ENSMUSP00000096847	Q9JIL2		UPI0000022673	NM_020279.3		PANTHER:PTHR17502:SF2,PANTHER:PTHR17502,Superfamily:SSF54117,MobiDB_lite:mobidb-lite
553	Ccl4	KPC-Luc-4580	11	83663505	83663505	Silent	SNP	G	G	T	rs28223422	G	G	c.123G>T	p.Arg41=	p.R41=	ENSMUST00000019074	2023-02-03	159	0	159	Ccl4,synonymous_variant,p.Arg41=,ENSMUST00000019074,NM_013652.2;,regulatory_region_variant,,ENSMUSR00000323247,;	T	ENSMUSG00000018930	ENSMUST00000019074	Transcript	synonymous_variant	202/660	123/279	41/92	R	cgG/cgT	rs28223422	NA	1	Ccl4	MGI		protein_coding	YES	CCDS36256.1	ENSMUSP00000019074	P14097	Q5QNV9	UPI0000000293	NM_013652.2		CDD:cd00272,PANTHER:PTHR12015:SF103,PANTHER:PTHR12015,PROSITE_patterns:PS00472,Gene3D:2.40.50.40,Pfam:PF00048,SMART:SM00199,Superfamily:SSF54117
554	Ccl4	KPC-Luc-4580	11	83664336	83664336	Silent	SNP	T	T	C	rs28223417	T	T	c.234T>C	p.Ser78=	p.S78=	ENSMUST00000019074	2023-03-03	187	0	187	Ccl4,synonymous_variant,p.Ser78=,ENSMUST00000019074,NM_013652.2;	C	ENSMUSG00000018930	ENSMUST00000019074	Transcript	synonymous_variant	313/660	234/279	78/92	S	agT/agC	rs28223417	NA	1	Ccl4	MGI		protein_coding	YES	CCDS36256.1	ENSMUSP00000019074	P14097	Q5QNV9	UPI0000000293	NM_013652.2		CDD:cd00272,PANTHER:PTHR12015:SF103,PANTHER:PTHR12015,Gene3D:2.40.50.40,Pfam:PF00048,SMART:SM00199,Superfamily:SSF54117
555	Ccl4	KPC-Luc-A	11	83663505	83663505	Silent	SNP	G	G	T	rs28223422	G	G	c.123G>T	p.Arg41=	p.R41=	ENSMUST00000019074	2023-02-03	197	0	197	Ccl4,synonymous_variant,p.Arg41=,ENSMUST00000019074,NM_013652.2;,regulatory_region_variant,,ENSMUSR00000323247,;	T	ENSMUSG00000018930	ENSMUST00000019074	Transcript	synonymous_variant	202/660	123/279	41/92	R	cgG/cgT	rs28223422	NA	1	Ccl4	MGI		protein_coding	YES	CCDS36256.1	ENSMUSP00000019074	P14097	Q5QNV9	UPI0000000293	NM_013652.2		CDD:cd00272,PANTHER:PTHR12015:SF103,PANTHER:PTHR12015,PROSITE_patterns:PS00472,Gene3D:2.40.50.40,Pfam:PF00048,SMART:SM00199,Superfamily:SSF54117
[truncated: 3,479 more rows]
[truncated: 7 more columns]
